# Supplementary material for: Integration of spatial and single-cell transcriptomics localizes epithelial cell–immune cross-talk in kidney injury
Source: JCI Insight. 2021 Jun 22;6(12):e147703. doi: 10.1172/jci.insight.147703 (PMC8262485; doi:10.1172/jci.insight.147703)
Supplement: Supplemental Tables 1-10 [file jciinsight-6-147703-s071.xlsx]

## Sheet: Supplemental Table 1
p_val	avg_logFC	pct.1	pct.2	p_val_adj	cluster	gene
2.17858e-205	1.40349	0.998	0.858	3.95827e-201	PT pure	ALDOB
1.1775e-201	1.12954	1	1	2.13941e-197	PT pure	GPX3
1.99581e-191	1.09935	0.998	0.841	3.6262e-187	PT pure	PDZK1IP1
9.77957e-185	0.770358	1	1	1.77685e-180	PT pure	FTL
4.96778e-181	1.40387	0.983	0.724	9.02595e-177	PT pure	FABP1
5.13058e-176	1.01319	0.994	0.787	9.32175e-172	PT pure	ASS1
2.81401e-171	1.04848	0.977	0.578	5.11277e-167	PT pure	SLC13A3
1.4762e-167	1.09568	0.947	0.504	2.68211e-163	PT pure	UGT2B7
3.72628e-167	0.890485	1	0.93	6.77028e-163	PT pure	APOE
7.58872e-162	1.0407	0.938	0.507	1.37879e-157	PT pure	SLC22A6
2.24262e-160	0.949766	0.981	0.648	4.07462e-156	PT pure	ACSM2B
6.2415e-158	1.01308	0.904	0.405	1.13402e-153	PT pure	SLC22A8
2.96263e-145	0.899013	0.949	0.576	5.38281e-141	PT pure	CYP4A11
1.11554e-144	0.850077	0.959	0.536	2.02682e-140	PT pure	ACSM2A
8.48758e-138	0.87545	0.938	0.596	1.54211e-133	PT pure	KHK
2.16177e-135	0.935944	0.938	0.599	3.92771e-131	PT pure	NAT8
3.41031e-135	0.874014	0.898	0.474	6.1962e-131	PT pure	GATM
1.59766e-134	0.907467	0.972	0.75	2.90278e-130	PT pure	PCK1
1.98443e-127	0.861375	0.842	0.364	3.6055e-123	PT pure	FAM151A
2.03377e-125	0.816698	0.934	0.592	3.69516e-121	PT pure	PLTP
4.20438e-123	0.852684	1	0.915	7.63894e-119	PT pure	CRYAB
1.02631e-122	0.761895	0.953	0.749	1.86471e-118	PT pure	PEPD
6.2159e-119	0.770207	0.964	0.583	1.12937e-114	PT pure	SLC5A12
3.01351e-115	0.662554	0.729	0.243	5.47524e-111	PT pure	SLC7A7
6.41849e-109	0.754095	0.898	0.534	1.16618e-104	PT pure	DPEP1
3.30814e-108	0.652695	0.731	0.263	6.01055e-104	PT pure	LGALS2
1.28652e-106	0.645494	0.716	0.25	2.33747e-102	PT pure	PRAP1
4.39021e-106	0.829194	0.989	0.804	7.97657e-102	PT pure	SERPINA1
5.90608e-106	0.605773	0.68	0.216	1.07308e-101	PT pure	DPYS
7.82405e-106	0.69807	0.778	0.32	1.42155e-101	PT pure	BHMT
5.95301e-102	0.771643	0.812	0.383	1.0816e-97	PT pure	BBOX1
7.63805e-100	0.647211	0.736	0.285	1.38776e-95	PT pure	PRODH2
1.07964e-99	0.593087	0.601	0.175	1.9616e-95	PT pure	LINC01874
5.64514e-99	0.725822	0.891	0.498	1.02566e-94	PT pure	SLC22A12
1.38012e-97	0.619964	0.736	0.285	2.50754e-93	PT pure	GLYAT
3.4057e-96	0.610672	0.814	0.385	6.18782e-92	PT pure	AK4
1.92331e-95	0.586045	0.733	0.284	3.49447e-91	PT pure	SLC6A19
9.91714e-95	0.383601	1	1	1.80185e-90	PT pure	MT-ATP6
1.8113e-94	0.570175	0.625	0.196	3.29096e-90	PT pure	ALB
1.24399e-92	0.560911	0.646	0.215	2.2602e-88	PT pure	PAH
1.86122e-91	-0.696814	0.928	0.997	3.38166e-87	PT pure	CKB
1.26979e-90	0.585264	0.725	0.279	2.30707e-86	PT pure	SLC13A1
1.77069e-88	0.589457	0.983	0.894	3.21717e-84	PT pure	CTSB
1.72597e-87	0.64326	0.844	0.476	3.13592e-83	PT pure	BIN1
2.49839e-87	0.633567	0.883	0.586	4.53933e-83	PT pure	PDZK1
7.03584e-87	-0.484558	0.998	1	1.27834e-82	PT pure	S100A6
2.51724e-86	0.722664	0.855	0.479	4.57358e-82	PT pure	CLTRN
2.63568e-86	0.590241	0.981	0.915	4.78878e-82	PT pure	SUCLG1
6.08502e-85	0.604769	0.808	0.413	1.10559e-80	PT pure	CES2
8.49997e-84	0.572797	0.67	0.255	1.54436e-79	PT pure	AGT
1.83041e-83	-0.449561	0.977	0.999	3.32568e-79	PT pure	GNAS
8.97337e-83	0.456294	0.563	0.169	1.63037e-78	PT pure	SLC36A2
1.09519e-82	0.462447	0.576	0.178	1.98985e-78	PT pure	SLC16A9
2.51446e-81	0.603669	0.876	0.599	4.56852e-77	PT pure	C11orf54
5.6583e-81	0.603807	0.74	0.337	1.02806e-76	PT pure	ANPEP
7.03135e-81	0.33543	1	1	1.27753e-76	PT pure	MT-ND4
2.11487e-80	0.532271	0.667	0.257	3.84251e-76	PT pure	SLC5A2
2.24377e-79	0.452968	0.576	0.186	4.07671e-75	PT pure	PSAT1
2.34782e-79	0.456802	0.546	0.167	4.26576e-75	PT pure	DDC
3.88612e-79	0.539906	0.691	0.284	7.06069e-75	PT pure	SLC4A4
1.90069e-78	0.384199	1	1	3.45337e-74	PT pure	MT-CO1
3.17537e-78	0.589287	0.844	0.502	5.76934e-74	PT pure	SHMT1
3.57975e-78	-0.551808	0.885	0.988	6.50405e-74	PT pure	GSTM3
9.49058e-78	0.483426	0.593	0.202	1.72434e-73	PT pure	CLDN2
1.5669e-77	0.594935	0.787	0.394	2.84691e-73	PT pure	LRP2
6.36248e-77	0.548388	0.657	0.263	1.156e-72	PT pure	CUBN
8.76236e-77	0.589201	0.883	0.631	1.59203e-72	PT pure	CMBL
1.07272e-76	-0.531228	0.951	0.977	1.94903e-72	PT pure	CD24
1.17204e-76	0.555238	0.663	0.268	2.12948e-72	PT pure	HPD
4.90324e-76	0.393798	1	0.998	8.9087e-72	PT pure	MT-ND5
6.5534e-76	-0.379678	1	1	1.19069e-71	PT pure	NDUFA4
9.4781e-76	0.555247	0.71	0.314	1.72208e-71	PT pure	GPD1
1.14411e-75	0.445842	0.55	0.17	2.07872e-71	PT pure	SLC34A3
3.25816e-75	0.565858	0.78	0.382	5.91975e-71	PT pure	NAPSA
1.59342e-74	0.472056	0.588	0.204	2.89508e-70	PT pure	AGXT2
4.85298e-74	0.467056	0.979	0.901	8.81738e-70	PT pure	ECHS1
1.33958e-73	0.313401	1	1	2.43389e-69	PT pure	MT-CYB
1.38165e-73	0.417651	0.497	0.145	2.51032e-69	PT pure	G6PC
3.50312e-72	-0.574788	0.866	0.961	6.36482e-68	PT pure	CLCNKB
3.68581e-71	0.528065	0.648	0.258	6.69674e-67	PT pure	UGT2A3
3.92513e-71	0.353666	0.452	0.12	7.13157e-67	PT pure	PLG
4.60844e-71	-0.540021	0.864	0.971	8.37308e-67	PT pure	MAL
6.35804e-71	0.41498	0.563	0.187	1.15519e-66	PT pure	NOX4
1.55227e-69	0.360021	1	1	2.82032e-65	PT pure	MT-ND2
1.87993e-69	0.516426	0.657	0.271	3.41564e-65	PT pure	SLC34A1
3.58521e-69	0.457844	0.695	0.301	6.51397e-65	PT pure	COTL1
4.6969e-68	0.539459	0.851	0.568	8.53379e-64	PT pure	RIDA
2.70657e-67	0.503915	0.876	0.692	4.91757e-63	PT pure	ACAA1
5.35615e-67	-0.612899	0.994	0.996	9.73159e-63	PT pure	DEFB1
1.35144e-66	0.651954	0.759	0.401	2.45542e-62	PT pure	MIOX
1.81056e-66	0.406774	0.542	0.182	3.28961e-62	PT pure	AGMAT
1.91683e-66	0.34156	0.452	0.124	3.48268e-62	PT pure	XPNPEP2
2.36865e-66	0.455408	0.67	0.289	4.30359e-62	PT pure	BHMT2
2.83872e-66	0.532153	0.785	0.433	5.15766e-62	PT pure	RBP5
3.81259e-66	-0.426298	0.998	1	6.9271e-62	PT pure	COX5B
2.12729e-65	0.311524	0.435	0.117	3.86507e-61	PT pure	TMEM174
2.83542e-65	0.485197	0.663	0.292	5.15168e-61	PT pure	ACSF2
3.21419e-65	-0.474485	1	1	5.83986e-61	PT pure	ATP1A1
1.26291e-64	0.344339	0.446	0.126	2.29459e-60	PT pure	RNF186
1.64426e-63	0.618516	0.906	0.722	2.98746e-59	PT pure	MT-ATP8
2.00439e-63	0.39012	0.488	0.158	3.64177e-59	PT pure	ACP5
3.73366e-63	0.313995	0.412	0.108	6.78369e-59	PT pure	SLC7A9
1.39676e-62	0.371248	0.552	0.196	2.53777e-58	PT pure	CDHR5
1.89913e-62	0.491077	0.77	0.415	3.45054e-58	PT pure	QPRT
2.19976e-62	0.502917	0.987	0.886	3.99675e-58	PT pure	NEAT1
1.14626e-61	0.459716	0.595	0.244	2.08265e-57	PT pure	SORD
2.1873e-61	-0.607387	0.618	0.869	3.9741e-57	PT pure	CLCNKA
6.24365e-61	0.343712	0.426	0.121	1.13441e-56	PT pure	PKLR
9.20115e-61	0.396393	0.531	0.191	1.67176e-56	PT pure	APOM
9.37764e-61	0.417166	0.629	0.266	1.70382e-56	PT pure	FUOM
1.185e-60	-0.481818	0.857	0.963	2.15303e-56	PT pure	MUC1
1.19002e-60	0.389144	0.559	0.206	2.16215e-56	PT pure	UGT3A1
1.84176e-60	0.491139	0.797	0.441	3.3463e-56	PT pure	SLC7A8
2.54734e-60	0.322341	0.422	0.121	4.62827e-56	PT pure	SLC27A2
5.26661e-60	0.509741	0.661	0.325	9.56891e-56	PT pure	ANK2
5.56476e-60	0.419795	0.638	0.272	1.01106e-55	PT pure	SLC39A5
2.31679e-59	0.442092	0.65	0.305	4.20937e-55	PT pure	SLC25A10
4.14581e-59	0.338553	0.426	0.126	7.53251e-55	PT pure	ACMSD
4.7042e-59	0.502198	0.716	0.364	8.54705e-55	PT pure	MGST1
1.01769e-57	0.326218	0.429	0.128	1.84904e-53	PT pure	ALDH8A1
1.32026e-57	0.376391	0.422	0.127	2.39878e-53	PT pure	CTXN3
3.66473e-56	-0.434459	0.932	0.991	6.65845e-52	PT pure	PKM
1.13404e-55	0.332956	0.461	0.149	2.06045e-51	PT pure	FUT6
1.54401e-55	0.299487	0.42	0.125	2.80532e-51	PT pure	HNF4A
2.40443e-55	0.479916	0.684	0.366	4.3686e-51	PT pure	TCN2
2.67635e-55	-0.401115	0.887	0.993	4.86266e-51	PT pure	S100A10
3.04094e-55	-0.546371	0.561	0.843	5.52508e-51	PT pure	KCNJ1
3.11354e-55	-0.374333	0.989	0.986	5.65699e-51	PT pure	CDH16
5.40612e-55	0.443505	0.721	0.379	9.82239e-51	PT pure	AMN
6.14419e-55	0.317723	0.386	0.108	1.11634e-50	PT pure	SLC17A3
6.93134e-55	0.466768	0.866	0.694	1.25936e-50	PT pure	SLC9A3R1
8.3782e-55	-0.354938	0.97	0.999	1.52224e-50	PT pure	PTMA
8.41198e-55	0.460945	0.731	0.416	1.52837e-50	PT pure	RNF152
1.04599e-53	0.428301	0.729	0.375	1.90046e-49	PT pure	MAF
1.75991e-53	0.469957	0.814	0.548	3.19759e-49	PT pure	AKR1A1
6.10827e-53	0.274276	1	1	1.10981e-48	PT pure	FTH1
8.66924e-53	0.379539	0.563	0.228	1.57511e-48	PT pure	SLC22A11
9.56877e-53	0.305958	0.422	0.133	1.73855e-48	PT pure	UPB1
1.05824e-52	0.493557	0.712	0.374	1.92271e-48	PT pure	GSTA1
5.82384e-52	0.447614	0.721	0.384	1.05813e-47	PT pure	SLC6A13
6.62242e-52	-0.332514	1	1	1.20323e-47	PT pure	UQCR11
7.25512e-52	0.437249	0.844	0.553	1.31818e-47	PT pure	KCNJ15
8.44646e-52	0.458988	0.866	0.714	1.53464e-47	PT pure	TMEM176A
1.09288e-51	0.328819	0.507	0.191	1.98566e-47	PT pure	ENTPD5
1.94679e-51	-0.304907	0.998	1	3.53712e-47	PT pure	COX8A
3.57941e-51	0.45311	0.838	0.602	6.50343e-47	PT pure	SLC3A2
1.15087e-50	-0.317284	0.981	1	2.09101e-46	PT pure	GSTP1
1.62331e-50	-0.392818	1	0.997	2.94939e-46	PT pure	ATP1B1
3.9464e-50	0.449527	0.868	0.682	7.17021e-46	PT pure	CXCL14
5.82038e-50	0.330405	0.452	0.158	1.0575e-45	PT pure	KCNK5
1.10632e-49	0.353965	0.501	0.194	2.01007e-45	PT pure	SLC5A10
2.18831e-49	-0.403256	0.885	0.976	3.97594e-45	PT pure	BEX3
9.71093e-49	0.420428	0.9	0.79	1.76438e-44	PT pure	CTSA
1.28108e-48	0.328293	0.469	0.172	2.32759e-44	PT pure	SSTR2
3.57682e-48	0.321505	0.484	0.182	6.49873e-44	PT pure	ALPL
4.45341e-48	0.351914	0.731	0.375	8.0914e-44	PT pure	ENPEP
5.97021e-48	-0.403678	0.857	0.972	1.08473e-43	PT pure	CALM2
8.47968e-48	0.280881	0.348	0.099	1.54067e-43	PT pure	NKAIN4
9.50963e-48	0.412283	0.584	0.277	1.7278e-43	PT pure	MSRA
1.32706e-47	0.375868	0.608	0.284	2.41114e-43	PT pure	CHDH
1.36381e-47	0.332564	0.461	0.169	2.47791e-43	PT pure	GLYATL1
2.04464e-47	-0.29293	0.998	1	3.71491e-43	PT pure	COX7C
2.41845e-47	-0.495841	0.512	0.81	4.39409e-43	PT pure	NUDT4
3.46844e-47	0.459496	0.746	0.473	6.30181e-43	PT pure	FBP1
4.68188e-47	0.273463	0.426	0.144	8.50651e-43	PT pure	RHOBTB1
5.98717e-47	0.396403	0.938	0.799	1.08781e-42	PT pure	SDC1
7.98744e-47	0.312719	0.475	0.18	1.45124e-42	PT pure	ACY3
9.39384e-47	-0.446985	0.674	0.908	1.70677e-42	PT pure	CAPN2
1.03316e-46	0.286091	0.392	0.125	1.87714e-42	PT pure	FMO1
1.23383e-46	0.422375	0.795	0.517	2.24174e-42	PT pure	ALDH4A1
1.2508e-46	0.387282	0.706	0.373	2.27258e-42	PT pure	EHHADH
6.32817e-46	0.384424	0.74	0.423	1.14977e-41	PT pure	MFSD12
9.37015e-46	-0.264911	0.998	1	1.70246e-41	PT pure	RPL15
1.23862e-45	-0.28654	0.998	1	2.25045e-41	PT pure	COX4I1
2.11772e-45	-0.495728	0.733	0.918	3.84769e-41	PT pure	SLC25A4
2.53573e-45	0.416804	0.663	0.37	4.60717e-41	PT pure	SLC37A4
2.58847e-45	0.334252	0.514	0.214	4.70299e-41	PT pure	AZGP1
8.73171e-45	-0.633912	0.812	0.913	1.58646e-40	PT pure	KNG1
9.24836e-45	0.437877	0.74	0.45	1.68033e-40	PT pure	GADD45A
1.80715e-44	0.353177	0.987	0.957	3.28342e-40	PT pure	HSP90AA1
3.26893e-43	0.343872	0.563	0.26	5.93932e-39	PT pure	RAB29
3.69244e-43	0.394863	0.896	0.709	6.70879e-39	PT pure	SMIM24
3.80441e-43	-0.262992	1	1	6.91224e-39	PT pure	RPL26
3.94957e-43	-0.328931	0.998	0.997	7.17598e-39	PT pure	COX7B
4.40821e-43	-0.437168	0.527	0.798	8.00927e-39	PT pure	CYS1
5.13369e-43	-0.316172	1	1	9.3274e-39	PT pure	COX6B1
6.56456e-43	-0.509136	0.955	0.972	1.19271e-38	PT pure	HSD11B2
7.67113e-43	0.383714	0.614	0.31	1.39377e-38	PT pure	FTCD
9.09276e-43	-0.331079	0.994	0.998	1.65206e-38	PT pure	UQCRB
9.29372e-43	0.272811	1	0.994	1.68858e-38	PT pure	TMBIM6
1.30689e-42	-0.468176	0.522	0.793	2.37449e-38	PT pure	LINC00982
2.47671e-42	0.413901	0.712	0.44	4.49994e-38	PT pure	EPHX1
6.49532e-42	-0.438017	0.874	0.944	1.18013e-37	PT pure	IDH2
6.9714e-42	-0.346573	0.987	1	1.26663e-37	PT pure	ACTG1
1.30671e-41	-0.290251	0.994	0.999	2.37416e-37	PT pure	ATP5MG
1.37513e-41	0.293582	0.426	0.162	2.49847e-37	PT pure	TSKU
5.00665e-41	0.307222	0.495	0.211	9.09659e-37	PT pure	SLC22A18
5.79367e-41	0.363956	0.61	0.318	1.05265e-36	PT pure	QDPR
6.10937e-41	0.299118	0.486	0.202	1.11001e-36	PT pure	SLC25A42
6.5355e-41	-0.440305	0.48	0.779	1.18743e-36	PT pure	PTGER3
9.90917e-41	0.394694	0.834	0.619	1.8004e-36	PT pure	RAB11FIP3
2.11733e-40	0.25694	0.362	0.122	3.84698e-36	PT pure	HMOX1
3.12375e-40	0.380507	0.695	0.411	5.67554e-36	PT pure	DAB2
1.23067e-39	-0.305232	0.957	0.997	2.23601e-35	PT pure	SRP14
1.54326e-39	0.732859	0.836	0.673	2.80394e-35	PT pure	MT1G
3.14422e-39	-0.318649	0.989	0.998	5.71273e-35	PT pure	COX7A2
3.91213e-39	0.423995	0.861	0.731	7.10795e-35	PT pure	SLC3A1
4.27097e-39	0.30546	0.55	0.253	7.75992e-35	PT pure	ACOT7
6.80718e-39	0.362975	0.569	0.294	1.2368e-34	PT pure	ETNK2
1.82408e-38	-0.421469	0.748	0.92	3.31417e-34	PT pure	EFHD1
2.53841e-38	0.284034	0.388	0.144	4.61204e-34	PT pure	SLC13A2
2.83021e-38	-0.381617	0.93	0.979	5.1422e-34	PT pure	COX7A1
2.88888e-38	0.281404	0.469	0.198	5.24881e-34	PT pure	PCK2
3.74782e-38	0.402902	0.557	0.276	6.80941e-34	PT pure	IL32
5.78511e-38	-0.296247	0.989	0.998	1.0511e-33	PT pure	COX6C
7.30669e-38	0.258306	0.375	0.135	1.32755e-33	PT pure	HSD17B14
1.26869e-37	0.31165	0.591	0.293	2.30509e-33	PT pure	FAHD1
5.50863e-37	0.296808	0.512	0.234	1.00086e-32	PT pure	GALM
7.67876e-37	0.326696	0.475	0.211	1.39515e-32	PT pure	IL17RB
1.35151e-36	0.574695	0.522	0.26	2.45557e-32	PT pure	MT1H
1.49366e-36	-0.400491	0.704	0.901	2.71383e-32	PT pure	MRPS6
2.54942e-36	0.285441	0.998	0.978	4.63205e-32	PT pure	MT-ND4L
2.86314e-36	-0.378947	0.699	0.904	5.20203e-32	PT pure	CD9
4.84514e-36	-0.403258	0.597	0.823	8.80313e-32	PT pure	MPC1
8.17425e-36	0.30865	0.989	0.916	1.48518e-31	PT pure	PTH1R
8.4336e-36	-0.31224	0.921	0.985	1.5323e-31	PT pure	CYSTM1
8.44179e-36	-0.31738	0.932	0.992	1.53379e-31	PT pure	TXNIP
1.04651e-35	0.34314	0.631	0.351	1.90141e-31	PT pure	TTC38
1.11728e-35	-0.358389	0.661	0.878	2.02998e-31	PT pure	SCNN1A
3.34434e-35	0.440524	0.452	0.198	6.07633e-31	PT pure	CYP17A1
4.34145e-35	-0.328176	0.964	0.992	7.88798e-31	PT pure	UQCRH
4.42491e-35	0.365687	0.819	0.603	8.03962e-31	PT pure	GLS
4.83138e-35	-0.354756	0.936	0.974	8.77814e-31	PT pure	ATP5MC1
8.07399e-35	0.361449	0.65	0.391	1.46696e-30	PT pure	ALDH6A1
1.05244e-34	-0.263222	0.987	0.998	1.91217e-30	PT pure	CHCHD2
1.67659e-34	-0.302756	0.968	0.994	3.04619e-30	PT pure	ATP6V0B
3.15542e-34	0.261208	0.488	0.219	5.73308e-30	PT pure	TTYH3
7.01779e-34	-0.437457	0.567	0.798	1.27506e-29	PT pure	RAP1GAP
7.24134e-34	0.267638	0.441	0.19	1.31568e-29	PT pure	SLC44A4
1.15877e-33	-0.274106	0.996	0.998	2.10538e-29	PT pure	ATP5F1B
1.2069e-33	-0.36895	0.601	0.838	2.19282e-29	PT pure	COMT
2.00222e-33	-0.336418	0.913	0.985	3.63784e-29	PT pure	S100A11
3.16585e-33	0.352412	0.62	0.353	5.75203e-29	PT pure	GGT1
3.42899e-33	0.358773	0.595	0.329	6.23013e-29	PT pure	PLIN2
4.17974e-33	-0.425768	0.655	0.85	7.59417e-29	PT pure	CRIP2
4.43639e-33	0.344834	0.67	0.412	8.06048e-29	PT pure	NQO2
6.67013e-33	-0.273739	0.991	0.995	1.2119e-28	PT pure	NDUFB1
9.88982e-33	0.388102	0.68	0.446	1.79688e-28	PT pure	LGMN
1.14259e-32	-0.394389	0.36	0.625	2.07598e-28	PT pure	TMEM72
2.52391e-32	-0.303366	0.972	0.987	4.58569e-28	PT pure	ATP5PO
3.78767e-32	0.259344	0.979	0.908	6.88181e-28	PT pure	CTSH
8.72285e-32	-0.47271	0.318	0.576	1.58486e-27	PT pure	DUSP9
9.62153e-32	-0.25127	0.994	0.998	1.74814e-27	PT pure	SLC25A6
1.69585e-31	0.339499	0.567	0.322	3.0812e-27	PT pure	ACO1
2.13631e-31	-0.257906	0.977	0.993	3.88147e-27	PT pure	ATP5MC2
2.50631e-31	-0.251843	1	0.993	4.55372e-27	PT pure	CHCHD10
3.11968e-31	-0.277406	0.949	0.98	5.66814e-27	PT pure	APLP2
5.21989e-31	-0.330702	0.783	0.926	9.48402e-27	PT pure	NDUFB3
5.66608e-31	-0.314556	0.962	0.999	1.02947e-26	PT pure	CD81
6.83304e-31	-0.310433	0.87	0.97	1.2415e-26	PT pure	C19orf70
1.04771e-30	-0.278635	0.928	0.978	1.90358e-26	PT pure	NDUFC2
1.17618e-30	-0.295991	0.91	0.97	2.137e-26	PT pure	MINOS1
1.29744e-30	0.251727	0.435	0.195	2.35732e-26	PT pure	ESPN
1.40822e-30	-0.332	0.951	0.983	2.55859e-26	PT pure	DSTN
1.49155e-30	0.298132	0.627	0.364	2.70999e-26	PT pure	SCRN2
1.71672e-30	-0.367811	0.367	0.632	3.11911e-26	PT pure	KCNQ1
1.84178e-30	-0.368226	0.891	0.957	3.34633e-26	PT pure	WFDC2
2.34631e-30	-0.304805	0.883	0.979	4.26301e-26	PT pure	SELENOW
4.12279e-30	0.305854	0.667	0.408	7.4907e-26	PT pure	GAMT
4.80897e-30	-0.353619	0.475	0.723	8.73742e-26	PT pure	NDRG2
5.17e-30	-0.283432	0.928	0.989	9.39337e-26	PT pure	H3F3A
1.64784e-29	-0.499201	0.326	0.57	2.99397e-25	PT pure	EGF
3.31791e-29	-0.298875	0.893	0.971	6.0283e-25	PT pure	PPDPF
4.13092e-29	-0.345163	0.45	0.702	7.50546e-25	PT pure	SLC44A2
8.22229e-29	0.309091	0.755	0.507	1.49391e-24	PT pure	RASSF4
9.55247e-29	-0.305279	0.887	0.972	1.73559e-24	PT pure	APP
1.18942e-28	-0.291419	0.957	0.984	2.16107e-24	PT pure	COX5A
1.32735e-28	-0.30871	0.631	0.85	2.41167e-24	PT pure	VDAC2
2.65078e-28	0.283528	0.635	0.376	4.81621e-24	PT pure	WDR72
4.39274e-28	0.287691	0.661	0.4	7.98117e-24	PT pure	LY6E
4.57288e-28	-0.28022	0.876	0.954	8.30847e-24	PT pure	CIRBP
4.60359e-28	0.293354	0.667	0.429	8.36427e-24	PT pure	DHRS4L2
4.6422e-28	0.307119	0.827	0.686	8.43441e-24	PT pure	SAT2
7.05074e-28	0.279487	0.563	0.32	1.28105e-23	PT pure	TKFC
7.70011e-28	-0.319857	0.608	0.816	1.39903e-23	PT pure	NDUFA12
1.48626e-27	-0.251287	0.994	0.997	2.70038e-23	PT pure	ATP5MD
6.2639e-27	-0.260083	0.977	0.995	1.13809e-22	PT pure	NDUFB9
8.28435e-27	0.28082	0.582	0.343	1.50518e-22	PT pure	ATP6V0A1
9.30649e-27	0.304382	0.851	0.794	1.6909e-22	PT pure	TMEM176B
1.06154e-26	-0.33657	0.269	0.516	1.92872e-22	PT pure	MAL2
1.67403e-26	0.269425	0.486	0.258	3.04155e-22	PT pure	SLC47A1
3.57668e-26	-0.33024	0.806	0.922	6.49847e-22	PT pure	CYCS
6.82274e-26	0.297011	0.533	0.306	1.23962e-21	PT pure	AKR7A3
7.34844e-26	0.319263	0.849	0.747	1.33514e-21	PT pure	TSPAN1
7.77354e-26	-0.278506	0.774	0.926	1.41237e-21	PT pure	ANXA11
1.77817e-25	-0.315818	0.429	0.682	3.23076e-21	PT pure	AGRN
1.85132e-25	-0.305683	0.648	0.841	3.36366e-21	PT pure	HADHB
2.95229e-25	-0.349531	0.934	0.957	5.36402e-21	PT pure	CA12
3.22179e-25	-0.373054	0.437	0.652	5.85366e-21	PT pure	ATP6V0A4
1.00204e-24	-0.271359	0.814	0.941	1.82061e-20	PT pure	COMMD6
1.01987e-24	-0.258762	0.928	0.982	1.853e-20	PT pure	CD59
1.16026e-24	0.25731	0.507	0.282	2.10807e-20	PT pure	CFI
1.22956e-24	-0.272596	0.947	0.974	2.23398e-20	PT pure	PRDX2
1.53702e-24	-0.327408	0.341	0.575	2.7926e-20	PT pure	MTURN
2.56069e-24	-0.251004	0.883	0.974	4.65251e-20	PT pure	NDUFB11
3.37207e-24	-0.333845	0.267	0.506	6.12672e-20	PT pure	HSPA2
5.31067e-24	-0.266081	0.646	0.842	9.64896e-20	PT pure	SNU13
6.78791e-24	-0.76138	0.787	0.847	1.2333e-19	PT pure	PPP1R1A
7.98621e-24	0.291838	0.537	0.328	1.45101e-19	PT pure	AGPAT3
1.20913e-23	-0.38478	0.505	0.708	2.19686e-19	PT pure	TMEM213
1.5088e-23	-0.277926	0.834	0.945	2.74133e-19	PT pure	MRPL33
3.23582e-23	-0.36983	0.345	0.575	5.87915e-19	PT pure	PVALB
3.27058e-23	-0.258988	0.893	0.965	5.94232e-19	PT pure	NDUFA6
3.69787e-23	-0.332879	0.439	0.655	6.71866e-19	PT pure	NFE2L2
4.87934e-23	-0.27393	0.655	0.866	8.86527e-19	PT pure	GAS6
5.5843e-23	-0.252009	0.991	0.996	1.01461e-18	PT pure	ATP5MC3
8.32806e-23	0.271909	0.687	0.461	1.51313e-18	PT pure	MAOA
8.58268e-23	-0.268547	0.87	0.96	1.55939e-18	PT pure	AIF1L
1.0841e-22	0.268357	0.659	0.428	1.96971e-18	PT pure	FAM20C
1.14666e-22	-0.404882	0.262	0.467	2.08338e-18	PT pure	DNASE1
1.24665e-22	-0.267258	0.906	0.961	2.26505e-18	PT pure	UQCRFS1
1.33169e-22	-0.276753	0.525	0.743	2.41955e-18	PT pure	BCL7C
1.33514e-22	-0.293745	0.834	0.934	2.42581e-18	PT pure	SELENOM
1.53755e-22	-0.436773	0.463	0.668	2.79358e-18	PT pure	TMEM52B
7.48802e-22	-0.331029	0.441	0.669	1.3605e-17	PT pure	TACSTD2
9.0462e-22	-0.309717	0.751	0.886	1.6436e-17	PT pure	ITM2C
1.0618e-21	-0.347847	0.217	0.432	1.92919e-17	PT pure	MFSD4A
1.92615e-21	-0.254363	0.746	0.902	3.49963e-17	PT pure	TMEM258
2.12327e-21	-0.285158	0.345	0.568	3.85777e-17	PT pure	SRI
3.68112e-21	-0.277609	0.921	0.958	6.68822e-17	PT pure	CYC1
4.92577e-21	-0.412093	0.851	0.902	8.94963e-17	PT pure	SERPINA5
1.05438e-20	-0.259983	0.795	0.936	1.91571e-16	PT pure	H3F3B
1.45861e-20	-0.272685	0.921	0.97	2.65015e-16	PT pure	MRPL41
2.24542e-20	0.278895	0.708	0.523	4.0797e-16	PT pure	OCIAD2
2.51275e-20	0.281222	0.467	0.259	4.56542e-16	PT pure	SLC22A7
3.19476e-20	0.2764	0.603	0.409	5.80456e-16	PT pure	PBLD
3.61657e-20	-0.271721	0.554	0.739	6.57094e-16	PT pure	LITAF
5.31432e-20	0.264345	0.751	0.584	9.65558e-16	PT pure	GLRX
5.74798e-20	-0.26201	0.851	0.942	1.04435e-15	PT pure	C12orf57
6.43833e-20	-0.25019	0.569	0.783	1.16978e-15	PT pure	GABARAPL2
8.2972e-20	-0.251263	0.518	0.724	1.50752e-15	PT pure	RTL8C
1.36265e-19	-0.256896	0.529	0.729	2.47581e-15	PT pure	CD46
2.19973e-19	-0.955313	0.731	0.788	3.99668e-15	PT pure	SLC12A1
2.74135e-19	-0.263202	0.552	0.731	4.98076e-15	PT pure	VAPA
4.22631e-19	-0.272703	0.501	0.682	7.67878e-15	PT pure	PDHA1
6.10617e-19	-0.382568	0.61	0.758	1.10943e-14	PT pure	HMGCS2
1.37777e-18	-0.285681	0.279	0.478	2.50327e-14	PT pure	TMEM61
1.92402e-18	-0.25339	0.642	0.81	3.49575e-14	PT pure	ERBB2
4.03147e-18	-0.260727	0.448	0.64	7.32478e-14	PT pure	PFN2
7.73467e-18	-0.282356	0.119	0.302	1.40531e-13	PT pure	TDGF1
7.74018e-18	-0.343716	1	0.999	1.40631e-13	PT pure	FXYD2
8.00976e-18	-0.303624	0.586	0.745	1.45529e-13	PT pure	WNK1
1.10198e-17	-0.367051	0.399	0.577	2.00219e-13	PT pure	UCHL1
1.5114e-17	0.272959	0.996	0.97	2.74606e-13	PT pure	C7
4.53561e-17	-0.278703	0.277	0.465	8.24074e-13	PT pure	SCD5
4.83934e-17	-0.254992	0.495	0.672	8.7926e-13	PT pure	NDUFS4
5.05825e-17	-0.289688	0.77	0.883	9.19034e-13	PT pure	EPCAM
1.13175e-16	-0.253553	0.578	0.751	2.05628e-12	PT pure	TFCP2L1
1.78841e-16	-0.283024	0.412	0.599	3.24936e-12	PT pure	BCAM
8.07465e-16	-0.260432	0.399	0.574	1.46708e-11	PT pure	NME4
8.96638e-16	-0.253666	0.356	0.545	1.6291e-11	PT pure	ISYNA1
1.10773e-15	-0.290541	0.446	0.6	2.01264e-11	PT pure	ATP6V1B1
1.30199e-15	-0.316493	0.646	0.803	2.36558e-11	PT pure	S100A4
1.48063e-15	-0.26446	0.388	0.553	2.69016e-11	PT pure	HSF1
1.51135e-15	-0.298626	0.684	0.827	2.74598e-11	PT pure	S100A2
2.23168e-15	-0.411486	0.488	0.627	4.05474e-11	PT pure	SFRP1
8.41438e-15	-0.279217	0.463	0.602	1.52881e-10	PT pure	DNAJC19
3.37497e-14	-1.11637	0.974	0.945	6.13199e-10	PT pure	UMOD
2.32524e-13	-0.257381	0.409	0.567	4.22474e-09	PT pure	DUSP1
4.51775e-13	-0.288262	0.552	0.688	8.20829e-09	PT pure	SELENBP1
7.7213e-13	-0.340717	0.561	0.674	1.40288e-08	PT pure	ADGRF5
1.19732e-12	-0.326944	0.337	0.471	2.17541e-08	PT pure	ATP6V0D2
2.39321e-12	-0.328146	0.52	0.641	4.34822e-08	PT pure	LGALS3
4.34313e-12	-0.255001	0.313	0.451	7.89103e-08	PT pure	TMPRSS2
8.24519e-12	-0.297791	0.181	0.32	1.49807e-07	PT pure	CLDN16
1.11118e-09	-0.301738	0.267	0.383	2.0189e-05	PT pure	SLC26A7
1.27973e-09	-0.367587	0.557	0.679	2.32515e-05	PT pure	FXYD4
1.51915e-09	-0.421385	0.663	0.74	2.76015e-05	PT pure	RHCG
3.32373e-09	-0.25941	0.429	0.553	6.03889e-05	PT pure	KRT7
6.99546e-09	-0.260845	0.983	0.987	0.000127101	PT pure	TMSB4X
4.25207e-08	-0.266454	0.348	0.448	0.000772559	PT pure	SCNN1B
4.75029e-07	-0.331099	0.601	0.662	0.0086308	PT pure	SLC4A1
1.0837e-06	-0.324864	0.851	0.883	0.0196897	PT pure	IGFBP5
2.53897e-06	-0.268519	0.313	0.388	0.0461305	PT pure	ATP6V1G3
9.67366e-06	-0.253092	0.333	0.401	0.175761	PT pure	CLDN10
1.62116e-05	-0.350592	0.147	0.227	0.294548	PT pure	MYH11
3.15629e-05	-0.471695	0.898	0.898	0.573466	PT pure	ADIRF
4.48261e-05	-0.506049	0.657	0.721	0.814445	PT pure	IGFBP2
5.24326e-05	-0.388321	0.885	0.871	0.952649	PT pure	AQP2
0.00205351	-0.399518	0.838	0.785	1	PT pure	CALB1
0.00269596	-0.254428	0.525	0.412	1	PT pure	FCN3
0.00360817	-0.418859	0.678	0.682	1	PT pure	TPM2
0.00426559	-0.257636	0.638	0.664	1	PT pure	LGALS1
0.00558446	-0.31139	0.271	0.304	1	PT pure	APOD
5.26184e-172	1.21322	0.995	0.687	9.56024e-168	DCT-CNT	RHCG
1.23684e-170	0.949189	0.896	0.283	2.24722e-166	DCT-CNT	SLC26A7
1.22948e-159	1.05659	0.99	0.601	2.23385e-155	DCT-CNT	SLC4A1
3.3052e-152	0.914966	0.878	0.299	6.00521e-148	DCT-CNT	ATP6V1G3
2.3304e-149	0.822813	1	0.965	4.23411e-145	DCT-CNT	HSD11B2
1.2204e-148	0.878118	0.928	0.376	2.21735e-144	DCT-CNT	ATP6V0D2
1.35718e-147	0.960399	0.955	0.571	2.46586e-143	DCT-CNT	LGALS3
1.9622e-146	0.736125	0.809	0.22	3.56512e-142	DCT-CNT	DMRT2
1.61611e-145	1.4061	0.975	0.679	2.93632e-141	DCT-CNT	SPINK1
8.48207e-140	1.09662	1	0.762	1.54111e-135	DCT-CNT	CALB1
1.94393e-136	0.955968	0.945	0.478	3.53193e-132	DCT-CNT	C12orf75
3.71604e-127	0.732685	0.824	0.273	6.75168e-123	DCT-CNT	FOXI1
1.37215e-124	0.717696	0.777	0.251	2.49306e-120	DCT-CNT	ATP6V1C2
1.65407e-124	0.8582	0.975	0.607	3.00527e-120	DCT-CNT	ADGRF5
2.05846e-118	0.646281	0.712	0.197	3.74002e-114	DCT-CNT	IL18
6.12464e-117	0.649944	1	0.946	1.11279e-112	DCT-CNT	CA12
4.59983e-114	0.513149	0.608	0.135	8.35743e-110	DCT-CNT	HEPACAM2
7.24073e-111	0.735649	0.754	0.242	1.31557e-106	DCT-CNT	AQP6
2.25605e-110	0.770652	0.95	0.634	4.09902e-106	DCT-CNT	TMEM213
1.83108e-105	-2.04114	0.777	0.976	3.32689e-101	DCT-CNT	UMOD
2.57223e-105	0.405844	0.462	0.076	4.67349e-101	DCT-CNT	STAP1
8.85387e-102	0.581999	0.998	0.937	1.60866e-97	DCT-CNT	RTN4
6.21718e-100	0.434366	0.553	0.122	1.1296e-95	DCT-CNT	KIT
1.42302e-96	0.449087	0.576	0.138	2.58549e-92	DCT-CNT	STAC2
1.4988e-95	0.593799	0.782	0.303	2.72317e-91	DCT-CNT	RHBG
3.0983e-95	0.467632	0.593	0.151	5.62931e-91	DCT-CNT	PART1
3.25614e-95	0.500678	0.64	0.184	5.91608e-91	DCT-CNT	SEMA3C
9.54476e-95	0.694224	0.963	0.7	1.73419e-90	DCT-CNT	HMGCS2
3.89716e-94	0.672777	0.841	0.407	7.08075e-90	DCT-CNT	NRDC
7.57453e-94	0.532695	0.489	0.103	1.37622e-89	DCT-CNT	OLFM4
6.78919e-89	0.51475	0.998	0.947	1.23353e-84	DCT-CNT	MAL
2.117e-88	0.618915	0.933	0.57	3.84637e-84	DCT-CNT	ATP6V0A4
4.90048e-88	0.427012	0.998	0.997	8.90369e-84	DCT-CNT	MIF
3.64159e-85	0.340439	0.437	0.084	6.61641e-81	DCT-CNT	UBE2QL1
6.18768e-85	0.518887	0.608	0.177	1.12424e-80	DCT-CNT	SLC8A1
4.87691e-84	0.383246	0.476	0.105	8.86085e-80	DCT-CNT	SMIM34B
1.31547e-83	0.542905	0.98	0.848	2.39007e-79	DCT-CNT	SLC25A39
2.97715e-83	0.317092	1	1	5.40918e-79	DCT-CNT	RPS12
3.65298e-83	0.540787	0.727	0.282	6.6371e-79	DCT-CNT	RCAN2
4.16442e-83	-1.23089	0.536	0.884	7.56634e-79	DCT-CNT	PPP1R1A
5.67825e-83	0.585853	0.801	0.372	1.03168e-78	DCT-CNT	TMPRSS2
4.26047e-81	0.367258	0.462	0.101	7.74085e-77	DCT-CNT	SRARP
3.38389e-79	-1.50793	0.462	0.829	6.14819e-75	DCT-CNT	SLC12A1
3.93857e-79	0.494154	0.608	0.195	7.15599e-75	DCT-CNT	APOC1
4.42265e-79	0.374786	0.449	0.1	8.03551e-75	DCT-CNT	FAM24B
2.6817e-77	0.570645	0.97	0.792	4.87238e-73	DCT-CNT	PTGR1
7.84628e-76	0.554817	0.871	0.512	1.42559e-71	DCT-CNT	DHRS7
5.90941e-75	0.434212	0.568	0.169	1.07368e-70	DCT-CNT	ADGRF1
7.63331e-73	0.463376	0.697	0.269	1.3869e-68	DCT-CNT	PLCG2
9.3846e-73	-0.510314	0.988	0.998	1.70509e-68	DCT-CNT	PEBP1
3.01731e-72	0.508919	0.762	0.332	5.48215e-68	DCT-CNT	CLDN8
1.00761e-71	0.467372	0.618	0.212	1.83073e-67	DCT-CNT	SMIM6
3.3042e-71	0.490491	0.759	0.331	6.0034e-67	DCT-CNT	PLLP
4.39437e-71	0.402856	1	0.988	7.98413e-67	DCT-CNT	ATP6V0B
1.24302e-70	0.556383	0.769	0.368	2.25845e-66	DCT-CNT	DSG2
4.48816e-70	0.305286	0.402	0.085	8.15454e-66	DCT-CNT	ADTRP
6.03161e-69	0.484788	0.985	0.807	1.09588e-64	DCT-CNT	CA2
8.05409e-68	0.440704	0.628	0.225	1.46335e-63	DCT-CNT	PQLC3
9.5184e-66	0.4931	0.757	0.353	1.7294e-61	DCT-CNT	SCIN
3.15044e-65	0.312488	0.422	0.101	5.72404e-61	DCT-CNT	LINC01187
1.46297e-64	-0.926381	0.615	0.898	2.65807e-60	DCT-CNT	AQP1
5.67116e-64	0.273908	1	1	1.03039e-59	DCT-CNT	RPS24
1.6513e-63	0.545654	0.864	0.532	3.00024e-59	DCT-CNT	ATP6V1B1
2.06022e-61	0.37957	0.576	0.201	3.74322e-57	DCT-CNT	ABCC4
2.69019e-60	0.333465	0.442	0.122	4.8878e-56	DCT-CNT	SNTB1
3.17504e-60	1.49068	0.744	0.429	5.76872e-56	DCT-CNT	KLK1
6.79387e-60	0.509343	0.844	0.505	1.23438e-55	DCT-CNT	SCPEP1
2.38426e-59	0.339299	0.511	0.162	4.33196e-55	DCT-CNT	CKMT2
2.71118e-59	0.358432	1	0.996	4.92593e-55	DCT-CNT	COX6C
2.83828e-59	0.488365	0.777	0.379	5.15687e-55	DCT-CNT	SCNN1B
2.16542e-57	0.372384	0.995	0.983	3.93435e-53	DCT-CNT	SLC25A5
6.18488e-56	-0.541243	0.797	0.947	1.12373e-51	DCT-CNT	PTH1R
9.57861e-56	0.316887	0.524	0.172	1.74034e-51	DCT-CNT	CDA
1.36971e-55	0.26632	0.33	0.072	2.48862e-51	DCT-CNT	AVPR1A
8.30177e-55	0.325319	0.538	0.187	1.50835e-50	DCT-CNT	PARVB
1.52298e-54	0.428996	0.702	0.314	2.7671e-50	DCT-CNT	SCNN1G
1.85788e-54	0.2786	1	1	3.37559e-50	DCT-CNT	COX7C
2.19815e-54	0.508493	0.851	0.586	3.99381e-50	DCT-CNT	NFE2L2
2.67644e-54	0.446017	0.739	0.361	4.86282e-50	DCT-CNT	SMIM5
4.48876e-54	0.270225	1	1	8.15562e-50	DCT-CNT	RPS8
1.80453e-53	0.394381	0.71	0.325	3.27865e-49	DCT-CNT	GPRC5B
1.89975e-53	0.252279	1	1	3.45166e-49	DCT-CNT	RPS6
3.38038e-53	0.367501	0.692	0.306	6.14182e-49	DCT-CNT	GMPR
5.42719e-53	0.268591	1	1	9.86066e-49	DCT-CNT	NDUFA4
9.30053e-52	0.429302	0.774	0.404	1.68981e-47	DCT-CNT	RARRES3
4.11126e-51	0.399247	0.61	0.26	7.46974e-47	DCT-CNT	GRB14
1.84507e-50	-0.543802	0.568	0.86	3.3523e-46	DCT-CNT	SDC1
3.89858e-50	0.269212	1	1	7.08333e-46	DCT-CNT	RPS3A
4.01221e-50	0.451527	0.722	0.38	7.28978e-46	DCT-CNT	TBC1D14
4.703e-50	0.256397	1	1	8.54489e-46	DCT-CNT	RPS13
2.60389e-49	-0.542019	0.908	0.982	4.731e-45	DCT-CNT	A2M
2.63644e-49	0.437832	0.916	0.742	4.79014e-45	DCT-CNT	ATP6AP2
3.01022e-48	0.365314	0.566	0.232	5.46927e-44	DCT-CNT	ARL4D
4.74311e-48	0.406425	0.921	0.737	8.61776e-44	DCT-CNT	CAMK2N1
5.77575e-48	0.284937	1	0.993	1.0494e-43	DCT-CNT	CHCHD10
6.28834e-48	0.262772	0.412	0.124	1.14253e-43	DCT-CNT	LRRN2
2.83175e-47	-0.526848	0.432	0.735	5.145e-43	DCT-CNT	FKBP5
8.82896e-47	0.317635	0.469	0.165	1.60413e-42	DCT-CNT	SLC52A3
2.12103e-46	0.408363	0.898	0.688	3.8537e-42	DCT-CNT	CAPG
1.29307e-45	0.5427	0.794	0.5	2.34938e-41	DCT-CNT	PVALB
4.31632e-45	0.376106	0.958	0.851	7.84233e-41	DCT-CNT	EPCAM
5.17019e-45	-0.522949	0.596	0.854	9.39373e-41	DCT-CNT	CRIP2
1.59467e-44	0.282321	0.422	0.139	2.89735e-40	DCT-CNT	RACGAP1
7.77585e-43	0.253529	1	1	1.41279e-38	DCT-CNT	RPL6
8.39117e-43	-0.526769	0.739	0.922	1.52459e-38	DCT-CNT	IGFBP4
3.37362e-42	-0.520403	0.891	0.987	6.12953e-38	DCT-CNT	C7
7.13562e-42	0.255425	0.372	0.113	1.29647e-37	DCT-CNT	SLC4A9
1.08964e-41	0.303074	1	0.977	1.97977e-37	DCT-CNT	COX5A
2.00126e-41	0.252772	1	0.999	3.63609e-37	DCT-CNT	RPSA
7.90817e-41	0.364397	0.615	0.295	1.43684e-36	DCT-CNT	ARHGAP18
1.77682e-40	0.261441	1	0.997	3.2283e-36	DCT-CNT	COX7B
4.99058e-40	0.266463	0.36	0.113	9.06739e-36	DCT-CNT	GPX2
1.44401e-39	0.261698	0.372	0.119	2.62362e-35	DCT-CNT	ATP12A
1.44927e-39	0.285502	0.536	0.226	2.63318e-35	DCT-CNT	CITED4
3.09316e-39	0.306934	0.658	0.315	5.61996e-35	DCT-CNT	EPS8
1.1552e-38	0.312942	0.653	0.308	2.09888e-34	DCT-CNT	SPTBN2
1.22697e-38	-0.513318	0.581	0.831	2.22928e-34	DCT-CNT	DCN
1.33329e-38	0.36114	0.65	0.341	2.42245e-34	DCT-CNT	ABHD2
2.18987e-38	-0.602798	0.856	0.939	3.97878e-34	DCT-CNT	CRYAB
3.3251e-38	-0.596026	0.337	0.647	6.04137e-34	DCT-CNT	SFRP1
3.78571e-38	0.320101	0.65	0.321	6.87826e-34	DCT-CNT	CDH1
4.36696e-38	0.303893	0.998	0.97	7.93432e-34	DCT-CNT	S100A11
4.66129e-37	0.304949	0.496	0.212	8.4691e-33	DCT-CNT	ADM
7.91964e-37	-0.634325	0.28	0.566	1.43892e-32	DCT-CNT	SLC9A3
2.2765e-36	0.319005	0.635	0.312	4.13618e-32	DCT-CNT	INPP5J
2.4433e-36	0.252398	1	0.997	4.43923e-32	DCT-CNT	SLC25A6
2.93161e-36	0.315863	0.658	0.347	5.32645e-32	DCT-CNT	ZDHHC3
3.36717e-36	0.277422	1	0.932	6.11781e-32	DCT-CNT	APOE
3.73872e-36	0.370446	0.71	0.414	6.79289e-32	DCT-CNT	ANXA4
5.4323e-36	0.337801	0.913	0.763	9.86995e-32	DCT-CNT	NDUFA12
5.99898e-36	0.401587	0.881	0.709	1.08996e-31	DCT-CNT	PTGER3
6.59077e-36	0.308934	0.563	0.268	1.19748e-31	DCT-CNT	EXOSC7
8.52208e-36	-0.81305	0.439	0.753	1.54838e-31	DCT-CNT	IGFBP2
6.09045e-35	-0.585903	0.64	0.863	1.10657e-30	DCT-CNT	SERPINA1
1.11603e-33	0.374313	1	0.995	2.02772e-29	DCT-CNT	DEFB1
2.09762e-33	0.252356	1	0.985	3.81117e-29	DCT-CNT	CDH16
2.59719e-33	0.260038	1	0.985	4.71884e-29	DCT-CNT	NDUFS5
2.81575e-33	0.301122	0.988	0.975	5.11593e-29	DCT-CNT	DBI
2.86548e-33	0.310002	0.598	0.312	5.20629e-29	DCT-CNT	NUPR2
4.59168e-33	0.261411	0.444	0.181	8.34262e-29	DCT-CNT	GATA2
5.61389e-33	0.330669	0.593	0.304	1.01999e-28	DCT-CNT	RASD1
6.10233e-33	-0.428426	0.457	0.75	1.10873e-28	DCT-CNT	CXCL14
6.74725e-32	0.339356	0.824	0.56	1.22591e-27	DCT-CNT	TBC1D1
9.18137e-32	0.311938	0.712	0.406	1.66816e-27	DCT-CNT	TMEM61
1.13905e-31	0.34471	0.839	0.602	2.06953e-27	DCT-CNT	TACSTD2
1.81172e-31	0.281613	0.603	0.313	3.29171e-27	DCT-CNT	ITGA6
2.66967e-31	-0.571689	0.836	0.907	4.85052e-27	DCT-CNT	KNG1
3.30995e-31	0.281331	0.993	0.954	6.01384e-27	DCT-CNT	PPDPF
3.72702e-31	0.261814	0.998	0.98	6.77163e-27	DCT-CNT	TXNIP
6.79506e-31	0.314392	0.747	0.453	1.23459e-26	DCT-CNT	ST14
8.723e-31	0.329653	0.876	0.665	1.58488e-26	DCT-CNT	ATP6V1A
1.04643e-30	0.290373	0.638	0.337	1.90126e-26	DCT-CNT	KCTD12
1.57017e-30	0.313574	0.667	0.38	2.85285e-26	DCT-CNT	ATP6V1D
2.20542e-30	0.271415	0.6	0.312	4.00703e-26	DCT-CNT	DSP
3.32742e-30	-0.456339	0.481	0.742	6.04558e-26	DCT-CNT	C1R
3.91031e-30	0.276319	0.988	0.957	7.10465e-26	DCT-CNT	MINOS1
7.11108e-30	-0.561881	0.739	0.885	1.29201e-25	DCT-CNT	PDZK1IP1
7.43355e-30	-0.46723	0.536	0.769	1.3506e-25	DCT-CNT	RARRES2
1.4141e-29	-0.365806	0.998	1	2.56928e-25	DCT-CNT	TMSB10
2.98195e-29	0.270416	0.98	0.949	5.4179e-25	DCT-CNT	NDUFA6
1.74306e-28	-0.519317	0.893	0.949	3.16696e-24	DCT-CNT	TIMP3
3.27537e-28	-0.416263	0.303	0.562	5.95102e-24	DCT-CNT	USP2
3.30414e-28	-0.489632	0.156	0.427	6.0033e-24	DCT-CNT	CLDN10
6.06405e-28	0.312689	0.836	0.58	1.10178e-23	DCT-CNT	KRT19
8.9489e-28	-0.428256	0.402	0.633	1.62593e-23	DCT-CNT	TSC22D3
9.91987e-28	0.309584	0.814	0.579	1.80234e-23	DCT-CNT	PFN2
1.25842e-27	0.289698	0.819	0.563	2.28642e-23	DCT-CNT	MT1X
2.06001e-27	0.262227	1	0.937	3.74283e-23	DCT-CNT	CLCNKB
5.29262e-27	-0.383527	0.576	0.778	9.61616e-23	DCT-CNT	SLC3A1
5.68525e-27	0.259912	0.955	0.916	1.03295e-22	DCT-CNT	COMMD6
7.44924e-27	-0.50658	0.231	0.481	1.35345e-22	DCT-CNT	PCP4
8.67661e-27	-0.375647	0.102	0.363	1.57645e-22	DCT-CNT	SLC16A12
2.5394e-26	0.262196	0.615	0.349	4.61384e-22	DCT-CNT	TSPAN7
4.26295e-26	0.264669	0.6	0.333	7.74535e-22	DCT-CNT	HOXB-AS3
8.5776e-26	-0.433239	0.531	0.769	1.55846e-21	DCT-CNT	TIMP1
2.00548e-25	-0.312176	0.831	0.954	3.64375e-21	DCT-CNT	HSP90B1
3.21722e-25	0.275153	0.886	0.743	5.84538e-21	DCT-CNT	PCBD1
1.13607e-24	-0.26253	1	0.997	2.06412e-20	DCT-CNT	ENO1
1.9547e-24	0.268264	0.667	0.416	3.55149e-20	DCT-CNT	TUBA4A
4.09938e-24	0.26635	0.722	0.463	7.44817e-20	DCT-CNT	SPINT1-AS1
8.66467e-24	0.253453	0.561	0.313	1.57428e-19	DCT-CNT	TMEM101
1.56719e-23	-0.442632	0.62	0.81	2.84743e-19	DCT-CNT	PCK1
1.70342e-23	-0.484938	0.754	0.921	3.09494e-19	DCT-CNT	ADIRF
1.73449e-23	0.279552	0.658	0.419	3.1514e-19	DCT-CNT	TMEM106C
3.24616e-23	0.269052	0.834	0.625	5.89794e-19	DCT-CNT	FAM107B
3.91546e-23	0.268427	0.859	0.687	7.11399e-19	DCT-CNT	LITAF
4.4673e-23	0.28948	0.715	0.491	8.11664e-19	DCT-CNT	SLC43A2
4.92949e-23	-0.335936	0.591	0.774	8.95639e-19	DCT-CNT	TMEM37
5.57797e-23	0.257749	0.707	0.453	1.01346e-18	DCT-CNT	NEDD4L
8.58626e-23	-0.400988	0.097	0.33	1.56004e-18	DCT-CNT	CLDN16
1.25526e-22	0.273122	0.901	0.797	2.28068e-18	DCT-CNT	HADHB
1.94186e-22	-0.292175	1	1	3.52816e-18	DCT-CNT	FTL
1.95406e-22	-0.448341	0.514	0.711	3.55032e-18	DCT-CNT	BGN
2.60519e-22	0.267466	0.784	0.543	4.73337e-18	DCT-CNT	EMX1
2.70054e-22	-0.572742	0.861	0.942	4.90662e-18	DCT-CNT	IFITM3
3.44417e-22	0.250231	0.588	0.349	6.25772e-18	DCT-CNT	PMPCB
4.59354e-22	-0.592709	0.826	0.92	8.346e-18	DCT-CNT	MYL9
7.66097e-22	0.26705	0.864	0.719	1.39192e-17	DCT-CNT	SMIM24
1.42232e-21	0.268115	0.891	0.785	2.58421e-17	DCT-CNT	KRT8
3.18918e-21	0.25996	0.685	0.445	5.79443e-17	DCT-CNT	DMKN
3.55418e-21	-0.456419	0.469	0.68	6.45758e-17	DCT-CNT	NAT8
4.7138e-21	0.272752	0.737	0.535	8.56451e-17	DCT-CNT	ACADS
9.72122e-21	-0.327113	0.692	0.839	1.76625e-16	DCT-CNT	TINAGL1
1.34747e-20	-0.457128	0.362	0.558	2.44822e-16	DCT-CNT	EGF
2.48089e-20	-0.351926	0.275	0.487	4.50754e-16	DCT-CNT	BICDL1
7.89942e-20	-0.335198	0.873	0.938	1.43525e-15	DCT-CNT	ACTN4
3.2367e-19	-0.578724	0.519	0.707	5.88075e-15	DCT-CNT	VIM
5.67893e-19	-0.265575	0.747	0.875	1.0318e-14	DCT-CNT	CNDP2
7.6629e-19	-0.585503	0.529	0.714	1.39227e-14	DCT-CNT	CTGF
8.86223e-19	-0.450881	0.37	0.563	1.61018e-14	DCT-CNT	CLTRN
1.41209e-18	-0.505197	0.581	0.737	2.56562e-14	DCT-CNT	ANXA2
5.68281e-18	-0.398677	0.479	0.646	1.03251e-13	DCT-CNT	AEBP1
7.40063e-18	-0.297815	0.223	0.429	1.34462e-13	DCT-CNT	CARHSP1
8.81548e-18	-0.27965	0.112	0.311	1.60168e-13	DCT-CNT	CASR
9.72138e-18	-0.337073	0.643	0.802	1.76628e-13	DCT-CNT	PEPD
1.34655e-17	-0.402444	0.672	0.842	2.44655e-13	DCT-CNT	ASS1
2.49772e-17	-0.475161	1	1	4.53811e-13	DCT-CNT	GPX3
4.63631e-17	-0.309846	0.248	0.45	8.42371e-13	DCT-CNT	CXCL12
5.14744e-17	-0.497564	0.754	0.869	9.35238e-13	DCT-CNT	SPARC
1.20969e-16	-0.442746	0.73	0.859	2.19789e-12	DCT-CNT	ENG
1.94747e-16	-0.260371	0.675	0.796	3.53837e-12	DCT-CNT	GRINA
2.97483e-16	-0.357884	0.266	0.452	5.40497e-12	DCT-CNT	GSTA1
4.26492e-16	-0.321205	0.367	0.55	7.74894e-12	DCT-CNT	GGT5
8.99637e-16	-0.362188	0.476	0.659	1.63455e-11	DCT-CNT	CYP4A11
1.25075e-15	-0.304233	0.531	0.692	2.27249e-11	DCT-CNT	CMBL
1.35332e-15	-0.310532	0.196	0.383	2.45884e-11	DCT-CNT	CSRP2
1.58943e-15	-0.292817	0.261	0.441	2.88783e-11	DCT-CNT	CLIC4
2.02807e-15	-0.314664	0.516	0.671	3.68481e-11	DCT-CNT	LAMB2
2.07108e-15	-0.311851	0.516	0.684	3.76294e-11	DCT-CNT	CALD1
3.21828e-15	-0.291078	0.285	0.464	5.8473e-11	DCT-CNT	LY6E
3.55622e-15	-0.414304	0.712	0.844	6.4613e-11	DCT-CNT	FLNA
4.108e-15	-0.262638	0.561	0.724	7.46383e-11	DCT-CNT	TNS1
4.40757e-15	-0.297177	0.486	0.632	8.00811e-11	DCT-CNT	RIDA
1.70588e-14	-0.291589	0.801	0.858	3.09942e-10	DCT-CNT	CYFIP2
2.28758e-14	-0.273552	0.481	0.64	4.15631e-10	DCT-CNT	FBLN5
2.29788e-14	-0.361839	0.469	0.623	4.17502e-10	DCT-CNT	ACSM2A
2.69438e-14	-0.315401	0.444	0.614	4.89543e-10	DCT-CNT	DPEP1
2.88839e-14	-0.276776	0.449	0.598	5.24791e-10	DCT-CNT	KIFC3
4.43456e-14	-0.292684	0.258	0.431	8.05715e-10	DCT-CNT	ESAM
4.61959e-14	-0.337222	0.988	0.99	8.39333e-10	DCT-CNT	MALAT1
5.87607e-14	-0.545071	0.841	0.886	1.06762e-09	DCT-CNT	ALDOB
6.54568e-14	-0.271727	0.437	0.605	1.18929e-09	DCT-CNT	FSTL1
8.01365e-14	-0.355408	0.824	0.914	1.456e-09	DCT-CNT	NEAT1
1.07129e-13	-0.252005	0.268	0.444	1.94642e-09	DCT-CNT	GYPC
1.11708e-13	-0.401501	0.715	0.828	2.02963e-09	DCT-CNT	IFITM2
1.3566e-13	-0.394812	0.303	0.447	2.4648e-09	DCT-CNT	NUPR1
1.54919e-13	-0.317728	0.31	0.478	2.81472e-09	DCT-CNT	LRP2
1.99679e-13	-0.25265	0.464	0.605	3.62797e-09	DCT-CNT	RRBP1
2.21136e-13	-0.261565	0.529	0.672	4.01782e-09	DCT-CNT	RAB11FIP3
2.23987e-13	-0.272965	0.251	0.417	4.06962e-09	DCT-CNT	GGT1
2.76044e-13	-0.260832	0.553	0.669	5.01544e-09	DCT-CNT	NINJ1
2.77388e-13	-0.452158	0.159	0.32	5.03986e-09	DCT-CNT	APOD
3.90278e-13	-0.284794	0.35	0.509	7.09097e-09	DCT-CNT	RBP5
4.23358e-13	-0.356038	0.442	0.566	7.692e-09	DCT-CNT	UCHL1
4.42891e-13	-0.516712	0.561	0.7	8.04689e-09	DCT-CNT	TPM2
5.63997e-13	-0.785346	0.519	0.639	1.02473e-08	DCT-CNT	PODXL
6.09538e-13	-0.468826	0.377	0.517	1.10747e-08	DCT-CNT	VAMP5
7.37175e-13	-0.358159	0.422	0.558	1.33937e-08	DCT-CNT	GATM
1.02747e-12	-0.251012	0.536	0.665	1.86681e-08	DCT-CNT	NFKBIA
1.1554e-12	-0.284085	0.536	0.658	2.09925e-08	DCT-CNT	C11orf54
3.19766e-12	-0.361872	0.583	0.718	5.80983e-08	DCT-CNT	ACSM2B
3.83171e-12	-0.331746	0.31	0.464	6.96183e-08	DCT-CNT	FBLN1
5.07411e-12	-0.454279	0.71	0.797	9.21916e-08	DCT-CNT	EPAS1
5.75093e-12	-0.418581	0.553	0.676	1.04489e-07	DCT-CNT	LGALS1
6.18018e-12	-0.37894	0.32	0.448	1.12288e-07	DCT-CNT	ENPEP
6.80779e-12	-0.41518	0.496	0.63	1.23691e-07	DCT-CNT	SLC9A3R2
9.02387e-12	-0.315009	0.538	0.666	1.63955e-07	DCT-CNT	KHK
1.03023e-11	-0.29322	0.335	0.47	1.87182e-07	DCT-CNT	AK4
1.03756e-11	-0.286004	0.769	0.876	1.88514e-07	DCT-CNT	MYH9
1.19902e-11	-0.256931	0.538	0.642	2.1785e-07	DCT-CNT	TSPAN33
1.51024e-11	-0.339075	0.444	0.55	2.74395e-07	DCT-CNT	DUSP9
1.96787e-11	-0.264551	0.253	0.405	3.57543e-07	DCT-CNT	CA4
3.989e-11	-0.282298	0.278	0.426	7.24762e-07	DCT-CNT	ADH1B
4.10949e-11	-0.585451	0.395	0.515	7.46653e-07	DCT-CNT	HTRA1
5.60191e-11	-0.304638	0.449	0.554	1.01781e-06	DCT-CNT	BST2
1.61522e-10	-0.253016	0.633	0.747	2.9347e-06	DCT-CNT	ITGB1
2.2501e-10	-0.291254	0.27	0.413	4.0882e-06	DCT-CNT	PDGFRB
4.1908e-10	-0.459853	0.849	0.903	7.61426e-06	DCT-CNT	MGP
4.47118e-10	-0.353142	0.305	0.429	8.12369e-06	DCT-CNT	SRGN
4.52127e-10	-0.315418	0.228	0.368	8.2147e-06	DCT-CNT	PDLIM2
4.87793e-10	-0.2758	0.221	0.362	8.86271e-06	DCT-CNT	SOD3
5.35728e-10	-0.274294	0.36	0.492	9.73364e-06	DCT-CNT	EMILIN1
6.97785e-10	-0.272109	0.33	0.469	1.26781e-05	DCT-CNT	BBOX1
9.0676e-10	-0.342358	0.543	0.655	1.64749e-05	DCT-CNT	SLC13A3
1.01834e-09	-0.707059	0.432	0.55	1.85023e-05	DCT-CNT	PTGDS
1.16451e-09	-0.491703	0.702	0.774	2.11579e-05	DCT-CNT	FABP1
1.19075e-09	-0.296337	0.467	0.573	2.16347e-05	DCT-CNT	SLC22A12
3.18599e-09	-0.262468	0.772	0.859	5.78863e-05	DCT-CNT	GSN
4.95011e-09	-0.259576	0.556	0.659	8.99385e-05	DCT-CNT	PLTP
6.19253e-09	-0.252394	0.275	0.399	0.000112512	DCT-CNT	TGM2
7.30364e-09	-0.355981	0.447	0.551	0.0001327	DCT-CNT	TGFBR2
1.13494e-08	-0.256911	0.452	0.546	0.000206208	DCT-CNT	BIN1
1.97118e-08	-0.261961	0.37	0.471	0.000358144	DCT-CNT	NTN4
2.90101e-08	-0.267453	0.787	0.825	0.000527085	DCT-CNT	CSRP1
3.14884e-08	-0.371489	0.129	0.24	0.000572112	DCT-CNT	C1QL1
3.8541e-08	-0.316539	0.27	0.394	0.000700251	DCT-CNT	IGFBP6
3.95447e-08	-0.299608	0.516	0.614	0.000718487	DCT-CNT	MFGE8
4.41235e-08	-0.277024	0.357	0.458	0.000801679	DCT-CNT	NAPSA
6.41589e-08	-0.319599	0.486	0.586	0.0011657	DCT-CNT	UGT2B7
8.45354e-08	-0.440044	0.878	0.93	0.00153592	DCT-CNT	TAGLN
1.04049e-07	-0.252761	0.3	0.406	0.00189046	DCT-CNT	BHMT
1.17289e-07	-0.277078	0.357	0.46	0.00213103	DCT-CNT	PECAM1
1.20832e-07	-0.272248	0.471	0.552	0.00219539	DCT-CNT	EVA1B
1.30088e-07	-0.292798	0.556	0.639	0.00236357	DCT-CNT	ID1
1.62242e-07	-0.269062	0.37	0.47	0.00294778	DCT-CNT	MIOX
1.70475e-07	-0.411624	0.325	0.408	0.00309735	DCT-CNT	MME
2.29958e-07	-0.263996	0.104	0.205	0.00417811	DCT-CNT	TYRO3
2.35931e-07	-0.833119	0.402	0.493	0.00428663	DCT-CNT	NPHS2
2.46049e-07	-0.25278	0.422	0.51	0.00447046	DCT-CNT	CD99
4.19355e-07	-0.311282	0.514	0.584	0.00761927	DCT-CNT	SLC22A6
1.52087e-06	-0.324216	0.563	0.637	0.0276327	DCT-CNT	C11orf96
1.91329e-06	-0.255441	0.102	0.194	0.0347626	DCT-CNT	FABP4
2.17741e-06	-0.272904	0.355	0.432	0.0395614	DCT-CNT	RRAS
2.8314e-06	-0.266638	0.588	0.651	0.0514438	DCT-CNT	SLC5A12
3.17834e-06	-0.290255	0.355	0.436	0.0577472	DCT-CNT	ITGA3
5.68786e-06	-0.388442	0.194	0.28	0.103343	DCT-CNT	CLIC5
1.45205e-05	-0.527521	0.37	0.439	0.263824	DCT-CNT	FCN3
2.09659e-05	-0.6357	0.494	0.541	0.380929	DCT-CNT	CDKN1C
2.6808e-05	-0.364466	0.189	0.268	0.487075	DCT-CNT	SPOCK2
3.40583e-05	-0.364236	0.166	0.242	0.618805	DCT-CNT	FGF1
3.49397e-05	-0.267442	0.134	0.21	0.634819	DCT-CNT	TNNT2
4.07641e-05	-0.267495	0.104	0.177	0.740643	DCT-CNT	PCOLCE2
4.75605e-05	-0.268985	0.429	0.491	0.864126	DCT-CNT	SLC22A8
6.19662e-05	-0.257692	0.233	0.307	1	DCT-CNT	TGFBR3
0.000911741	-0.254649	0.141	0.201	1	DCT-CNT	CHI3L1
0.0010992	-0.279748	0.506	0.531	1	DCT-CNT	PLPP1
0.00360327	-0.264238	0.266	0.31	1	DCT-CNT	AIF1
0.00625344	-0.620571	0.315	0.344	1	DCT-CNT	IL1RL1
0.00638694	-0.262193	0.672	0.702	1	DCT-CNT	MT1G
0.00696716	-0.250208	0.151	0.195	1	DCT-CNT	EHD3
0.00771721	-0.309072	0.161	0.204	1	DCT-CNT	CRHBP
0.00875147	-0.369543	0.404	0.418	1	DCT-CNT	PLAT
0.00919119	-0.274315	0.72	0.814	1	DCT-CNT	ACTA2
5.41464e-148	1.92557	1	0.699	9.83785e-144	DCT	SLC12A3
3.60229e-132	1.38886	1	0.987	6.545e-128	DCT	SPP1
7.51805e-117	1.13937	0.976	0.605	1.36595e-112	DCT	TMEM52B
3.67259e-89	0.840458	1	0.888	6.67273e-85	DCT	KNG1
9.57786e-89	0.764671	1	0.995	1.7402e-84	DCT	DEFB1
1.61787e-87	0.505194	0.606	0.13	2.9395e-83	DCT	CPXM2
9.52662e-85	0.936592	0.949	0.587	1.73089e-80	DCT	KL
2.14526e-83	0.459425	0.484	0.084	3.89773e-79	DCT	LINC01896
4.89338e-78	0.351552	0.406	0.06	8.89079e-74	DCT	TRIM50
1.00709e-77	0.485457	0.52	0.105	1.82979e-73	DCT	LINC01055
1.29368e-73	0.615287	0.65	0.192	2.3505e-69	DCT	CRABP1
4.57199e-70	0.647502	0.996	0.885	8.30685e-66	DCT	SERPINA5
3.01173e-68	0.613101	0.772	0.298	5.47201e-64	DCT	KCNJ10
5.73634e-67	0.382456	1	1	1.04224e-62	DCT	MT-ND1
1.1919e-64	0.665731	0.803	0.351	2.16556e-60	DCT	TFRC
5.65338e-64	0.504869	0.559	0.149	1.02716e-59	DCT	DNER
8.34162e-63	0.745462	0.937	0.575	1.51559e-58	DCT	SFRP1
8.49149e-63	0.53889	1	0.969	1.54282e-58	DCT	GSTM3
6.7325e-60	0.644967	0.945	0.7	1.22323e-55	DCT	WNK1
3.06277e-59	0.294683	0.315	0.046	5.56475e-55	DCT	OLR1
1.49122e-55	0.425301	1	0.999	2.70939e-51	DCT	FXYD2
5.3223e-54	0.368854	0.457	0.111	9.67009e-50	DCT	KLHL3
2.22261e-52	0.579151	0.843	0.461	4.03825e-48	DCT	HOXD8
2.19356e-48	0.398818	0.551	0.177	3.98549e-44	DCT	CNNM2
1.14418e-47	0.541231	0.89	0.499	2.07885e-43	DCT	EGF
3.30868e-45	0.579696	0.795	0.431	6.01155e-41	DCT	PRSS23
1.4847e-44	0.520157	0.886	0.546	2.69755e-40	DCT	EMX1
1.64607e-42	0.515034	0.878	0.632	2.99074e-38	DCT	KCNJ16
4.62795e-41	0.513718	0.937	0.821	8.40852e-37	DCT	CA2
4.41591e-40	0.448097	0.547	0.208	8.02327e-36	DCT	SHISA3
2.51425e-39	0.389715	1	0.949	4.56814e-35	DCT	CA12
5.18262e-39	0.315127	0.5	0.166	9.4163e-35	DCT	SLC12A2
5.22928e-39	0.420983	0.567	0.223	9.50108e-35	DCT	CADM1
2.48592e-38	0.463424	0.949	0.809	4.51666e-34	DCT	GABARAPL1
4.94961e-38	-0.276559	1	1	8.99294e-34	DCT	FTH1
5.97463e-38	0.484403	0.854	0.569	1.08553e-33	DCT	IVNS1ABP
1.40305e-35	-0.257241	1	1	2.5492e-31	DCT	TPT1
4.005e-35	-0.290766	1	1	7.27668e-31	DCT	RPL10
2.05574e-34	0.384278	1	0.941	3.73508e-30	DCT	CLCNKB
1.26802e-33	0.371637	0.717	0.345	2.30386e-29	DCT	GPRC5B
2.30865e-33	0.321901	0.492	0.18	4.19459e-29	DCT	LHX1
8.64763e-33	0.321093	0.488	0.181	1.57119e-28	DCT	TRPM7
1.16574e-32	-0.682359	0.846	0.936	2.11803e-28	DCT	CRYAB
2.98266e-32	0.435383	0.902	0.716	5.41919e-28	DCT	PTGER3
1.63337e-31	0.368623	0.555	0.238	2.96766e-27	DCT	WNK4
1.83891e-31	0.26019	1	1	3.34112e-27	DCT	ATP1A1
2.25251e-31	0.395175	0.965	0.886	4.09259e-27	DCT	SAT1
4.59663e-31	0.353001	0.634	0.298	8.35162e-27	DCT	TBC1D9
8.33229e-31	0.370868	0.547	0.239	1.51389e-26	DCT	ITPKB
8.59215e-31	0.2902	1	0.997	1.56111e-26	DCT	ATP1B1
1.19347e-30	0.317401	0.508	0.198	2.16842e-26	DCT	LHX1-DT
1.54548e-30	0.341452	0.571	0.25	2.80798e-26	DCT	FZD4
5.35325e-30	0.422411	0.902	0.742	9.72632e-26	DCT	CYS1
8.05353e-30	-0.507154	0.858	0.955	1.46325e-25	DCT	WFDC2
8.8912e-30	0.341319	0.992	0.974	1.61544e-25	DCT	APLP2
1.07729e-29	0.395437	0.976	0.861	1.95733e-25	DCT	MRPS6
2.30558e-29	0.381196	0.937	0.748	4.189e-25	DCT	NUDT4
6.14074e-29	-0.529146	0.988	0.987	1.11571e-24	DCT	TMSB4X
8.04346e-29	0.423828	0.697	0.392	1.46142e-24	DCT	SLC5A3
2.51339e-28	0.358016	0.539	0.241	4.56657e-24	DCT	SNX10
5.3354e-28	0.362857	0.669	0.339	9.69388e-24	DCT	ACSL4
2.58044e-27	0.345271	0.705	0.361	4.6884e-23	DCT	CLDN8
4.88669e-27	0.395238	0.685	0.381	8.87863e-23	DCT	PROM2
6.57746e-27	-0.775389	0.74	0.871	1.19506e-22	DCT	AQP1
8.65927e-27	0.282038	0.52	0.223	1.5733e-22	DCT	IGFBP3
1.24061e-26	0.359058	0.945	0.786	2.25406e-22	DCT	KCNJ1
2.22646e-26	0.291579	0.445	0.175	4.04525e-22	DCT	PRR15
2.63318e-26	0.466077	0.74	0.421	4.78423e-22	DCT	PCP4
3.85829e-26	0.265039	0.382	0.135	7.01012e-22	DCT	ATP1B2
5.23545e-26	0.337572	0.563	0.276	9.51229e-22	DCT	TMEM38B
8.55173e-26	-0.503816	0.772	0.908	1.55376e-21	DCT	CLU
1.71949e-25	-0.472663	0.819	0.928	3.12414e-21	DCT	CTSH
1.74827e-25	-0.843215	0.736	0.886	3.17643e-21	DCT	AQP2
4.09297e-25	-0.396843	1	1	7.43651e-21	DCT	TMSB10
1.26517e-24	0.251707	0.386	0.141	2.29868e-20	DCT	TFAP2A
1.52686e-24	-0.257507	1	1	2.77415e-20	DCT	RPL18A
2.43306e-24	0.284528	0.406	0.159	4.42062e-20	DCT	VDR
1.36815e-23	0.370573	0.657	0.371	2.4858e-19	DCT	FABP3
2.98181e-23	0.2714	0.429	0.177	5.41765e-19	DCT	ICA1
2.60948e-22	-0.428119	0.437	0.718	4.74117e-18	DCT	FKBP5
7.95166e-22	-0.589461	0.74	0.89	1.44474e-17	DCT	IGFBP5
8.8485e-22	0.341541	0.697	0.432	1.60768e-17	DCT	PBXIP1
1.44821e-21	0.281512	0.996	0.928	2.63125e-17	DCT	IDH2
1.60526e-21	0.28499	0.417	0.179	2.9166e-17	DCT	PPP1R3C
1.6295e-21	0.358826	0.657	0.4	2.96063e-17	DCT	GOLM1
2.2976e-21	0.274829	0.516	0.25	4.1745e-17	DCT	USP24
3.54669e-21	0.300863	0.677	0.373	6.44399e-17	DCT	MFSD4A
2.59568e-20	0.279408	0.815	0.51	4.7161e-16	DCT	DUSP9
3.97083e-20	0.293037	0.516	0.264	7.2146e-16	DCT	HOXD9
5.08665e-20	-0.795356	0.492	0.731	9.24194e-16	DCT	IGFBP2
2.34231e-19	0.250566	0.996	0.974	4.25574e-15	DCT	MT2A
1.1631e-18	0.273323	0.972	0.924	2.11324e-14	DCT	ADGRG1
2.06359e-18	-0.991937	0.618	0.794	3.74934e-14	DCT	SLC12A1
2.08745e-18	-0.552428	0.76	0.875	3.79268e-14	DCT	PDZK1IP1
2.09801e-18	0.670807	0.917	0.782	3.81187e-14	DCT	CALB1
3.88735e-18	-0.259769	1	1	7.06293e-14	DCT	S100A6
1.68298e-17	-0.388632	0.713	0.831	3.0578e-13	DCT	SDC1
2.25733e-17	-0.267105	0.898	0.971	4.10134e-13	DCT	EEF1D
2.93295e-17	-0.50611	0.689	0.831	5.32888e-13	DCT	ASS1
9.76855e-17	-0.404049	0.406	0.633	1.77485e-12	DCT	KRT19
1.26059e-16	-0.389167	0.378	0.623	2.29037e-12	DCT	TSC22D3
1.50591e-16	0.277788	0.665	0.429	2.73609e-12	DCT	PHGDH
1.92682e-16	0.251586	0.949	0.819	3.50084e-12	DCT	CLCNKA
3.57833e-16	0.277953	0.669	0.45	6.50146e-12	DCT	FDX1
3.98962e-16	-1.23891	0.949	0.95	7.24873e-12	DCT	UMOD
7.33532e-16	-0.42166	0.319	0.553	1.33275e-11	DCT	KRT7
7.45164e-16	0.293518	0.543	0.315	1.35389e-11	DCT	FOLR3
1.14038e-15	-0.508444	0.331	0.546	2.07196e-11	DCT	SLC9A3
2.43712e-15	0.258184	0.894	0.721	4.428e-11	DCT	HMGCS2
2.71237e-15	-0.49182	0.339	0.556	4.92811e-11	DCT	CLTRN
2.84758e-14	-0.417788	0.228	0.451	5.17376e-10	DCT	SCNN1B
4.42154e-14	-0.278568	1	0.992	8.03349e-10	DCT	CD81
6.61913e-14	-0.620555	0.85	0.912	1.20263e-09	DCT	MYL9
7.40385e-14	-0.55757	1	1	1.34521e-09	DCT	GPX3
9.13104e-14	0.260436	0.677	0.456	1.65902e-09	DCT	RGS3
1.09153e-13	-0.305483	0.366	0.581	1.9832e-09	DCT	MGLL
3.34977e-13	-0.487547	0.5	0.674	6.08619e-09	DCT	LGALS1
6.18754e-13	0.26021	0.795	0.683	1.12421e-08	DCT	RTL8C
7.99762e-13	-0.491308	0.732	0.835	1.45309e-08	DCT	FLNA
9.35555e-13	-0.330337	0.409	0.616	1.69981e-08	DCT	KCNJ15
1.03755e-12	0.278013	0.713	0.523	1.88513e-08	DCT	PVALB
1.08733e-12	-0.355159	0.835	0.903	1.97557e-08	DCT	IGFBP4
1.84557e-12	-0.399484	0.98	0.938	3.35322e-08	DCT	APOE
2.27869e-12	-0.295598	0.587	0.752	4.14015e-08	DCT	SMIM24
3.8558e-12	-0.257656	0.795	0.913	7.00561e-08	DCT	DCXR
4.09497e-12	-0.2732	0.583	0.747	7.44015e-08	DCT	PAX8
4.1784e-12	-0.479673	0.764	0.839	7.59173e-08	DCT	SERPINA1
7.26734e-12	-0.305468	0.201	0.412	1.3204e-07	DCT	AQP3
7.34156e-12	-0.43602	0.496	0.667	1.33389e-07	DCT	NAT8
1.20277e-11	0.28454	0.736	0.573	2.18532e-07	DCT	HIF1A
2.06803e-11	-0.27444	1	1	3.7574e-07	DCT	FTL
4.81947e-11	-0.483007	0.579	0.729	8.7565e-07	DCT	ANXA2
5.36593e-11	-0.321019	0.409	0.568	9.74937e-07	DCT	TPM4
7.5399e-11	-0.27343	0.535	0.715	1.36992e-06	DCT	HCFC1R1
8.16688e-11	-0.3863	0.524	0.657	1.48384e-06	DCT	PLTP
8.40484e-11	0.255815	0.689	0.524	1.52708e-06	DCT	ATP1B3
1.03664e-10	-0.308188	0.894	0.932	1.88347e-06	DCT	ACTN4
1.6939e-10	-0.287654	0.24	0.436	3.07764e-06	DCT	MGST1
1.80562e-10	-0.322609	0.976	0.972	3.28063e-06	DCT	A2M
4.68637e-10	-0.602256	0.563	0.692	8.51467e-06	DCT	TPM2
4.94759e-10	-0.478552	0.894	0.935	8.98928e-06	DCT	IFITM3
7.53835e-10	-0.328593	0.563	0.72	1.36964e-05	DCT	C1R
1.02775e-09	-0.25841	0.579	0.734	1.86731e-05	DCT	SLC9A3R1
1.59991e-09	-0.310012	0.465	0.614	2.90688e-05	DCT	ID3
1.69e-09	-0.3367	0.299	0.458	3.07057e-05	DCT	NAPSA
1.79544e-09	-0.380876	0.504	0.647	3.26213e-05	DCT	CYP4A11
2.34535e-09	-0.334497	0.272	0.441	4.26126e-05	DCT	GSTA1
3.87348e-09	-0.25336	0.24	0.417	7.03772e-05	DCT	CARHSP1
4.12013e-09	-0.579222	0.579	0.691	7.48586e-05	DCT	VIM
6.76628e-09	-0.267841	0.642	0.774	0.000122937	DCT	TSPAN1
7.86471e-09	-0.29007	0.52	0.675	0.000142894	DCT	CALD1
8.1537e-09	-0.293403	0.752	0.826	0.000148145	DCT	CRIP2
1.20357e-08	-0.278305	0.264	0.421	0.000218677	DCT	ESAM
1.60316e-08	-0.254837	0.551	0.705	0.000291279	DCT	HLA-DRB1
1.67397e-08	-0.365447	0.303	0.443	0.000304143	DCT	ENPEP
1.85256e-08	-0.253132	0.276	0.437	0.000336592	DCT	CXCL12
2.11059e-08	-0.581743	0.854	0.902	0.000383473	DCT	ADIRF
2.11937e-08	-0.280342	0.146	0.299	0.000385068	DCT	NES
2.14429e-08	-0.279547	0.213	0.373	0.000389595	DCT	PFKFB3
2.4189e-08	-0.317523	0.307	0.463	0.000439489	DCT	BBOX1
3.23525e-08	-0.338144	0.248	0.402	0.000587813	DCT	IFI27
3.59527e-08	-0.535704	0.909	0.877	0.000653224	DCT	ALDOB
3.99949e-08	-0.32261	0.524	0.661	0.000726668	DCT	KHK
4.1119e-08	-0.312924	0.445	0.57	0.00074709	DCT	SLC22A12
5.57772e-08	-0.268161	0.197	0.34	0.00101342	DCT	SLC16A12
7.22635e-08	-0.274463	0.661	0.792	0.00131296	DCT	PEPD
1.17388e-07	-0.332288	0.504	0.611	0.00213282	DCT	ACSM2A
1.21903e-07	-0.28684	0.669	0.809	0.00221486	DCT	DCN
1.25141e-07	-0.371756	0.768	0.848	0.00227368	DCT	ENG
1.29426e-07	-0.575857	0.929	0.923	0.00235154	DCT	TAGLN
1.82637e-07	-0.253666	0.894	0.934	0.00331832	DCT	CD151
2.32204e-07	-0.536548	0.894	0.896	0.00421892	DCT	MGP
2.72463e-07	-0.340604	0.252	0.389	0.00495037	DCT	PTGER1
2.75334e-07	-0.364051	0.323	0.438	0.00500254	DCT	NUPR1
3.17954e-07	-0.316108	0.48	0.602	0.00577691	DCT	PPP1R14A
3.76223e-07	-0.358981	0.732	0.82	0.0068356	DCT	IFITM2
3.85258e-07	-0.309111	0.504	0.635	0.00699976	DCT	AEBP1
3.89548e-07	-0.375704	0.642	0.705	0.00707771	DCT	ACSM2B
4.43873e-07	-0.253033	0.362	0.499	0.00806473	DCT	RBP5
4.97653e-07	-0.269751	0.563	0.658	0.00904186	DCT	LAMB2
5.46528e-07	-0.431095	0.819	0.857	0.00992987	DCT	SPARC
5.69081e-07	-0.250671	0.996	0.985	0.0103396	DCT	CKB
5.7282e-07	-0.44945	0.543	0.671	0.0104076	DCT	FXYD4
5.89111e-07	-0.27118	0.866	0.898	0.0107036	DCT	HLA-E
6.49644e-07	-0.307319	0.268	0.402	0.0118034	DCT	CLDN10
7.10438e-07	-0.321494	0.579	0.663	0.0129079	DCT	ADGRF5
7.6017e-07	-0.683671	0.433	0.544	0.0138115	DCT	CDKN1C
8.31849e-07	-0.341127	0.728	0.79	0.0151139	DCT	PCK1
9.67217e-07	-0.295244	0.496	0.6	0.0175734	DCT	DPEP1
1.32497e-06	-0.324237	0.528	0.65	0.0240734	DCT	SLC13A3
1.32896e-06	-0.299017	0.791	0.855	0.0241459	DCT	RNASE1
1.5044e-06	-0.257946	0.177	0.31	0.0273335	DCT	CLDN16
1.59077e-06	-0.275793	0.63	0.747	0.0289026	DCT	TIMP1
1.68699e-06	-0.314558	0.441	0.549	0.0306509	DCT	GATM
3.28706e-06	-0.291551	0.232	0.36	0.0597226	DCT	PDLIM2
5.36029e-06	-0.387108	0.189	0.309	0.0973911	DCT	APOD
1.33183e-05	-0.514472	0.618	0.696	0.24198	DCT	CTGF
1.53709e-05	-0.492833	0.736	0.807	0.279273	DCT	ACTA2
1.77974e-05	-0.338455	0.453	0.535	0.323361	DCT	PLPP1
1.94339e-05	-0.309057	0.61	0.691	0.353095	DCT	BGN
2.50543e-05	-0.319606	0.488	0.581	0.455211	DCT	UGT2B7
3.42179e-05	-0.385372	0.421	0.505	0.621705	DCT	VAMP5
3.47515e-05	-0.27597	0.535	0.636	0.631401	DCT	ID1
3.57037e-05	-0.336075	0.504	0.581	0.6487	DCT	SLC22A6
4.16828e-05	-0.327121	0.409	0.49	0.757335	DCT	SLC22A8
4.62527e-05	-0.37321	0.311	0.405	0.840366	DCT	MME
4.96525e-05	-0.320196	0.618	0.645	0.902135	DCT	SLC5A12
6.14489e-05	-0.684273	0.457	0.542	1	DCT	PTGDS
7.00572e-05	-0.296477	0.965	0.939	1	DCT	TIMP3
8.70787e-05	-0.694331	0.559	0.629	1	DCT	PODXL
9.03295e-05	-0.349502	0.531	0.62	1	DCT	SLC9A3R2
9.51523e-05	-0.292254	0.528	0.608	1	DCT	MFGE8
9.68703e-05	-0.666941	0.26	0.347	1	DCT	IL1RL1
0.000131987	-0.482442	0.768	0.764	1	DCT	FABP1
0.000144515	-0.433229	0.677	0.722	1	DCT	SPINK1
0.000178417	-0.274249	0.11	0.201	1	DCT	CHI3L1
0.000251049	-0.270003	0.886	0.903	1	DCT	NEAT1
0.000296843	-0.26419	0.354	0.428	1	DCT	RRAS
0.000326004	-0.320291	0.146	0.232	1	DCT	C1QL1
0.0011631	-0.289997	0.236	0.31	1	DCT	AIF1
0.00164737	-0.298127	0.496	0.541	1	DCT	TGFBR2
0.00215815	-0.250902	0.106	0.173	1	DCT	PCOLCE2
0.0023527	-0.254353	0.39	0.443	1	DCT	FAM151A
0.00238455	-0.379387	0.362	0.421	1	DCT	PLAT
0.00270784	-0.333967	0.138	0.204	1	DCT	CRHBP
0.00377787	-0.263937	0.315	0.383	1	DCT	IGFBP6
0.00446193	-0.767087	0.441	0.485	1	DCT	NPHS2
0.00544597	-0.264003	0.335	0.381	1	DCT	SLCO2A1
0.0060485	-0.336645	0.772	0.787	1	DCT	EPAS1
0.00698924	-0.348654	0.217	0.274	1	DCT	CLIC5
0.0074992	-0.47985	0.472	0.501	1	DCT	HTRA1
0.00832052	-0.25369	0.583	0.631	1	DCT	C11orf96
0.00910648	-0.322577	0.181	0.236	1	DCT	FGF1
4.05129e-62	0.873266	1	0.946	7.36079e-58	TAL mixed	UMOD
8.47394e-62	0.777792	1	0.763	1.53963e-57	TAL mixed	SLC12A1
1.8823e-59	0.634309	0.762	0.263	3.41995e-55	TAL mixed	CLDN16
3.69501e-49	0.426583	1	1	6.71347e-45	TAL mixed	ATP1A1
3.37644e-44	0.618079	0.986	0.887	6.13466e-40	TAL mixed	SERPINA5
3.04102e-42	0.608619	0.939	0.58	5.52524e-38	TAL mixed	SFRP1
1.53067e-39	0.494656	1	0.89	2.78107e-35	TAL mixed	KNG1
1.78917e-37	0.534395	0.953	0.794	3.25074e-33	TAL mixed	S100A2
2.53729e-37	0.500132	0.888	0.523	4.60999e-33	TAL mixed	UCHL1
2.63666e-35	0.413454	0.645	0.257	4.79054e-31	TAL mixed	CASR
9.70786e-35	0.378395	1	0.825	1.76382e-30	TAL mixed	PPP1R1A
2.9878e-33	0.262954	1	1	5.42853e-29	TAL mixed	CTSD
2.28549e-30	0.413789	0.991	0.886	4.15251e-26	TAL mixed	EFHD1
2.61811e-30	0.337966	0.505	0.179	4.75685e-26	TAL mixed	IRX2
3.39939e-29	0.309573	1	0.996	6.17634e-25	TAL mixed	PEBP1
6.4819e-29	0.386022	1	0.943	1.1777e-24	TAL mixed	MUC1
6.83281e-29	0.430529	0.738	0.364	1.24145e-24	TAL mixed	CLDN10
7.71794e-29	0.304479	1	0.997	1.40227e-24	TAL mixed	ATP1B1
1.60399e-25	0.400254	0.827	0.511	2.91429e-21	TAL mixed	KRT7
6.52251e-24	0.382867	0.958	0.787	1.18507e-19	TAL mixed	KCNJ1
3.60009e-23	0.410892	0.668	0.363	6.54101e-19	TAL mixed	CA4
1.45978e-22	0.338571	1	0.942	2.65228e-18	TAL mixed	CLCNKB
3.90328e-22	-0.392082	1	0.998	7.09188e-18	TAL mixed	B2M
1.16181e-19	0.31553	0.808	0.506	2.11089e-15	TAL mixed	USP2
3.30527e-18	0.286715	0.953	0.836	6.00534e-14	TAL mixed	SCNN1A
6.89589e-18	0.322443	0.589	0.308	1.25291e-13	TAL mixed	SLC16A12
2.16708e-17	0.269052	1	0.971	3.93737e-13	TAL mixed	CD24
2.86666e-17	0.268929	0.813	0.506	5.20844e-13	TAL mixed	SLC9A3
4.13887e-17	0.299194	0.799	0.511	7.51991e-13	TAL mixed	EGF
3.1722e-16	0.337375	0.701	0.449	5.76356e-12	TAL mixed	POU3F3
6.92073e-16	0.282347	0.537	0.288	1.25743e-11	TAL mixed	CREB3L2
1.24835e-15	0.275724	0.995	0.922	2.26813e-11	TAL mixed	PTH1R
4.45954e-15	-0.330214	0.897	0.949	8.10253e-11	TAL mixed	RTN4
4.85911e-15	-0.381161	1	0.999	8.82851e-11	TAL mixed	FXYD2
5.2535e-15	-0.416357	0.696	0.841	9.54508e-11	TAL mixed	CA2
1.01902e-14	0.252083	0.36	0.16	1.85146e-10	TAL mixed	TFAP2B
1.98718e-14	0.25906	0.668	0.404	3.61051e-10	TAL mixed	CXCL12
2.02468e-14	-0.6967	0.481	0.697	3.67864e-10	TAL mixed	TPM2
6.16434e-14	-0.557562	0.481	0.673	1.12e-09	TAL mixed	LGALS1
1.57607e-13	0.261864	0.43	0.221	2.86356e-09	TAL mixed	SUCNR1
2.02845e-13	-0.390837	0.402	0.65	3.68549e-09	TAL mixed	TPM1
2.54405e-13	0.287714	0.584	0.351	4.62228e-09	TAL mixed	ABLIM1
4.06937e-13	-0.27859	0.958	0.992	7.39364e-09	TAL mixed	HLA-C
4.15945e-13	0.260584	0.893	0.754	7.5573e-09	TAL mixed	NUDT4
2.56975e-12	-0.438048	0.481	0.67	4.66898e-08	TAL mixed	ADGRF5
3.06188e-12	0.263034	0.654	0.41	5.56313e-08	TAL mixed	GSTA1
3.37812e-12	-0.734167	0.911	0.895	6.13771e-08	TAL mixed	MGP
3.8656e-12	0.26095	0.743	0.52	7.02341e-08	TAL mixed	DUSP9
3.90692e-12	-0.38589	0.995	0.986	7.09849e-08	TAL mixed	TMSB4X
1.39476e-11	-0.371843	0.43	0.614	2.53415e-07	TAL mixed	ID3
1.91638e-11	0.292601	0.659	0.458	3.48187e-07	TAL mixed	CHP1
2.10452e-11	0.259544	0.743	0.523	3.8237e-07	TAL mixed	MTURN
2.7095e-11	-0.402456	0.579	0.747	4.9229e-07	TAL mixed	HMGCS2
4.69572e-11	-0.363883	0.593	0.749	8.53166e-07	TAL mixed	RARRES2
5.23962e-11	-0.256811	0.533	0.741	9.51987e-07	TAL mixed	TXNL4A
8.99232e-11	-0.478496	0.855	0.879	1.63381e-06	TAL mixed	IGFBP5
1.4361e-10	-0.563433	0.631	0.736	2.60925e-06	TAL mixed	RHCG
1.59441e-10	-0.313586	0.509	0.706	2.89688e-06	TAL mixed	HLA-DRB1
1.68552e-10	-0.399065	0.991	0.937	3.06243e-06	TAL mixed	APOE
3.1361e-10	0.265758	0.715	0.535	5.69798e-06	TAL mixed	CGNL1
3.29832e-10	-0.495479	0.523	0.663	5.99271e-06	TAL mixed	SLC4A1
3.67192e-10	-0.312883	0.631	0.808	6.67151e-06	TAL mixed	G0S2
4.61991e-10	-0.275423	0.631	0.795	8.39392e-06	TAL mixed	NDUFA12
5.61889e-10	0.261466	0.706	0.552	1.0209e-05	TAL mixed	MGLL
1.28338e-09	-0.68269	0.958	0.921	2.33178e-05	TAL mixed	TAGLN
1.45892e-09	-0.599669	0.547	0.692	2.6507e-05	TAL mixed	VIM
1.65073e-09	-0.27281	0.921	0.954	2.99921e-05	TAL mixed	HLA-B
1.94027e-09	-0.29645	0.145	0.335	3.52528e-05	TAL mixed	ATP6V1C2
2.24805e-09	-0.436866	0.696	0.821	4.08448e-05	TAL mixed	IFITM2
2.85038e-09	-0.283472	0.28	0.467	5.17886e-05	TAL mixed	RARRES3
3.76074e-09	-0.418527	0.547	0.695	6.83289e-05	TAL mixed	BGN
7.56302e-09	-0.592255	0.944	0.904	0.000137413	TAL mixed	MYL9
8.14411e-09	-0.361718	0.463	0.641	0.00014797	TAL mixed	ID1
9.85968e-09	-0.306877	0.682	0.826	0.000179141	TAL mixed	PTGR1
1.05361e-08	-0.315409	0.626	0.79	0.000191431	TAL mixed	S100A4
2.07755e-08	-0.407945	0.411	0.55	0.00037747	TAL mixed	C12orf75
2.20099e-08	-0.352458	0.453	0.602	0.000399897	TAL mixed	PPP1R14A
2.77591e-08	-0.29617	0.145	0.311	0.000504355	TAL mixed	DMRT2
3.96967e-08	-0.445885	0.584	0.726	0.000721249	TAL mixed	ANXA2
4.5037e-08	-0.356527	0.439	0.614	0.000818278	TAL mixed	MFGE8
5.73763e-08	-0.257515	0.313	0.471	0.00104247	TAL mixed	HEBP1
1.62332e-07	-0.468083	0.944	0.931	0.00294941	TAL mixed	IFITM3
2.45323e-07	-0.736158	0.341	0.482	0.00445728	TAL mixed	KLK1
2.5101e-07	-0.373586	0.304	0.438	0.0045606	TAL mixed	NUPR1
2.59571e-07	-0.395914	0.804	0.844	0.00471615	TAL mixed	ENG
3.12814e-07	-0.251078	1	1	0.00568352	TAL mixed	ITM2B
3.76691e-07	-0.791853	0.5	0.632	0.0068441	TAL mixed	PODXL
4.80291e-07	-0.594722	0.813	0.792	0.00872641	TAL mixed	CALB1
5.9948e-07	-0.470161	0.285	0.426	0.010892	TAL mixed	PLAT
6.16288e-07	-0.630646	0.771	0.803	0.0111973	TAL mixed	ACTA2
6.76442e-07	-0.742649	0.407	0.544	0.0122903	TAL mixed	PTGDS
7.39102e-07	-0.430754	0.757	0.832	0.0134287	TAL mixed	FLNA
7.61182e-07	-0.411889	0.369	0.508	0.0138299	TAL mixed	VAMP5
9.29613e-07	-0.327126	0.514	0.631	0.0168901	TAL mixed	LGALS3
9.45217e-07	-0.262804	0.439	0.609	0.0171737	TAL mixed	MT1X
1.15156e-06	-0.448873	0.822	0.856	0.0209227	TAL mixed	SPARC
1.69387e-06	-0.26758	0.467	0.583	0.030776	TAL mixed	EMX1
2.55041e-06	-0.359485	0.178	0.314	0.0463384	TAL mixed	AIF1
2.71343e-06	-0.400711	0.131	0.267	0.0493003	TAL mixed	SPOCK2
3.53768e-06	-0.634332	0.664	0.723	0.0642761	TAL mixed	SPINK1
4.39556e-06	-0.29715	0.743	0.826	0.079863	TAL mixed	CSRP1
5.12869e-06	-0.316478	0.079	0.202	0.0931832	TAL mixed	CHI3L1
5.31059e-06	-0.681353	0.425	0.543	0.0964881	TAL mixed	CDKN1C
5.35875e-06	-0.28174	0.393	0.506	0.0973632	TAL mixed	CD99
5.94144e-06	-0.547867	0.308	0.439	0.10795	TAL mixed	FCN3
9.41003e-06	-0.303106	0.252	0.387	0.170971	TAL mixed	SLCO2A1
1.2621e-05	-0.275069	0.084	0.2	0.229311	TAL mixed	TYRO3
1.36413e-05	-0.270183	0.07	0.182	0.247848	TAL mixed	PTPRO
1.90493e-05	-0.250453	0.897	0.897	0.346108	TAL mixed	IGFBP4
2.51408e-05	-0.311979	0.266	0.373	0.456783	TAL mixed	SLC26A7
2.61887e-05	-0.902064	0.397	0.488	0.475823	TAL mixed	NPHS2
3.65144e-05	-0.251296	0.379	0.51	0.663431	TAL mixed	HYAL2
6.17311e-05	-0.408673	0.313	0.409	1	TAL mixed	EMCN
6.58085e-05	-0.284984	0.075	0.174	1	TAL mixed	PCOLCE2
6.96934e-05	-0.355106	0.336	0.437	1	TAL mixed	SPARCL1
7.92747e-05	-0.487739	0.621	0.694	1	TAL mixed	CTGF
8.37644e-05	-0.380856	0.136	0.239	1	TAL mixed	FGF1
8.65104e-05	-0.287623	0.093	0.197	1	TAL mixed	EHD3
0.000129092	-0.348704	0.294	0.405	1	TAL mixed	MME
0.000137026	-0.26377	0.537	0.623	1	TAL mixed	KL
0.000145774	-0.531473	0.421	0.504	1	TAL mixed	HTRA1
0.000155308	-0.346863	0.458	0.533	1	TAL mixed	PLPP1
0.000158991	-0.287792	0.201	0.305	1	TAL mixed	TGFBR3
0.000174485	-0.393862	0.71	0.791	1	TAL mixed	EPAS1
0.000176179	-0.257809	0.794	0.854	1	TAL mixed	RNASE1
0.000245592	-0.275098	0.664	0.743	1	TAL mixed	TIMP1
0.000252643	-0.386848	0.121	0.221	1	TAL mixed	MYH11
0.00029038	-0.27974	0.294	0.383	1	TAL mixed	ATP6V1G3
0.000493463	-0.298427	0.542	0.634	1	TAL mixed	C11orf96
0.000503201	-0.278647	0.21	0.307	1	TAL mixed	FN1
0.000582329	-0.269192	0.304	0.395	1	TAL mixed	IFI27
0.000693856	-0.336932	0.542	0.618	1	TAL mixed	SLC9A3R2
0.000705852	-0.315815	0.505	0.578	1	TAL mixed	UGT2B7
0.000820511	-0.277644	0.271	0.355	1	TAL mixed	PDLIM2
0.000827395	-0.330729	0.145	0.231	1	TAL mixed	C1QL1
0.00120869	-0.370999	0.192	0.275	1	TAL mixed	CLIC5
0.00168616	-0.273876	0.509	0.585	1	TAL mixed	PLPP3
0.00211678	-0.263834	0.131	0.205	1	TAL mixed	TNNT2
0.00278378	-0.585195	0.706	0.726	1	TAL mixed	SLC12A3
0.0031809	-0.590585	0.271	0.345	1	TAL mixed	IL1RL1
0.00527893	-0.278694	0.131	0.204	1	TAL mixed	CRHBP
0.0056922	-0.252308	0.402	0.441	1	TAL mixed	FAM151A
0.00573255	-0.267818	0.537	0.578	1	TAL mixed	SLC22A6
0.00588854	-0.26632	0.972	0.939	1	TAL mixed	TIMP3
0.00697586	-0.278558	0.201	0.277	1	TAL mixed	RGS5
0.00704899	-0.340283	0.243	0.303	1	TAL mixed	APOD
2.22659e-238	1.56276	1	0.809	4.04549e-234	TAL pure	PPP1R1A
6.7307e-231	1.8899	1	0.941	1.2229e-226	TAL pure	UMOD
1.82889e-228	1.71956	0.998	0.741	3.32291e-224	TAL pure	SLC12A1
2.43888e-213	0.766884	0.668	0.084	4.4312e-209	TAL pure	ANKRD2
2.71554e-196	1.09832	0.976	0.449	4.93387e-192	TAL pure	SLC9A3
1.84795e-175	0.677735	1	1	3.35753e-171	TAL pure	ATP1A1
9.5601e-175	-1.33196	0.693	0.985	1.73697e-170	TAL pure	APOE
1.63698e-162	0.628087	1	1	2.97422e-158	TAL pure	COX5B
5.36619e-161	0.782574	1	0.984	9.74983e-157	TAL pure	CKB
3.4002e-160	0.831927	0.918	0.35	6.17783e-156	TAL pure	DNASE1
1.12189e-158	0.6299	1	0.992	2.03837e-154	TAL pure	LDHB
3.4544e-154	0.857507	0.993	0.871	6.27631e-150	TAL pure	SLC25A4
4.62122e-152	0.493686	0.588	0.093	8.39629e-148	TAL pure	ESRRB
4.99266e-149	-1.33102	1	1	9.07117e-145	TAL pure	GPX3
3.85684e-147	0.566051	1	1	7.00749e-143	TAL pure	COX6B1
1.06224e-145	-1.55412	0.287	0.882	1.92999e-141	TAL pure	CALB1
1.38478e-145	0.66637	0.742	0.192	2.51601e-141	TAL pure	TDGF1
5.06511e-139	0.823417	0.855	0.309	9.2028e-135	TAL pure	CLDN10
8.01967e-138	-1.55613	0.577	0.933	1.45709e-133	TAL pure	ALDOB
2.02721e-137	0.374073	0.452	0.051	3.68324e-133	TAL pure	SIM2
2.60238e-135	0.813298	0.953	0.626	4.72827e-131	TAL pure	MCCD1
7.78243e-135	0.449843	0.537	0.084	1.41399e-130	TAL pure	CABP1
2.32665e-133	0.435054	0.512	0.077	4.22729e-129	TAL pure	C5orf38
2.90414e-130	0.702047	0.855	0.319	5.27652e-126	TAL pure	MFSD4A
7.28119e-130	0.522605	1	0.996	1.32292e-125	TAL pure	PEBP1
7.39181e-130	0.793039	0.929	0.467	1.34302e-125	TAL pure	DUSP9
1.02573e-127	0.531947	0.57	0.111	1.86365e-123	TAL pure	LINC00844
2.67654e-127	0.388792	0.477	0.066	4.86301e-123	TAL pure	GP2
3.09728e-126	-0.641405	0.993	0.999	5.62745e-122	TAL pure	MT-ND5
3.83625e-125	0.724673	0.984	0.803	6.97009e-121	TAL pure	CLCNKA
7.6751e-125	0.399991	0.521	0.086	1.39449e-120	TAL pure	CLDN19
1.66038e-123	-1.45985	0.223	0.805	3.01674e-119	TAL pure	SPINK1
3.94986e-122	0.623864	0.768	0.251	7.17649e-118	TAL pure	SLC16A12
1.06281e-121	-1.37539	0.323	0.842	1.93102e-117	TAL pure	FABP1
2.17266e-121	0.605966	0.998	0.963	3.94751e-117	TAL pure	ATP5MC1
2.8828e-120	0.766695	0.869	0.374	5.23776e-116	TAL pure	PCP4
5.7698e-120	0.389771	0.443	0.061	1.04831e-115	TAL pure	CLDN14
2.42068e-119	0.634849	0.998	0.922	4.39814e-115	TAL pure	IDH2
1.11845e-118	-1.17203	0.267	0.809	2.03211e-114	TAL pure	RHCG
4.5734e-117	0.506018	0.646	0.157	8.3094e-113	TAL pure	PLAU
3.67568e-112	0.453341	0.541	0.109	6.67834e-108	TAL pure	CHAC1
1.7903e-111	0.785289	0.902	0.467	3.2528e-107	TAL pure	EGF
1.84489e-111	0.478473	0.584	0.133	3.35198e-107	TAL pure	SLC43A1
1.8461e-111	-0.913019	0.955	0.996	3.35418e-107	TAL pure	MALAT1
2.29026e-111	0.631502	0.719	0.242	4.16117e-107	TAL pure	ST3GAL4
4.13584e-110	0.667706	0.717	0.225	7.51441e-106	TAL pure	CLDN16
4.4497e-110	-0.638705	0.987	1	8.08466e-106	TAL pure	B2M
1.69563e-109	0.477823	1	1	3.08078e-105	TAL pure	UQCR11
2.42304e-109	0.744907	0.951	0.729	4.40243e-105	TAL pure	RAP1GAP
3.24448e-109	0.441332	0.592	0.134	5.8949e-105	TAL pure	IRX2
1.12547e-107	0.62922	0.973	0.828	2.04486e-103	TAL pure	CYFIP2
4.40806e-106	-1.06263	0.183	0.723	8.009e-102	TAL pure	SLC5A12
4.85328e-106	0.40226	1	1	8.81793e-102	TAL pure	COX4I1
2.22336e-105	0.601823	0.993	0.957	4.03963e-101	TAL pure	MRPL41
3.56061e-105	0.408823	1	1	6.46928e-101	TAL pure	COX8A
8.44263e-105	-0.796612	0.938	0.995	1.53394e-100	TAL pure	TMSB4X
1.31068e-104	0.759006	0.935	0.619	2.38137e-100	TAL pure	SELENBP1
1.77167e-104	0.529046	1	0.978	3.21895e-100	TAL pure	PKM
4.64955e-104	0.396513	0.514	0.106	8.44777e-100	TAL pure	PADI2
7.19332e-104	0.521872	0.695	0.212	1.30695e-99	TAL pure	CASR
2.964e-103	0.395378	0.546	0.118	5.38529e-99	TAL pure	IRX1
2.66279e-101	0.483893	0.661	0.198	4.83802e-97	TAL pure	GNG7
1.99548e-100	0.486145	1	0.994	3.62558e-96	TAL pure	ATP5MC3
5.59275e-100	0.429897	0.546	0.127	1.01615e-95	TAL pure	TSPAN8
9.5926e-100	0.440768	1	0.999	1.74288e-95	TAL pure	ATP5ME
1.10876e-99	0.437887	0.559	0.135	2.0145e-95	TAL pure	NTRK2
6.38035e-98	0.588542	0.862	0.399	1.15925e-93	TAL pure	HSPA2
2.4304e-96	0.545666	0.998	0.944	4.41579e-92	TAL pure	CYC1
7.76653e-96	0.366086	0.499	0.106	1.4111e-91	TAL pure	TMEM171
1.39596e-95	0.572564	0.829	0.352	2.53632e-91	TAL pure	CXCL12
2.55989e-93	-0.875828	0.223	0.732	4.65106e-89	TAL pure	ADGRF5
1.49288e-92	0.434293	0.619	0.182	2.71241e-88	TAL pure	PRR15L
1.61503e-91	0.346358	0.497	0.109	2.93435e-87	TAL pure	ABI3
2.70417e-91	0.476705	1	0.994	4.9132e-87	TAL pure	ATP5F1D
8.01165e-91	0.446952	1	0.991	1.45564e-86	TAL pure	NDUFB9
8.42814e-91	0.376113	0.481	0.108	1.53131e-86	TAL pure	LINC01762
1.04273e-90	0.630959	0.996	0.88	1.89454e-86	TAL pure	KNG1
3.09176e-90	0.519722	0.993	0.956	5.61741e-86	TAL pure	NDUFB10
4.10713e-90	-0.953166	0.243	0.725	7.46225e-86	TAL pure	SLC4A1
4.8905e-90	0.411406	1	0.998	8.88554e-86	TAL pure	ATP5F1B
8.61746e-90	0.559868	0.962	0.773	1.56571e-85	TAL pure	COMT
1.00619e-89	0.482736	0.628	0.192	1.82814e-85	TAL pure	HSPB7
1.99763e-89	0.451876	1	0.968	3.6295e-85	TAL pure	CD24
8.78128e-89	0.563966	0.893	0.463	1.59547e-84	TAL pure	USP2
9.1783e-89	0.547072	0.953	0.67	1.66761e-84	TAL pure	PRSS8
4.68346e-88	0.562455	0.864	0.437	8.50938e-84	TAL pure	PMM1
3.55538e-87	-0.454063	1	1	6.45976e-83	TAL pure	MT-CO1
7.9647e-87	0.412476	1	0.997	1.44711e-82	TAL pure	ENO1
1.19203e-86	-1.23907	0.339	0.792	2.16579e-82	TAL pure	SLC12A3
1.57444e-86	0.478808	0.996	0.986	2.8606e-82	TAL pure	UQCRH
1.78388e-86	0.482953	1	0.997	3.24114e-82	TAL pure	ATP1B1
1.1879e-85	0.525684	0.893	0.476	2.15829e-81	TAL pure	MTURN
2.15618e-85	0.563976	0.822	0.395	3.91756e-81	TAL pure	BICDL1
3.1973e-85	0.470983	0.65	0.219	5.80917e-81	TAL pure	TUBB2B
5.06895e-85	0.423621	1	0.995	9.20977e-81	TAL pure	ATP5PF
1.38112e-84	0.440901	1	0.996	2.50935e-80	TAL pure	UQCRB
5.67277e-84	0.474791	0.998	0.964	1.03069e-79	TAL pure	PRDX2
1.25603e-83	-0.597472	0.853	0.98	2.28209e-79	TAL pure	HSP90AA1
2.13505e-83	0.369583	0.497	0.122	3.87917e-79	TAL pure	SYT7
5.04045e-82	0.459916	0.746	0.29	9.158e-78	TAL pure	CSRP2
6.32792e-82	0.42826	0.619	0.199	1.14972e-77	TAL pure	PDLIM4
9.89206e-82	0.577548	0.94	0.733	1.79729e-77	TAL pure	NUDT4
2.48317e-81	0.442153	0.595	0.186	4.51166e-77	TAL pure	FAM131C
3.36278e-81	0.532395	0.742	0.321	6.10984e-77	TAL pure	CNP
3.76212e-81	0.421365	1	0.991	6.8354e-77	TAL pure	ATP5F1A
5.31964e-81	0.472943	0.457	0.105	9.66526e-77	TAL pure	RBP4
2.49785e-80	0.362894	1	0.993	4.53835e-76	TAL pure	CHCHD10
1.39406e-79	0.455036	1	0.996	2.53288e-75	TAL pure	COX7A2
1.86265e-78	0.605321	0.933	0.719	3.38426e-74	TAL pure	LINC00982
5.15147e-78	0.560968	0.96	0.882	9.3597e-74	TAL pure	EFHD1
1.43064e-77	-0.880393	0.18	0.644	2.59933e-73	TAL pure	SLC22A6
1.69668e-77	0.580052	0.855	0.532	3.08269e-73	TAL pure	DNAJC19
1.20411e-75	0.432531	0.984	0.959	2.18774e-71	TAL pure	NDUFS6
2.17091e-75	0.273137	0.356	0.064	3.94433e-71	TAL pure	PLCB1
6.91565e-75	-0.827974	0.775	0.924	1.2565e-70	TAL pure	NEAT1
2.08312e-74	0.501759	0.94	0.756	3.78483e-70	TAL pure	HINT2
3.71847e-74	0.526168	0.833	0.46	6.75608e-70	TAL pure	FAM213A
9.28535e-74	0.400883	0.604	0.202	1.68706e-69	TAL pure	NAT8L
1.28157e-73	0.497187	0.927	0.642	2.32849e-69	TAL pure	NDRG2
1.40237e-73	0.288511	0.399	0.084	2.54797e-69	TAL pure	SLC7A5
3.27706e-73	0.34503	1	1	5.95409e-69	TAL pure	NDUFA4
4.3703e-73	0.283134	0.383	0.078	7.9404e-69	TAL pure	WSCD1
7.93408e-73	0.453219	0.998	0.945	1.44154e-68	TAL pure	UQCRFS1
1.93606e-72	0.326149	1	1	3.51763e-68	TAL pure	COX7C
2.7114e-72	0.39287	1	0.997	4.92634e-68	TAL pure	COX7B
4.06777e-72	0.46672	0.728	0.32	7.39072e-68	TAL pure	PXMP2
7.58382e-71	0.434091	0.653	0.255	1.3779e-66	TAL pure	OPLAH
1.2204e-70	0.727697	1	0.999	2.21734e-66	TAL pure	FXYD2
3.15874e-70	0.471787	0.976	0.794	5.73912e-66	TAL pure	SDC1
6.01986e-70	0.415629	0.998	0.982	1.09375e-65	TAL pure	ATP5PO
1.41136e-69	0.498512	0.976	0.891	2.5643e-65	TAL pure	CYCS
5.05618e-69	-0.959875	0.704	0.93	9.18657e-65	TAL pure	MGP
5.2946e-69	0.394076	0.998	0.982	9.61976e-65	TAL pure	EIF3K
1.42848e-68	0.570599	0.218	0.022	2.59541e-64	TAL pure	EPO
2.11098e-68	0.255941	0.323	0.057	3.83545e-64	TAL pure	TMEM207
4.64531e-68	-0.759556	0.67	0.914	8.44007e-64	TAL pure	IGFBP5
5.27996e-68	0.438005	0.661	0.262	9.59316e-64	TAL pure	PDE1A
1.36061e-67	-0.71631	0.263	0.679	2.4721e-63	TAL pure	KL
3.16483e-67	0.290545	0.445	0.115	5.75017e-63	TAL pure	PRKX
4.40673e-67	0.526374	0.913	0.656	8.00658e-63	TAL pure	FKBP5
1.34693e-66	-0.807198	0.303	0.699	2.44723e-62	TAL pure	SLC13A3
2.20165e-66	0.377368	0.996	0.973	4.00019e-62	TAL pure	ACADVL
2.24554e-66	-0.708097	0.314	0.704	4.07991e-62	TAL pure	PLTP
2.62727e-66	0.299597	0.385	0.089	4.77349e-62	TAL pure	SLC39A8
4.18055e-66	-0.805573	0.392	0.754	7.59564e-62	TAL pure	ACSM2B
5.83361e-66	0.366575	0.548	0.182	1.05991e-61	TAL pure	GNAI1
2.95766e-65	0.343503	1	0.999	5.37377e-61	TAL pure	CST3
4.69416e-65	0.338005	1	0.998	8.52881e-61	TAL pure	ATP5MG
6.32939e-65	0.254846	0.33	0.065	1.14999e-60	TAL pure	TYRP1
8.20124e-65	0.289748	0.416	0.104	1.49008e-60	TAL pure	RALYL
8.67136e-65	0.427888	0.697	0.306	1.5755e-60	TAL pure	LINC02381
1.02061e-64	0.250479	0.339	0.068	1.85435e-60	TAL pure	DTX1
1.08098e-64	0.457431	0.971	0.889	1.96404e-60	TAL pure	CBR1
1.13366e-64	0.473216	0.935	0.73	2.05974e-60	TAL pure	GOT1
2.73055e-63	0.476824	0.967	0.854	4.96113e-59	TAL pure	MRPS6
3.01132e-63	0.369787	0.998	0.991	5.47127e-59	TAL pure	NDUFA13
3.4297e-63	0.464113	0.871	0.541	6.23142e-59	TAL pure	KCNQ1
1.26288e-62	0.488041	0.947	0.773	2.29452e-58	TAL pure	KCNJ1
3.71296e-62	-0.360663	1	1	6.74607e-58	TAL pure	MT-ATP6
6.39801e-62	0.480381	0.929	0.763	1.16245e-57	TAL pure	MPC1
9.34034e-62	0.258712	0.356	0.08	1.69705e-57	TAL pure	TENT5B
2.32731e-61	0.354274	0.575	0.208	4.22849e-57	TAL pure	TMEM45B
4.57472e-61	-0.763045	0.639	0.851	8.31181e-57	TAL pure	ASS1
6.83458e-61	0.296844	0.445	0.127	1.24178e-56	TAL pure	CACNA1H
7.46374e-61	0.352363	1	0.996	1.35609e-56	TAL pure	PRDX5
1.54842e-60	0.41891	0.737	0.351	2.81332e-56	TAL pure	ACSS1
1.95437e-60	0.39605	0.739	0.347	3.55089e-56	TAL pure	OBSL1
2.92341e-60	0.353542	0.998	0.994	5.31155e-56	TAL pure	NDUFB1
4.23926e-60	0.396174	0.615	0.248	7.70231e-56	TAL pure	FECH
6.69772e-60	0.38377	0.993	0.983	1.21691e-55	TAL pure	SLC25A5
8.55029e-60	0.432518	0.949	0.824	1.5535e-55	TAL pure	MTCH1
3.12435e-59	0.511674	0.86	0.588	5.67663e-55	TAL pure	TSPAN33
3.63518e-59	-0.752409	0.145	0.542	6.60477e-55	TAL pure	SLC22A8
5.0878e-59	0.457703	0.833	0.496	9.24403e-55	TAL pure	NME4
8.68649e-59	0.493614	0.922	0.814	1.57825e-54	TAL pure	TMEM141
9.24802e-59	0.483913	0.871	0.615	1.68027e-54	TAL pure	NINJ1
1.24071e-58	0.401737	0.996	0.977	2.25424e-54	TAL pure	COX5A
1.94304e-58	0.365624	0.998	0.973	3.5303e-54	TAL pure	NDUFS8
2.61834e-58	0.405338	0.682	0.31	4.75726e-54	TAL pure	TP53I3
3.49767e-58	-0.591147	0.61	0.87	6.35492e-54	TAL pure	CA2
3.63053e-58	0.38298	0.996	0.947	6.5963e-54	TAL pure	C19orf70
4.53378e-58	0.452547	0.864	0.534	8.23742e-54	TAL pure	TMEM72
5.01886e-58	-0.457042	0.851	0.982	9.11878e-54	TAL pure	SELENOP
5.07302e-58	0.421389	0.94	0.797	9.21716e-54	TAL pure	SDHA
8.69199e-58	-0.445067	0.955	0.986	1.57925e-53	TAL pure	MT-ND4L
1.20117e-57	0.42116	0.931	0.717	2.18241e-53	TAL pure	TMEM37
2.36325e-57	0.335758	1	0.995	4.29378e-53	TAL pure	NDUFB7
5.45253e-57	0.37678	0.657	0.284	9.9067e-53	TAL pure	TBC1D4
6.6475e-57	0.474909	0.984	0.969	1.20778e-52	TAL pure	COX7A1
1.25483e-56	0.436115	0.715	0.339	2.27989e-52	TAL pure	FABP3
1.38714e-56	0.315999	0.472	0.151	2.5203e-52	TAL pure	GPT
1.41491e-56	0.291273	0.448	0.134	2.57075e-52	TAL pure	EMP1
3.68147e-56	0.431408	0.902	0.624	6.68886e-52	TAL pure	PDXK
1.16225e-55	0.298461	0.474	0.154	2.11169e-51	TAL pure	DCPS
1.35371e-55	0.351319	1	0.964	2.45956e-51	TAL pure	PHPT1
8.26202e-55	-1.13562	0.318	0.676	1.50113e-50	TAL pure	PODXL
1.92235e-54	0.375113	0.991	0.955	3.49272e-50	TAL pure	UQCRC1
2.30874e-54	0.38706	0.764	0.391	4.19475e-50	TAL pure	EPHX2
4.67232e-54	-0.712783	0.684	0.897	8.48913e-50	TAL pure	PDZK1IP1
1.44261e-53	0.347289	0.626	0.267	2.62108e-49	TAL pure	TRPM4
1.51282e-53	0.442691	0.898	0.727	2.74865e-49	TAL pure	NDUFS3
1.75475e-53	0.436055	0.737	0.382	3.1882e-49	TAL pure	SCD5
2.00125e-53	0.394163	0.762	0.392	3.63607e-49	TAL pure	TMEM61
3.15059e-53	0.369708	0.757	0.389	5.7243e-49	TAL pure	ENDOG
3.4373e-53	0.29779	0.535	0.194	6.24524e-49	TAL pure	ASRGL1
1.55702e-52	0.353198	0.971	0.91	2.82896e-48	TAL pure	FKBP2
1.98219e-52	0.29699	0.463	0.155	3.60143e-48	TAL pure	PDE9A
2.39978e-52	0.354458	0.993	0.979	4.36015e-48	TAL pure	NDUFA11
2.45211e-52	0.30918	1	0.996	4.45523e-48	TAL pure	TPI1
2.64125e-52	0.349605	0.987	0.943	4.79888e-48	TAL pure	AURKAIP1
3.0929e-52	0.429586	0.851	0.53	5.61949e-48	TAL pure	KIFC3
1.06871e-51	0.355794	0.688	0.327	1.94174e-47	TAL pure	PALM
1.52845e-51	0.296899	1	1	2.77705e-47	TAL pure	UQCRQ
2.0313e-51	0.266172	1	1	3.69066e-47	TAL pure	COX6A1
2.1511e-51	0.296069	0.419	0.13	3.90833e-47	TAL pure	HS6ST2
2.18865e-51	0.366655	0.973	0.89	3.97655e-47	TAL pure	NDUFV1
7.72218e-51	-0.599139	0.488	0.779	1.40304e-46	TAL pure	HMGCS2
9.55688e-51	-1.27216	0.171	0.536	1.73639e-46	TAL pure	NPHS2
1.1799e-50	0.312477	0.526	0.2	2.14376e-46	TAL pure	RNASET2
1.44623e-50	0.326683	0.612	0.257	2.62766e-46	TAL pure	PPARGC1A
1.79611e-50	-0.344781	1	1	3.26336e-46	TAL pure	MT-ND2
2.59305e-50	0.378455	0.755	0.387	4.71131e-46	TAL pure	TNFRSF12A
1.26642e-49	0.288263	0.401	0.122	2.30095e-45	TAL pure	DEGS2
1.72352e-49	0.250091	0.321	0.08	3.13146e-45	TAL pure	MT3
2.56885e-49	0.356382	0.668	0.318	4.66735e-45	TAL pure	DNAJC11
3.33026e-49	0.406366	0.686	0.332	6.05074e-45	TAL pure	CA4
3.82137e-49	0.307067	0.483	0.176	6.94305e-45	TAL pure	GCGR
4.50775e-49	0.463565	0.731	0.411	8.19014e-45	TAL pure	MACROD1
4.55032e-49	0.322859	0.991	0.964	8.26748e-45	TAL pure	NDUFB8
8.16203e-49	-0.266483	1	1	1.48296e-44	TAL pure	MT-CYB
8.89742e-49	0.42947	0.849	0.608	1.61657e-44	TAL pure	DNM2
1.9025e-48	0.587439	0.782	0.509	3.45665e-44	TAL pure	UCHL1
3.38705e-48	-0.609351	0.352	0.67	6.15393e-44	TAL pure	LGALS3
4.32593e-48	-0.713465	0.292	0.622	7.85978e-44	TAL pure	UGT2B7
6.96078e-48	0.368059	0.764	0.409	1.2647e-43	TAL pure	HIBADH
9.39224e-48	0.344869	0.584	0.253	1.70648e-43	TAL pure	BACE2
1.8857e-47	-0.447667	0.829	0.973	3.42613e-43	TAL pure	HLA-B
2.51239e-47	-0.698185	0.575	0.823	4.56477e-43	TAL pure	EPAS1
2.83905e-47	-0.445926	0.851	0.962	5.15827e-43	TAL pure	RTN4
3.31949e-47	-0.482274	0.893	0.964	6.03119e-43	TAL pure	CA12
4.53109e-47	0.262877	1	0.996	8.23253e-43	TAL pure	GSTP1
5.1967e-47	0.326008	0.996	0.938	9.44188e-43	TAL pure	MUC1
7.77724e-47	0.299317	0.497	0.187	1.41305e-42	TAL pure	SALL1
7.85095e-47	0.488142	0.439	0.152	1.42644e-42	TAL pure	SLPI
1.05593e-46	0.34752	0.67	0.33	1.91852e-42	TAL pure	TUBB2A
1.27031e-46	-0.645333	0.347	0.647	2.30804e-42	TAL pure	ACSM2A
1.8805e-46	0.283094	0.343	0.094	3.41668e-42	TAL pure	CFD
2.2501e-46	0.262513	0.396	0.127	4.08821e-42	TAL pure	AACS
5.35313e-46	0.359992	0.385	0.123	9.7261e-42	TAL pure	CPE
5.47018e-46	0.281063	0.521	0.203	9.93877e-42	TAL pure	GMPPA
6.72821e-46	0.388359	0.824	0.511	1.22245e-41	TAL pure	PLXNB1
7.51154e-46	-0.487018	0.844	0.944	1.36477e-41	TAL pure	ACTN4
2.40015e-45	-0.275075	1	1	4.36083e-41	TAL pure	MT-ND4
2.82426e-45	0.345033	0.775	0.413	5.1314e-41	TAL pure	POU3F3
3.08959e-45	0.292202	0.537	0.216	5.61347e-41	TAL pure	SLC16A7
3.62469e-45	0.374575	0.913	0.756	6.5857e-41	TAL pure	GRINA
3.79789e-45	0.261215	1	1	6.90039e-41	TAL pure	SERF2
5.78833e-45	0.368976	0.724	0.398	1.05168e-40	TAL pure	MRPL36
5.81849e-45	0.265768	0.421	0.143	1.05716e-40	TAL pure	ITPR3
6.08481e-45	0.384309	0.764	0.433	1.10555e-40	TAL pure	COASY
6.08695e-45	0.336882	0.715	0.366	1.10594e-40	TAL pure	ABHD12
6.09625e-45	0.345479	0.682	0.347	1.10763e-40	TAL pure	PRR34-AS1
8.44676e-45	0.313863	0.624	0.284	1.53469e-40	TAL pure	FOLR3
3.95638e-44	-1.01954	0.187	0.522	7.18834e-40	TAL pure	KLK1
4.0854e-44	0.341102	1	0.995	7.42277e-40	TAL pure	DEFB1
7.3035e-44	-0.515881	0.537	0.789	1.32697e-39	TAL pure	MT-ATP8
1.12187e-43	-0.258948	1	1	2.03833e-39	TAL pure	MT-CO3
2.14169e-43	0.390949	0.831	0.575	3.89124e-39	TAL pure	ACSL1
2.65741e-43	0.31517	0.621	0.291	4.82824e-39	TAL pure	SNHG19
3.19769e-43	0.367015	0.904	0.762	5.80989e-39	TAL pure	PRDX3
4.0862e-43	0.322696	0.991	0.962	7.42421e-39	TAL pure	CALR
4.32475e-43	0.284432	0.644	0.302	7.85765e-39	TAL pure	AP1S1
4.61013e-43	-0.81645	0.443	0.732	8.37614e-39	TAL pure	CTGF
6.61558e-43	0.33477	0.969	0.903	1.20198e-38	TAL pure	ECH1
7.01073e-43	-0.698338	0.702	0.88	1.27378e-38	TAL pure	SPARC
8.91287e-43	0.32071	0.644	0.318	1.61938e-38	TAL pure	CPTP
1.09729e-42	0.410159	0.724	0.394	1.99366e-38	TAL pure	FBLN1
1.17332e-42	0.255694	1	0.999	2.1318e-38	TAL pure	NDUFB2
1.83453e-42	-0.369295	0.924	0.984	3.33316e-38	TAL pure	CD74
2.05011e-42	-1.0567	0.276	0.58	3.72484e-38	TAL pure	PTGDS
2.42208e-42	0.305101	0.993	0.944	4.40068e-38	TAL pure	COA3
2.59503e-42	0.334898	0.717	0.37	4.71491e-38	TAL pure	GOLM1
6.67055e-42	0.354107	0.788	0.466	1.21197e-37	TAL pure	DGCR6L
8.23967e-42	-0.382732	1	1	1.49707e-37	TAL pure	FTL
8.45127e-42	0.327767	0.971	0.872	1.53551e-37	TAL pure	MRPL34
8.57767e-42	0.355075	0.96	0.894	1.55848e-37	TAL pure	NDUFB3
1.37104e-41	0.327367	0.987	0.927	2.49105e-37	TAL pure	DDT
1.41881e-41	0.33573	0.978	0.89	2.57783e-37	TAL pure	DCXR
1.44128e-41	0.266837	0.555	0.232	2.61867e-37	TAL pure	GMDS
2.42057e-41	0.388055	0.775	0.484	4.39794e-37	TAL pure	HSF1
3.8338e-41	-0.436586	0.488	0.762	6.96563e-37	TAL pure	SLC9A3R1
6.34949e-41	-0.472264	0.619	0.85	1.15364e-36	TAL pure	PTGR1
9.98937e-41	0.314586	0.606	0.296	1.81497e-36	TAL pure	PLCL1
1.08925e-40	0.356644	0.746	0.439	1.97905e-36	TAL pure	TMEM8A
1.21608e-40	0.33546	0.978	0.944	2.2095e-36	TAL pure	EDF1
1.22766e-40	0.354126	0.746	0.43	2.23053e-36	TAL pure	ANKRD9
1.62935e-40	0.344775	0.924	0.745	2.96036e-36	TAL pure	SERINC2
1.7379e-40	0.287188	0.998	0.996	3.15759e-36	TAL pure	ATP5MD
1.89323e-40	0.327853	0.782	0.455	3.43981e-36	TAL pure	TMEM238
2.28287e-40	0.362769	0.793	0.485	4.14774e-36	TAL pure	COMTD1
2.95276e-40	0.282351	0.991	0.989	5.36487e-36	TAL pure	ATP5MPL
6.72353e-40	0.308173	0.523	0.231	1.2216e-35	TAL pure	ACACB
7.28845e-40	0.284009	0.633	0.304	1.32424e-35	TAL pure	CLCN5
7.57916e-40	0.293176	0.63	0.305	1.37706e-35	TAL pure	CCND1
7.60801e-40	0.25588	0.408	0.148	1.3823e-35	TAL pure	ABHD17C
8.20714e-40	0.28389	0.519	0.223	1.49116e-35	TAL pure	SLC2A1
1.02923e-39	-0.648209	0.993	0.987	1.87e-35	TAL pure	SPP1
1.27745e-39	0.280123	0.592	0.274	2.321e-35	TAL pure	PFKP
1.57062e-39	-0.597089	0.285	0.585	2.85366e-35	TAL pure	C12orf75
2.36167e-39	0.344165	0.65	0.342	4.29092e-35	TAL pure	TSC22D4
2.46213e-39	0.288572	0.503	0.215	4.47345e-35	TAL pure	SLC25A33
4.31725e-39	0.337581	0.949	0.815	7.84401e-35	TAL pure	ALDH1A1
5.36007e-39	-0.40885	0.862	0.966	9.73871e-35	TAL pure	DYNLL1
8.48752e-39	-0.578914	0.185	0.483	1.5421e-34	TAL pure	FAM151A
1.46648e-38	0.363787	0.86	0.643	2.66446e-34	TAL pure	ESRRA
1.81973e-38	-0.642409	0.45	0.742	3.30627e-34	TAL pure	MT1G
2.18518e-38	0.330625	0.964	0.913	3.97025e-34	TAL pure	ATP5F1C
2.25754e-38	0.328024	0.982	0.956	4.10173e-34	TAL pure	NDUFB11
2.43966e-38	0.355231	0.826	0.535	4.43262e-34	TAL pure	HPN
2.89021e-38	0.317995	0.976	0.907	5.25122e-34	TAL pure	PRR13
3.04888e-38	-0.744378	0.437	0.724	5.53951e-34	TAL pure	TPM2
3.35358e-38	0.264445	0.479	0.199	6.09311e-34	TAL pure	AP004609.3
4.3743e-38	0.333869	0.808	0.522	7.94767e-34	TAL pure	THAP4
4.39951e-38	0.297589	0.984	0.948	7.99347e-34	TAL pure	NDUFA6
4.66698e-38	-0.426375	0.57	0.796	8.47944e-34	TAL pure	CAMK2N1
4.84637e-38	0.319506	0.528	0.239	8.80537e-34	TAL pure	ADRA2C
5.4437e-38	0.261757	0.445	0.176	9.89066e-34	TAL pure	UBTD1
6.09969e-38	0.345507	0.804	0.532	1.10825e-33	TAL pure	SNHG25
7.95162e-38	0.250806	0.423	0.162	1.44473e-33	TAL pure	ZNF467
1.21058e-37	0.326218	0.806	0.516	2.19949e-33	TAL pure	FMC1
1.47055e-37	0.314495	0.958	0.855	2.67183e-33	TAL pure	PNKD
1.59301e-37	0.342042	0.82	0.54	2.89433e-33	TAL pure	SMIM4
2.80606e-37	0.328521	0.962	0.922	5.09834e-33	TAL pure	C12orf57
3.05998e-37	0.252062	0.465	0.192	5.55967e-33	TAL pure	MADD
6.34657e-37	-0.524355	0.118	0.422	1.15311e-32	TAL pure	ATP6V1G3
7.07322e-37	0.27792	0.57	0.267	1.28513e-32	TAL pure	HOGA1
8.94995e-37	-0.48328	0.361	0.638	1.62612e-32	TAL pure	MT1X
1.37755e-36	0.335808	0.853	0.619	2.50287e-32	TAL pure	PDHA1
2.20653e-36	-0.429132	0.472	0.73	4.00904e-32	TAL pure	HLA-DRB1
3.55907e-36	-0.624545	0.519	0.751	6.46647e-32	TAL pure	ANXA2
3.68415e-36	-0.475987	0.254	0.539	6.69373e-32	TAL pure	SLC7A8
4.11622e-36	0.268246	0.557	0.265	7.47875e-32	TAL pure	SPTSSA
5.22658e-36	0.315564	0.733	0.432	9.49618e-32	TAL pure	DNAJC4
5.45087e-36	0.290211	0.65	0.336	9.90369e-32	TAL pure	CFLAR
6.32463e-36	0.313611	0.748	0.433	1.14912e-31	TAL pure	NUDT22
6.40303e-36	0.318912	0.92	0.784	1.16337e-31	TAL pure	PFKL
8.07042e-36	-0.542276	0.183	0.475	1.46631e-31	TAL pure	ENPEP
8.08444e-36	0.344676	0.775	0.494	1.46886e-31	TAL pure	KIF12
8.18644e-36	-0.728064	0.468	0.719	1.4874e-31	TAL pure	VIM
8.37087e-36	-0.516644	0.114	0.409	1.5209e-31	TAL pure	SLC26A7
9.77401e-36	0.335315	0.722	0.439	1.77584e-31	TAL pure	SMS
1.10214e-35	-0.837313	0.189	0.472	2.00248e-31	TAL pure	FCN3
1.2983e-35	0.276827	0.479	0.209	2.35888e-31	TAL pure	GALNT14
1.89859e-35	0.328189	0.686	0.386	3.44955e-31	TAL pure	GADD45B
2.81141e-35	0.343583	0.726	0.444	5.10805e-31	TAL pure	ITGB1BP1
2.95793e-35	0.358462	0.786	0.489	5.37427e-31	TAL pure	KRT7
4.82237e-35	-0.70477	0.599	0.837	8.76177e-31	TAL pure	ACTA2
5.15857e-35	0.305817	0.695	0.381	9.37261e-31	TAL pure	TRIM2
5.467e-35	-0.437607	0.958	0.979	9.933e-31	TAL pure	MT2A
8.33847e-35	0.292441	0.958	0.908	1.51502e-30	TAL pure	GPI
1.12631e-34	0.296273	0.78	0.478	2.04639e-30	TAL pure	TNIP1
1.73688e-34	0.286957	0.967	0.919	3.15574e-30	TAL pure	YBX1
2.08578e-34	0.360042	0.782	0.537	3.78966e-30	TAL pure	MRPS12
2.38818e-34	0.295732	0.969	0.936	4.33908e-30	TAL pure	NAA38
3.86477e-34	0.266034	0.572	0.278	7.02191e-30	TAL pure	ACSM3
3.98488e-34	0.253086	0.463	0.199	7.24013e-30	TAL pure	GPC3
5.06068e-34	0.320501	0.661	0.362	9.19474e-30	TAL pure	ADH1B
5.8345e-34	0.267905	0.677	0.366	1.06007e-29	TAL pure	MMAB
6.89787e-34	0.278457	0.621	0.326	1.25327e-29	TAL pure	SIL1
8.85238e-34	0.312511	0.94	0.877	1.60839e-29	TAL pure	ATP5PB
1.22966e-33	0.323818	0.735	0.462	2.23416e-29	TAL pure	MYL6B
1.65428e-33	0.304263	0.472	0.211	3.00566e-29	TAL pure	FSTL3
1.72494e-33	0.279029	0.572	0.289	3.13405e-29	TAL pure	PRADC1
2.02422e-33	0.292694	0.742	0.434	3.67781e-29	TAL pure	PKP4
3.94686e-33	-0.510994	0.873	0.953	7.17104e-29	TAL pure	TIMP3
5.4966e-33	-0.405491	0.577	0.767	9.98676e-29	TAL pure	SMIM24
8.86249e-33	0.280612	0.528	0.263	1.61023e-28	TAL pure	RRAGD
8.92458e-33	-0.304488	0.964	0.994	1.62151e-28	TAL pure	HLA-C
9.39757e-33	0.330394	0.866	0.634	1.70745e-28	TAL pure	SLC25A11
9.72505e-33	0.288957	0.984	0.954	1.76694e-28	TAL pure	MZT2B
1.00937e-32	-0.604769	0.16	0.438	1.83393e-28	TAL pure	MME
1.32568e-32	0.263769	0.684	0.378	2.40863e-28	TAL pure	TRPT1
1.69811e-32	0.275456	0.971	0.906	3.0853e-28	TAL pure	ETFB
1.79597e-32	0.267762	0.626	0.332	3.26309e-28	TAL pure	TOB1
2.07667e-32	-0.460757	0.958	0.971	3.7731e-28	TAL pure	HSD11B2
2.31619e-32	0.263957	0.666	0.361	4.20829e-28	TAL pure	PROM2
2.78179e-32	0.299956	0.566	0.285	5.05423e-28	TAL pure	THY1
3.00404e-32	0.289013	0.935	0.871	5.45803e-28	TAL pure	MDH2
6.82856e-32	0.316387	0.902	0.801	1.24068e-27	TAL pure	VDAC2
7.21934e-32	-0.293044	0.909	0.971	1.31168e-27	TAL pure	HSPA8
1.05355e-31	0.277851	0.962	0.912	1.9142e-27	TAL pure	NDUFS7
1.29661e-31	0.272905	0.612	0.327	2.35582e-27	TAL pure	PPP5C
1.34576e-31	0.323496	0.826	0.613	2.44511e-27	TAL pure	NDUFS4
5.33138e-31	0.296172	0.875	0.677	9.68659e-27	TAL pure	UQCC2
5.81583e-31	-0.902681	0.323	0.572	1.05668e-26	TAL pure	CDKN1C
6.16541e-31	0.280431	0.661	0.377	1.12019e-26	TAL pure	BEX2
6.66561e-31	-0.423207	0.127	0.396	1.21107e-26	TAL pure	PRODH2
7.60883e-31	0.275879	0.657	0.373	1.38245e-26	TAL pure	THRA
7.85921e-31	0.250278	1	0.972	1.42794e-26	TAL pure	S100A10
7.90067e-31	0.297194	0.617	0.348	1.43547e-26	TAL pure	NUDT8
8.27729e-31	0.340328	0.851	0.643	1.5039e-26	TAL pure	VEGFB
9.5101e-31	0.275032	0.938	0.799	1.72789e-26	TAL pure	CRIP2
9.83694e-31	0.252301	0.621	0.337	1.78727e-26	TAL pure	ALDOA
1.2013e-30	0.29119	0.791	0.517	2.18263e-26	TAL pure	NNT
1.57611e-30	0.286886	0.653	0.381	2.86364e-26	TAL pure	ARHGAP24
1.64417e-30	0.274514	0.579	0.299	2.98729e-26	TAL pure	GDF15
2.08706e-30	0.283852	0.588	0.307	3.79198e-26	TAL pure	CLDN3
2.41962e-30	-0.428517	0.757	0.92	4.39621e-26	TAL pure	HLA-E
2.44225e-30	-0.398295	0.076	0.339	4.43733e-26	TAL pure	DMRT2
2.44644e-30	-0.770316	0.29	0.535	4.44493e-26	TAL pure	HTRA1
2.73231e-30	-0.375445	0.096	0.361	4.96433e-26	TAL pure	SLC5A2
3.72331e-30	0.291919	0.902	0.805	6.76487e-26	TAL pure	CRYL1
4.02604e-30	0.281318	0.951	0.825	7.31492e-26	TAL pure	SCNN1A
4.8278e-30	0.276433	0.958	0.887	8.77163e-26	TAL pure	TUFM
6.28379e-30	0.306482	0.679	0.395	1.1417e-25	TAL pure	RASSF7
9.64303e-30	-0.423475	0.69	0.878	1.75204e-25	TAL pure	RNASE1
1.3407e-29	0.258587	0.967	0.902	2.43592e-25	TAL pure	NDUFV2
1.41478e-29	-0.612733	0.806	0.925	2.57051e-25	TAL pure	MYL9
1.44424e-29	0.275174	0.826	0.563	2.62404e-25	TAL pure	TSC22D3
1.48928e-29	0.275595	0.922	0.792	2.70587e-25	TAL pure	HADHB
2.32867e-29	0.308939	0.875	0.708	4.23096e-25	TAL pure	NDUFA8
3.6116e-29	-0.457941	0.514	0.705	6.56192e-25	TAL pure	TMEM213
4.00875e-29	-0.364377	0.443	0.671	7.2835e-25	TAL pure	GLS
7.9476e-29	0.2927	0.566	0.304	1.444e-24	TAL pure	SPNS2
1.01983e-28	0.281602	0.71	0.427	1.85293e-24	TAL pure	PIM3
1.74955e-28	0.254895	0.639	0.36	3.17875e-24	TAL pure	WDR34
2.33307e-28	0.274634	0.766	0.481	4.23895e-24	TAL pure	ZSCAN16-AS1
2.42216e-28	-0.380576	0.412	0.658	4.40083e-24	TAL pure	NFE2L2
3.11314e-28	0.309895	0.817	0.623	5.65627e-24	TAL pure	CISD3
3.97071e-28	-0.901165	0.129	0.377	7.21438e-24	TAL pure	IL1RL1
5.27747e-28	0.279363	0.646	0.378	9.58864e-24	TAL pure	MIR4458HG
5.43683e-28	-0.408683	0.416	0.631	9.87817e-24	TAL pure	KCNJ15
6.83893e-28	-0.364302	0.247	0.5	1.24256e-23	TAL pure	TBX2
8.11433e-28	-0.352326	0.49	0.717	1.47429e-23	TAL pure	HLA-DRA
9.05494e-28	0.272526	0.751	0.487	1.64519e-23	TAL pure	UQCC3
9.97217e-28	0.295545	0.762	0.516	1.81184e-23	TAL pure	AGPAT2
2.52284e-27	0.255123	0.962	0.886	4.58374e-23	TAL pure	CUTA
3.34255e-27	0.265984	0.61	0.348	6.07308e-23	TAL pure	TCEA3
3.49382e-27	0.294549	0.151	0.032	6.34792e-23	TAL pure	LTB
4.96933e-27	0.257918	0.657	0.376	9.02878e-23	TAL pure	SLC5A3
1.10739e-26	0.253069	0.717	0.436	2.01201e-22	TAL pure	MRPS18B
1.33266e-26	-0.503033	0.648	0.809	2.4213e-22	TAL pure	PCK1
1.37951e-26	0.280913	0.722	0.464	2.50644e-22	TAL pure	SLC39A13
1.49123e-26	0.259254	0.8	0.541	2.70942e-22	TAL pure	MRPL28
1.57109e-26	0.267996	0.9	0.796	2.85452e-22	TAL pure	MPC2
1.98098e-26	0.253003	0.679	0.405	3.59924e-22	TAL pure	PLCXD2
2.85405e-26	-0.272372	0.984	0.993	5.18552e-22	TAL pure	HSPB1
5.07427e-26	-0.454303	0.488	0.677	9.21943e-22	TAL pure	KHK
5.31172e-26	0.258551	0.657	0.401	9.65087e-22	TAL pure	FBXL15
5.68629e-26	0.278469	0.869	0.749	1.03314e-21	TAL pure	IMPA2
7.64783e-26	0.271734	0.626	0.369	1.38953e-21	TAL pure	TMEM120A
7.85416e-26	0.269993	0.719	0.457	1.42702e-21	TAL pure	SLC6A8
1.26843e-25	0.267905	0.817	0.584	2.30461e-21	TAL pure	ALDH1L1
1.29569e-25	-0.336673	0.082	0.317	2.35413e-21	TAL pure	PAH
2.35606e-25	0.261014	0.682	0.419	4.28072e-21	TAL pure	ILVBL
4.13083e-25	0.268382	0.797	0.549	7.50531e-21	TAL pure	RRBP1
8.88168e-25	0.277693	0.893	0.803	1.61371e-20	TAL pure	HSPA5
1.38518e-24	0.256535	0.653	0.399	2.51674e-20	TAL pure	2020-09-09
1.70507e-24	-0.458261	0.514	0.714	3.09794e-20	TAL pure	BGN
2.3085e-24	-0.553943	0.815	0.942	4.19432e-20	TAL pure	TAGLN
5.61603e-24	-0.438792	0.267	0.482	1.02038e-19	TAL pure	ATP6V0D2
6.4854e-24	0.270393	0.826	0.629	1.17833e-19	TAL pure	DAP
1.28692e-23	0.283155	0.666	0.422	2.33821e-19	TAL pure	RAB17
1.78569e-23	-0.386458	0.118	0.344	3.24443e-19	TAL pure	AQP6
1.88453e-23	-0.329423	0.076	0.296	3.424e-19	TAL pure	ALB
2.01699e-23	-0.256255	0.953	0.981	3.66467e-19	TAL pure	DBI
2.47931e-23	-0.28452	0.831	0.934	4.50465e-19	TAL pure	PTMS
3.47945e-23	-0.356449	0.158	0.381	6.32181e-19	TAL pure	SLC4A4
3.65178e-23	-0.285063	0.051	0.262	6.63492e-19	TAL pure	SLC36A2
3.745e-23	-0.346936	0.138	0.363	6.80429e-19	TAL pure	HPD
7.25617e-23	-0.374727	0.457	0.663	1.31837e-18	TAL pure	TPM1
7.72787e-23	0.258159	0.806	0.581	1.40408e-18	TAL pure	TXN2
9.86326e-23	0.252776	0.878	0.754	1.79205e-18	TAL pure	FAM162A
1.24453e-22	0.250311	0.724	0.478	2.26118e-18	TAL pure	SUCLG2
1.4473e-22	0.310212	0.775	0.565	2.6296e-18	TAL pure	EPS8L2
2.17662e-22	0.254007	0.713	0.482	3.9547e-18	TAL pure	NDUFS1
2.43524e-22	-0.336963	0.269	0.486	4.42459e-18	TAL pure	RARRES3
2.97625e-22	-0.351906	0.39	0.608	5.40754e-18	TAL pure	EMX1
3.09009e-22	0.263162	0.766	0.566	5.61438e-18	TAL pure	TEX264
3.1818e-22	0.253837	0.886	0.752	5.78102e-18	TAL pure	ACAA2
3.8943e-22	0.263534	0.684	0.455	7.07556e-18	TAL pure	SLC4A2
4.26557e-22	0.25209	0.826	0.625	7.75011e-18	TAL pure	EPN1
5.62772e-22	-0.373129	0.163	0.379	1.0225e-17	TAL pure	FOXI1
6.62961e-22	0.260873	0.864	0.747	1.20453e-17	TAL pure	MRPL12
8.51098e-22	-0.361166	0.67	0.8	1.54636e-17	TAL pure	PEPD
8.75701e-22	-0.354768	0.209	0.421	1.59106e-17	TAL pure	CLDN8
8.85913e-22	0.258875	0.864	0.737	1.60962e-17	TAL pure	CYS1
8.95126e-22	-1.0737	0.256	0.469	1.62635e-17	TAL pure	REN
1.32952e-21	-0.494784	0.363	0.557	2.4156e-17	TAL pure	PLPP1
1.4578e-21	-0.350086	0.138	0.35	2.64868e-17	TAL pure	SLC7A7
1.48264e-21	0.258322	0.86	0.744	2.6938e-17	TAL pure	SDHB
1.59292e-21	-0.308147	0.192	0.409	2.89418e-17	TAL pure	GPRC5B
2.07154e-21	-0.305806	0.878	0.936	3.76378e-17	TAL pure	PTH1R
2.57635e-21	-0.370987	0.69	0.868	4.68097e-17	TAL pure	ENG
4.58013e-21	-0.375652	0.862	0.94	8.32164e-17	TAL pure	CRYAB
4.65091e-21	-0.296924	0.145	0.358	8.45023e-17	TAL pure	PLCG2
7.00962e-21	0.25706	0.906	0.815	1.27358e-16	TAL pure	CEBPD
7.72554e-21	-0.370833	0.459	0.665	1.40365e-16	TAL pure	CYP4A11
1.144e-20	-0.251308	0.998	0.998	2.07853e-16	TAL pure	ACTG1
2.70011e-20	-0.338768	0.147	0.352	4.90583e-16	TAL pure	ATP6V1C2
2.75835e-20	0.251398	0.837	0.687	5.01164e-16	TAL pure	BCL7C
3.03943e-20	-0.329396	0.194	0.397	5.52234e-16	TAL pure	RHBG
3.62215e-20	-0.288954	0.069	0.264	6.58108e-16	TAL pure	SLC8A1
3.78909e-20	-0.333525	0.147	0.353	6.8844e-16	TAL pure	PRAP1
4.59048e-20	-0.361021	0.517	0.687	8.34045e-16	TAL pure	CALD1
5.37174e-20	-0.250127	0.955	0.977	9.75991e-16	TAL pure	S100A11
8.07374e-20	0.452837	0.833	0.672	1.46692e-15	TAL pure	AKR1B1
1.36744e-19	-0.3369	0.964	0.974	2.4845e-15	TAL pure	A2M
2.05225e-19	-0.490146	0.073	0.259	3.72872e-15	TAL pure	FGF1
2.78795e-19	-0.274139	0.546	0.711	5.06543e-15	TAL pure	C4orf3
5.57465e-19	-0.278591	0.915	0.964	1.01286e-14	TAL pure	MT1E
6.00401e-19	-0.452886	0.069	0.252	1.09087e-14	TAL pure	C1QL1
6.38657e-19	-0.431338	0.218	0.405	1.16038e-14	TAL pure	SLCO2A1
7.26982e-19	-0.349298	0.314	0.492	1.32085e-14	TAL pure	NRDC
8.18854e-19	-0.301771	0.122	0.318	1.48778e-14	TAL pure	DPYS
1.18487e-18	-0.336554	0.042	0.217	2.15279e-14	TAL pure	PLA2R1
4.90933e-18	-0.291867	0.641	0.802	8.91975e-14	TAL pure	S100A4
5.13565e-18	-0.263307	0.076	0.256	9.33096e-14	TAL pure	SLC34A3
5.22966e-18	-0.388274	0.399	0.565	9.50177e-14	TAL pure	GATM
8.37635e-18	-0.336489	0.305	0.489	1.5219e-13	TAL pure	PRSS23
9.6152e-18	-0.289682	0.57	0.747	1.74699e-13	TAL pure	WNK1
1.00152e-17	-0.280736	0.158	0.348	1.81965e-13	TAL pure	TMEM178A
2.6197e-17	-0.295171	0.844	0.919	4.75972e-13	TAL pure	CTSB
5.03816e-17	-0.284424	0.114	0.293	9.15383e-13	TAL pure	IL18
8.02551e-17	-0.316825	0.428	0.572	1.45816e-12	TAL pure	SCPEP1
8.3123e-17	-0.284562	0.185	0.369	1.51026e-12	TAL pure	RCAN2
8.5342e-17	-0.310897	0.203	0.381	1.55058e-12	TAL pure	SLC6A19
1.36362e-16	-0.50346	0.122	0.294	2.47757e-12	TAL pure	CLIC5
1.65569e-16	-0.501467	0.258	0.427	3.00822e-12	TAL pure	EMCN
1.93815e-16	-0.263648	0.178	0.366	3.52143e-12	TAL pure	GATA3
2.81567e-16	-0.401542	0.514	0.685	5.1158e-12	TAL pure	LGALS1
2.90641e-16	-0.30315	0.178	0.358	5.28066e-12	TAL pure	SLC34A1
3.27994e-16	0.36466	0.731	0.583	5.95933e-12	TAL pure	SFRP1
3.41742e-16	-0.273462	0.096	0.267	6.2091e-12	TAL pure	LINC01874
4.21047e-16	-0.351747	0.038	0.19	7.64999e-12	TAL pure	PCOLCE2
8.3762e-16	-0.361863	0.056	0.213	1.52187e-11	TAL pure	EHD3
1.04218e-15	-0.322911	0.697	0.842	1.89353e-11	TAL pure	CSRP1
1.8878e-15	-0.352934	0.067	0.223	3.42995e-11	TAL pure	TNNT2
4.5972e-15	-0.276284	0.33	0.495	8.35266e-11	TAL pure	QPRT
5.63878e-15	-0.444219	0.069	0.221	1.02451e-10	TAL pure	CRHBP
2.11818e-14	-0.408297	0.483	0.596	3.84853e-10	TAL pure	PLPP3
2.72311e-14	-0.276356	0.855	0.919	4.94762e-10	TAL pure	MYL12A
5.43706e-14	-0.293921	0.31	0.452	9.8786e-10	TAL pure	MAF
6.59478e-14	-0.357147	0.069	0.215	1.19821e-09	TAL pure	CHI3L1
6.85738e-14	-0.299428	0.345	0.497	1.24592e-09	TAL pure	CES2
8.71449e-14	-0.320065	0.069	0.213	1.58334e-09	TAL pure	TYRO3
1.92597e-13	-0.293288	0.777	0.86	3.49929e-09	TAL pure	GSN
1.96376e-13	-0.464334	0.131	0.28	3.56796e-09	TAL pure	SPOCK2
2.0664e-13	-0.286797	0.713	0.81	3.75444e-09	TAL pure	G0S2
3.53469e-13	-0.307192	0.058	0.194	6.42218e-09	TAL pure	PTPRO
4.70419e-13	-0.250153	0.049	0.182	8.54704e-09	TAL pure	TNNI1
4.92601e-13	-0.251587	0.492	0.613	8.95007e-09	TAL pure	TBC1D1
5.03325e-13	-0.288376	0.22	0.371	9.14492e-09	TAL pure	SLC13A1
6.13827e-13	-0.297038	0.497	0.602	1.11526e-08	TAL pure	IL6ST
7.44143e-13	-0.255217	0.604	0.761	1.35203e-08	TAL pure	RARRES2
7.55845e-13	-0.310531	0.559	0.681	1.3733e-08	TAL pure	C1QA
8.90852e-13	-0.68353	0.628	0.726	1.61859e-08	TAL pure	IGFBP2
1.12134e-12	-0.353112	0.708	0.831	2.03737e-08	TAL pure	IFITM2
3.04338e-12	-0.314589	0.341	0.477	5.52951e-08	TAL pure	MIOX
4.8969e-12	-0.400434	0.189	0.324	8.89718e-08	TAL pure	AIF1
6.49571e-12	-0.266125	0.459	0.573	1.18021e-07	TAL pure	SGK1
8.44614e-12	-0.268043	0.114	0.253	1.53458e-07	TAL pure	KDR
1.01258e-11	-0.307808	0.519	0.647	1.83976e-07	TAL pure	ID1
2.50387e-11	-0.282508	0.071	0.196	4.54928e-07	TAL pure	SPOCK1
3.4383e-11	-0.260488	0.421	0.528	6.24705e-07	TAL pure	PDK4
3.90854e-11	-0.256784	0.261	0.396	7.10143e-07	TAL pure	GPD1
7.29934e-11	-0.464123	0.307	0.435	1.32622e-06	TAL pure	PLAT
7.3053e-11	-0.262237	0.082	0.206	1.3273e-06	TAL pure	GJA5
2.51786e-10	-0.258495	0.494	0.584	4.5747e-06	TAL pure	ITGAV
3.06661e-10	-0.252706	0.673	0.742	5.57173e-06	TAL pure	ITGB1
3.09636e-10	-0.296665	0.332	0.45	5.62577e-06	TAL pure	SCNN1B
4.75727e-10	-0.434698	0.419	0.512	8.64348e-06	TAL pure	VAMP5
9.42981e-10	-0.336572	0.764	0.838	1.7133e-05	TAL pure	FLNA
9.90504e-10	-0.300972	0.085	0.199	1.79965e-05	TAL pure	FABP4
1.2618e-09	-0.274945	0.094	0.207	2.29256e-05	TAL pure	TPPP3
1.72532e-09	-0.273118	0.258	0.385	3.13473e-05	TAL pure	SCNN1G
1.9244e-09	-0.251508	0.561	0.629	3.49644e-05	TAL pure	ATP6V0A4
3.62709e-09	-0.251998	0.445	0.549	6.59007e-05	TAL pure	BIN1
2.07899e-08	-0.398091	0.893	0.938	0.000377732	TAL pure	IFITM3
2.29187e-08	-0.295241	0.2	0.319	0.000416409	TAL pure	MT1H
2.5409e-08	-0.364122	0.543	0.624	0.000461657	TAL pure	SLC9A3R2
2.00158e-07	-0.289468	0.347	0.431	0.00363667	TAL pure	RIPOR1
6.71514e-07	-0.576188	0.898	0.898	0.0122007	TAL pure	ADIRF
5.62713e-06	-0.261328	0.218	0.3	0.102239	TAL pure	NPNT
2.10536e-05	-0.266321	0.405	0.454	0.382523	TAL pure	PECAM1
7.21864e-05	-0.288355	0.506	0.542	1	TAL pure	TGFBR2
0.000130707	-0.26857	0.245	0.306	1	TAL pure	TGFBR3
0.000270388	-0.264666	0.379	0.419	1	TAL pure	SRGN
0.000949897	-0.301562	0.401	0.435	1	TAL pure	SPARCL1
0.00114299	-0.256854	0.314	0.355	1	TAL pure	PDLIM2
0.00360522	-0.324655	0.171	0.222	1	TAL pure	MYH11
9.31111e-117	0.820877	0.772	0.14	1.69174e-112	CD	ADH1C
3.65457e-100	0.578947	0.644	0.1	6.63999e-96	CD	COL9A2
7.08706e-97	1.64812	0.994	0.866	1.28765e-92	CD	AQP2
7.9757e-97	1.21612	0.928	0.342	1.44911e-92	CD	PTGER1
3.12684e-91	1.53088	0.978	0.64	5.68116e-87	CD	FXYD4
3.20989e-91	1.02758	0.911	0.331	5.83206e-87	CD	SCNN1G
1.23455e-89	0.721932	0.756	0.175	2.24306e-85	CD	L1CAM
8.67665e-86	0.928954	0.911	0.324	1.57646e-81	CD	PFKFB3
6.92117e-84	0.957229	0.95	0.399	1.25751e-79	CD	SCNN1B
4.13486e-83	0.540906	0.589	0.101	7.51262e-79	CD	VTCN1
4.13953e-77	0.545861	0.656	0.137	7.52111e-73	CD	LINC01983
3.70536e-75	0.32559	0.383	0.042	6.73228e-71	CD	CHGB
1.11125e-73	0.480239	0.6	0.117	2.01903e-69	CD	AVPR2
7.25817e-72	0.85862	0.889	0.362	1.31874e-67	CD	AQP3
1.15925e-69	0.829046	0.989	0.915	2.10625e-65	CD	CTSH
1.01173e-68	0.764724	0.872	0.32	1.83821e-64	CD	SMIM22
7.04742e-68	0.806904	1	0.944	1.28045e-63	CD	WFDC2
1.28047e-67	0.408712	0.439	0.065	2.32648e-63	CD	ELF5
5.7737e-67	0.501821	0.633	0.144	1.04902e-62	CD	ABCB1
1.22918e-66	0.81967	0.983	0.858	2.23329e-62	CD	EPCAM
4.19671e-65	0.691066	0.839	0.294	7.625e-61	CD	CAPS
5.4717e-61	0.816108	0.95	0.593	9.94153e-57	CD	KRT19
2.59134e-60	0.771304	0.994	0.891	4.7082e-56	CD	CLU
1.87937e-59	0.383544	0.467	0.085	3.41463e-55	CD	LINC01976
6.01465e-59	0.485129	0.567	0.126	1.0928e-54	CD	ATP12A
7.61666e-59	0.721634	0.989	0.857	1.38387e-54	CD	ITM2C
1.29798e-58	0.311497	0.3	0.033	2.3583e-54	CD	MUC6
5.0939e-56	0.665651	0.85	0.35	9.2551e-52	CD	HS6ST1
2.64985e-55	0.559044	1	0.989	4.81451e-51	CD	CYB5A
1.53985e-54	0.301972	1	1	2.79776e-50	CD	EEF1A1
2.03953e-54	0.485519	0.689	0.207	3.70563e-50	CD	CADPS2
2.34379e-53	0.287317	0.35	0.051	4.25842e-49	CD	MNS1
1.90642e-52	0.284794	0.389	0.064	3.46378e-48	CD	FXYD3
6.72765e-52	0.36049	0.317	0.043	1.22235e-47	CD	ITLN1
8.63971e-52	0.535093	0.656	0.197	1.56975e-47	CD	MXRA5
3.35351e-51	0.46367	0.567	0.148	6.09299e-47	CD	ANXA9
1.34752e-50	0.373971	0.517	0.117	2.44831e-46	CD	NHLRC4
1.37561e-50	0.544295	0.767	0.282	2.49935e-46	CD	FAM102A
1.85884e-50	0.716334	0.983	0.805	3.37732e-46	CD	PTGR1
3.22164e-50	0.634872	0.789	0.314	5.85339e-46	CD	FGL2
4.11632e-50	0.578298	1	0.972	7.47895e-46	CD	S100A11
9.12732e-50	0.59935	0.722	0.252	1.65834e-45	CD	LINC01503
1.23777e-49	0.474298	0.583	0.159	2.2489e-45	CD	PRR35
2.18079e-49	0.359129	1	1	3.96228e-45	CD	RPS23
1.6189e-48	0.266496	1	1	2.94137e-44	CD	RPL41
3.85693e-48	0.280325	0.361	0.06	7.00765e-44	CD	AC004540.2
6.21748e-48	0.591585	0.978	0.88	1.12965e-43	CD	NDRG1
1.04021e-47	0.552458	1	0.942	1.88996e-43	CD	AIF1L
1.46776e-47	0.465475	0.739	0.257	2.66677e-43	CD	SCCPDH
2.55316e-46	0.621378	0.878	0.481	4.63883e-42	CD	CPVL
3.80072e-46	0.593578	0.972	0.846	6.90552e-42	CD	ASAH1
9.16688e-46	0.559394	0.789	0.326	1.66553e-41	CD	SPTBN2
4.46896e-45	0.56289	0.789	0.339	8.11965e-41	CD	CDH1
4.99553e-45	0.471129	1	0.986	9.07637e-41	CD	TMSB4X
9.06654e-45	0.605153	0.861	0.422	1.6473e-40	CD	GIPC1
1.03163e-44	0.406024	0.489	0.12	1.87437e-40	CD	CPAMD8
2.39705e-44	0.586905	0.967	0.7	4.3552e-40	CD	CAPG
2.87783e-44	0.280804	0.389	0.076	5.22873e-40	CD	KCNK13
3.06874e-42	-0.909637	0.922	0.992	5.57559e-38	CD	SPP1
6.63839e-42	0.531138	0.756	0.312	1.20613e-37	CD	GATA3
8.42861e-42	0.435871	0.572	0.179	1.53139e-37	CD	CD82
1.02437e-41	0.550922	1	0.967	1.86117e-37	CD	HSD11B2
8.43919e-41	0.375987	0.511	0.139	1.53332e-36	CD	MAP3K21
4.83434e-40	0.293096	1	1	8.78351e-36	CD	RPS27A
6.54457e-40	0.592895	0.922	0.553	1.18908e-35	CD	EMX1
5.78346e-39	0.252513	0.339	0.064	1.0508e-34	CD	BMPR1B
1.10343e-38	0.274299	1	1	2.00482e-34	CD	RPL34
1.69767e-38	0.30566	0.378	0.082	3.08449e-34	CD	FGD3
2.14409e-38	0.466048	0.661	0.247	3.8956e-34	CD	UCP2
2.21896e-37	0.623576	0.961	0.721	4.03162e-33	CD	HMGCS2
2.834e-37	0.474687	0.989	0.96	5.1491e-33	CD	BEX3
2.86474e-37	0.509779	0.817	0.381	5.20495e-33	CD	SCIN
5.7316e-37	0.540855	0.961	0.749	1.04137e-32	CD	CAMK2N1
6.67591e-37	0.497728	0.856	0.453	1.21295e-32	CD	DMKN
7.21668e-37	0.560795	0.85	0.469	1.3112e-32	CD	PIGQ
1.95948e-36	0.405961	0.667	0.25	3.56018e-32	CD	DCDC2
2.95308e-36	0.279417	0.372	0.083	5.36545e-32	CD	PPL
5.66658e-36	0.315172	0.289	0.053	1.02956e-31	CD	PTGS1
7.72103e-36	0.560518	0.889	0.534	1.40283e-31	CD	TPM4
3.38415e-35	0.277663	1	1	6.14866e-31	CD	RPS4X
5.50391e-35	0.388183	0.678	0.254	1.00001e-30	CD	PQLC3
2.20224e-34	0.410003	0.528	0.17	4.00125e-30	CD	AFAP1L2
4.02414e-34	0.533396	0.939	0.69	7.31145e-30	CD	KRT18
5.96277e-34	0.55282	0.967	0.75	1.08338e-29	CD	TSPAN1
7.25451e-34	0.54643	0.944	0.824	1.31807e-29	CD	CA2
1.15934e-33	0.256243	0.333	0.072	2.10641e-29	CD	COL4A6
1.34738e-33	0.260572	1	1	2.44806e-29	CD	RPS12
1.87222e-33	0.482428	0.906	0.565	3.40163e-29	CD	CLDN7
2.25975e-33	-0.756996	0.756	0.953	4.10575e-29	CD	TIMP3
6.06354e-33	0.274151	1	1	1.10169e-28	CD	RPS6
9.00221e-33	0.390055	1	0.992	1.63561e-28	CD	HSPB1
1.6528e-32	0.352009	0.511	0.164	3.00297e-28	CD	NEURL3
1.74026e-32	0.499069	0.911	0.637	3.16188e-28	CD	FAM107B
1.75765e-32	0.503111	0.839	0.467	3.19347e-28	CD	AOC1
1.78968e-32	0.285044	0.267	0.049	3.25167e-28	CD	SLC26A4
1.9524e-32	0.339641	0.433	0.125	3.54731e-28	CD	PROM1
1.9546e-32	0.294314	1	1	3.55131e-28	CD	RPL26
1.99108e-32	0.263333	0.378	0.093	3.6176e-28	CD	FAM20A
2.21105e-32	0.322523	0.522	0.166	4.01726e-28	CD	GPR160
6.69997e-32	0.319685	0.494	0.157	1.21732e-27	CD	SYK
9.13256e-32	0.309466	1	1	1.65929e-27	CD	RPS3A
1.39193e-31	0.287215	0.433	0.122	2.529e-27	CD	C11orf80
1.76311e-31	0.370772	0.55	0.195	3.20339e-27	CD	GATA2
3.22281e-31	-0.825385	0.622	0.875	5.85553e-27	CD	AQP1
4.53155e-31	0.252451	0.383	0.098	8.23337e-27	CD	MPPED2
4.91288e-31	0.385146	0.594	0.226	8.92621e-27	CD	GLDC
5.36279e-31	-0.996871	0.65	0.914	9.74365e-27	CD	ADIRF
7.78834e-31	0.332845	0.522	0.176	1.41506e-26	CD	GATA3-AS1
2.44151e-30	0.531045	0.917	0.615	4.43599e-26	CD	TACSTD2
3.10951e-30	0.26159	0.322	0.074	5.64966e-26	CD	AP005432.2
4.4118e-30	0.479664	0.739	0.363	8.0158e-26	CD	FOLR1
5.87293e-30	0.31211	0.5	0.163	1.06705e-25	CD	TRPM3
6.15622e-30	0.449215	0.789	0.401	1.11852e-25	CD	RALBP1
6.68057e-30	0.42883	0.778	0.365	1.21379e-25	CD	CLDN8
9.49591e-30	0.440886	0.756	0.378	1.72531e-25	CD	ARG2
1.24036e-29	0.438847	0.928	0.634	2.25361e-25	CD	GPRC5C
1.43252e-29	0.319251	0.544	0.193	2.60275e-25	CD	RECQL5
1.5135e-29	0.305347	0.472	0.15	2.74987e-25	CD	CRYBG1
3.29424e-29	0.334859	0.622	0.239	5.9853e-25	CD	SLC16A5
4.37848e-29	0.250799	1	1	7.95526e-25	CD	RPS24
4.90558e-29	0.331164	1	0.997	8.91294e-25	CD	MIF
5.53182e-29	-0.562627	0.744	0.939	1.00508e-24	CD	PTH1R
6.65781e-29	0.470729	0.806	0.442	1.20966e-24	CD	COBLL1
7.94381e-29	0.45521	0.7	0.353	1.44331e-24	CD	MYH10
3.24543e-28	0.39889	0.85	0.454	5.89663e-24	CD	MAL2
5.12185e-28	-0.962838	0.694	0.938	9.30589e-24	CD	TAGLN
5.80572e-28	0.276318	1	0.999	1.05484e-23	CD	RPL31
7.60584e-28	0.291061	0.472	0.157	1.38191e-23	CD	EPOR
1.20369e-27	0.449767	0.844	0.542	2.18699e-23	CD	TAX1BP3
1.72592e-27	0.310048	0.483	0.166	3.13583e-23	CD	RASL11A
2.36891e-27	0.510461	0.944	0.796	4.30407e-23	CD	S100A2
2.59208e-27	0.373562	0.594	0.241	4.70955e-23	CD	TMEM45B
4.66341e-27	0.319826	0.511	0.183	8.47295e-23	CD	BTG2
5.377e-27	0.263173	0.394	0.115	9.76947e-23	CD	CRABP2
6.4164e-27	0.353047	0.55	0.214	1.1658e-22	CD	FAM3B
1.16587e-26	0.277147	0.45	0.145	2.11827e-22	CD	DEGS2
1.90549e-26	0.42551	0.961	0.866	3.46209e-22	CD	CD9
2.10336e-26	0.263941	1	1	3.8216e-22	CD	RPL15
2.34136e-26	-0.423051	1	1	4.25401e-22	CD	FTL
3.25849e-26	0.382911	0.956	0.875	5.92035e-22	CD	SNRPN
4.92871e-26	0.412319	0.856	0.539	8.95497e-22	CD	RTN3
6.08221e-26	0.382163	0.983	0.924	1.10508e-21	CD	MRPL33
7.37394e-26	0.413556	0.839	0.497	1.33977e-21	CD	PLS3
1.1274e-25	-0.544494	1	0.999	2.04836e-21	CD	FXYD2
1.29365e-25	0.332352	0.994	0.978	2.35042e-21	CD	H3F3A
1.67797e-25	0.484285	0.822	0.499	3.0487e-21	CD	PIGR
1.98521e-25	-0.782782	1	1	3.60693e-21	CD	GPX3
2.02421e-25	0.292933	0.35	0.101	3.67779e-21	CD	PHACTR1
2.0834e-25	0.326727	1	0.986	3.78533e-21	CD	CDH16
6.26376e-25	0.376831	0.733	0.385	1.13806e-20	CD	C5orf15
7.02148e-25	0.279329	0.528	0.202	1.27573e-20	CD	SLC11A2
2.95451e-24	0.331132	0.983	0.957	5.36804e-20	CD	PPDPF
4.38482e-24	-0.563134	0.717	0.909	7.96678e-20	CD	IGFBP4
5.97236e-24	0.297963	0.65	0.286	1.08512e-19	CD	HOXB6
6.13453e-24	0.259857	0.406	0.132	1.11458e-19	CD	GMNN
1.10884e-23	-0.718712	0.667	0.878	2.01464e-19	CD	PDZK1IP1
1.21115e-23	0.379726	0.794	0.438	2.20054e-19	CD	TCEAL9
2.18292e-23	-0.83131	0.811	0.913	3.96614e-19	CD	MYL9
3.64032e-23	0.377285	0.906	0.626	6.6141e-19	CD	AGRN
4.06139e-23	0.300103	0.522	0.204	7.37914e-19	CD	ADGRF1
1.22601e-22	0.261409	0.228	0.05	2.22754e-18	CD	AC087379.2
1.42203e-22	0.41869	0.856	0.52	2.58369e-18	CD	C12orf75
2.00078e-22	-0.624269	0.772	0.938	3.63522e-18	CD	CRYAB
2.73324e-22	0.343936	0.567	0.247	4.96602e-18	CD	IL18
4.07726e-22	0.379351	0.628	0.3	7.40797e-18	CD	TMEM178A
4.17e-22	0.359961	0.983	0.886	7.57648e-18	CD	SAT1
4.52638e-22	0.272838	0.489	0.188	8.22397e-18	CD	PHLDA1
4.58715e-22	-0.645653	0.767	0.91	8.33439e-18	CD	NEAT1
4.74689e-22	0.380775	0.722	0.392	8.62462e-18	CD	SMIM5
5.12189e-22	0.292072	0.5	0.199	9.30595e-18	CD	SLC38A1
5.17315e-22	0.382723	0.694	0.369	9.3991e-18	CD	PLLP
5.42609e-22	0.375901	0.733	0.426	9.85866e-18	CD	TMEM50B
1.19117e-21	0.286634	1	0.997	2.16423e-17	CD	ENO1
2.04654e-21	0.273268	0.433	0.16	3.71835e-17	CD	MANSC1
2.24003e-21	0.299806	0.561	0.241	4.0699e-17	CD	RDH10
2.32977e-21	0.389561	0.85	0.53	4.23296e-17	CD	UCHL1
2.54451e-21	0.275952	0.428	0.158	4.62311e-17	CD	SCAMP5
3.14364e-21	0.295208	0.556	0.242	5.71167e-17	CD	FOSL2
3.21102e-21	-0.674533	0.611	0.869	5.83411e-17	CD	SPARC
3.90238e-21	0.357611	0.911	0.704	7.09023e-17	CD	TSTD1
6.20592e-21	0.359822	0.628	0.312	1.12755e-16	CD	PLSCR1
6.71432e-21	-0.732741	0.378	0.701	1.21992e-16	CD	VIM
7.10344e-21	0.414446	0.772	0.505	1.29062e-16	CD	MAN1A1
7.50508e-21	0.327604	0.733	0.389	1.3636e-16	CD	PTPRF
1.0556e-20	-0.515492	0.911	0.976	1.91791e-16	CD	A2M
1.13911e-20	0.311516	0.989	0.972	2.06964e-16	CD	ATP5IF1
1.38263e-20	0.386246	0.822	0.543	2.51209e-16	CD	DHRS7
1.38312e-20	0.360051	0.956	0.787	2.51299e-16	CD	JUP
1.54886e-20	0.332976	0.794	0.464	2.81413e-16	CD	ARL6IP1
1.69095e-20	0.388874	0.95	0.79	3.07229e-16	CD	KRT8
1.73216e-20	0.610805	0.789	0.517	3.14717e-16	CD	KRT7
1.83735e-20	0.308666	0.656	0.3	3.33828e-16	CD	ATP6V1C2
1.85956e-20	0.296157	0.6	0.276	3.37864e-16	CD	TBC1D16
2.12722e-20	-0.651475	0.611	0.847	3.86495e-16	CD	SERPINA1
3.05283e-20	0.307948	0.644	0.319	5.54669e-16	CD	ODC1
3.78644e-20	0.38789	0.839	0.532	6.87959e-16	CD	SCPEP1
3.79146e-20	-0.793218	0.533	0.818	6.8887e-16	CD	ACTA2
4.77105e-20	0.333347	0.822	0.481	8.66852e-16	CD	DNAJA1
9.18657e-20	0.303811	1	0.971	1.66911e-15	CD	CD24
1.2495e-19	-0.624738	0.683	0.851	2.27022e-15	CD	ENG
1.53865e-19	0.263913	0.533	0.232	2.79557e-15	CD	NBEAL2
1.62637e-19	0.289366	0.722	0.355	2.95495e-15	CD	ATP6V1G3
1.91591e-19	-0.643746	0.439	0.716	3.48102e-15	CD	ACSM2B
2.02857e-19	0.331523	0.95	0.743	3.6857e-15	CD	CYS1
2.50024e-19	0.265046	1	0.977	4.54269e-15	CD	SPINT2
2.92764e-19	-0.801289	0.739	0.906	5.31923e-15	CD	MGP
3.16304e-19	0.259689	0.6	0.28	5.74693e-15	CD	F11R
3.63248e-19	-0.489102	0.439	0.728	6.59986e-15	CD	CXCL14
3.64664e-19	-0.26664	1	1	6.62559e-15	CD	MT-ATP6
3.73381e-19	0.294171	1	0.975	6.78396e-15	CD	S100A10
4.01554e-19	0.319288	0.911	0.722	7.29584e-15	CD	PAX8
4.07151e-19	0.298021	0.933	0.774	7.39752e-15	CD	ERBB2
4.34795e-19	0.333051	0.867	0.592	7.8998e-15	CD	DDR1
5.30624e-19	-0.845614	0.711	0.891	9.64092e-15	CD	ALDOB
5.94415e-19	0.33912	0.694	0.404	1.07999e-14	CD	NAA20
7.26929e-19	0.25998	0.561	0.251	1.32076e-14	CD	SLC25A29
8.30141e-19	0.260091	0.411	0.159	1.50828e-14	CD	CELSR2
9.81926e-19	0.347974	0.8	0.516	1.78406e-14	CD	SRI
9.97222e-19	0.310619	0.667	0.347	1.81185e-14	CD	ELF3
1.29987e-18	0.301782	0.6	0.297	2.36174e-14	CD	SYNJ2BP
1.60384e-18	-0.820181	0.5	0.781	2.91402e-14	CD	FABP1
1.61937e-18	0.284339	1	0.951	2.94224e-14	CD	MAL
2.08666e-18	0.333681	0.911	0.741	3.79125e-14	CD	S100A13
2.25539e-18	0.303455	0.622	0.317	4.09782e-14	CD	MLLT1
2.50132e-18	-0.300553	1	1	4.54464e-14	CD	MT-ND2
3.39112e-18	0.334869	0.889	0.663	6.16133e-14	CD	TMEM213
3.43169e-18	0.328513	0.639	0.337	6.23504e-14	CD	INPP5J
3.77189e-18	0.354187	0.794	0.52	6.85314e-14	CD	METTL9
4.02101e-18	0.367222	0.783	0.527	7.30578e-14	CD	LAPTM4B
4.11928e-18	0.275728	0.628	0.316	7.48432e-14	CD	MBOAT7
4.42268e-18	-0.4097	0.878	0.977	8.03557e-14	CD	COX7A1
5.50372e-18	0.293358	0.539	0.252	9.99971e-14	CD	TMEM54
6.15641e-18	0.369191	0.628	0.329	1.11856e-13	CD	FOXI1
7.59455e-18	-0.622981	0.544	0.801	1.37985e-13	CD	EPAS1
1.74633e-17	-0.586765	0.406	0.649	3.17291e-13	CD	CYP4A11
2.16102e-17	-0.578351	0.606	0.833	3.92635e-13	CD	ASS1
2.16641e-17	0.281732	0.361	0.134	3.93616e-13	CD	SLC4A9
2.30379e-17	0.266973	0.55	0.259	4.18575e-13	CD	SPTLC2
2.87457e-17	-0.62546	0.406	0.658	5.22281e-13	CD	SLC5A12
4.96778e-17	0.275353	0.622	0.307	9.02596e-13	CD	PLCG2
7.55718e-17	0.283729	0.961	0.818	1.37306e-12	CD	PSME1
8.31997e-17	0.28066	0.622	0.321	1.51166e-12	CD	MTMR10
9.3235e-17	0.283427	0.672	0.347	1.69399e-12	CD	RHBG
1.03911e-16	0.327249	0.733	0.424	1.88796e-12	CD	CLDN4
1.4472e-16	-0.764695	0.444	0.696	2.62942e-12	CD	TPM2
1.5181e-16	0.291269	0.978	0.943	2.75823e-12	CD	RTN4
1.59045e-16	0.308337	0.939	0.873	2.88969e-12	CD	CSTB
2.10445e-16	0.323894	0.744	0.432	3.82358e-12	CD	ATP6V0D2
2.67589e-16	0.341103	0.911	0.741	4.86182e-12	CD	LINC00982
3.45159e-16	0.329015	0.772	0.486	6.2712e-12	CD	MYL6B
4.166e-16	-0.887198	0.344	0.641	7.5692e-12	CD	PODXL
7.25312e-16	0.309666	0.611	0.325	1.31782e-11	CD	RASD1
8.81868e-16	0.276532	0.6	0.314	1.60227e-11	CD	RAB25
1.12214e-15	0.733336	0.494	0.25	2.03881e-11	CD	MMP7
1.16063e-15	0.25614	0.606	0.318	2.10875e-11	CD	B4GALT1
1.23508e-15	0.263497	0.528	0.259	2.24401e-11	CD	SLC39A4
1.53256e-15	-0.335735	0.961	0.983	2.7845e-11	CD	MT-ND4L
2.05818e-15	0.268202	0.661	0.358	3.7395e-11	CD	GPRC5B
2.06364e-15	0.275712	0.994	0.944	3.74942e-11	CD	MUC1
2.41166e-15	0.268076	0.55	0.281	4.38175e-11	CD	SEMA3F
2.44829e-15	-0.826781	0.506	0.738	4.4483e-11	CD	SLC12A3
2.71769e-15	-0.511857	0.861	0.946	4.93778e-11	CD	APOE
2.85082e-15	-0.520924	0.561	0.799	5.17966e-11	CD	PCK1
3.56187e-15	0.280993	0.711	0.42	6.47156e-11	CD	RASSF7
5.13477e-15	0.294745	0.756	0.477	9.32936e-11	CD	LAMB1
8.19286e-15	0.269766	0.711	0.408	1.48856e-10	CD	GLTP
8.55488e-15	0.258041	0.556	0.285	1.55434e-10	CD	PERP
8.60911e-15	0.277882	0.939	0.71	1.56419e-10	CD	TFCP2L1
8.88779e-15	0.268901	0.733	0.457	1.61482e-10	CD	PTP4A2
1.21001e-14	0.256486	1	0.969	2.19847e-10	CD	ATP6V0E1
1.32181e-14	0.275121	0.772	0.473	2.4016e-10	CD	PNP
1.61826e-14	0.270091	0.978	0.918	2.94021e-10	CD	COMMD6
2.1667e-14	0.290854	0.744	0.481	3.93667e-10	CD	METRNL
2.38058e-14	-0.57656	0.378	0.627	4.32528e-10	CD	SLC9A3R2
2.59382e-14	-0.446971	0.694	0.86	4.71271e-10	CD	RNASE1
2.96843e-14	-0.548431	0.411	0.654	5.39334e-10	CD	SLC13A3
3.68588e-14	0.300801	0.672	0.407	6.69687e-10	CD	FUCA1
4.14322e-14	0.293291	0.739	0.471	7.52782e-10	CD	NEDD4L
4.78711e-14	0.251243	0.511	0.251	8.6977e-10	CD	SMIM6
5.17735e-14	0.283742	0.683	0.405	9.40673e-10	CD	DSG2
5.90758e-14	0.313107	0.828	0.657	1.07335e-09	CD	HMGN1
6.585e-14	-0.384722	0.761	0.917	1.19643e-09	CD	CTSB
7.77307e-14	0.258074	0.594	0.326	1.41229e-09	CD	METAP2
1.0475e-13	-0.46233	0.317	0.574	1.90321e-09	CD	SLC22A12
1.13739e-13	-0.544512	0.65	0.838	2.06652e-09	CD	FLNA
1.43502e-13	-0.495556	0.378	0.617	2.6073e-09	CD	ACSM2A
2.05044e-13	0.254929	0.711	0.434	3.72544e-09	CD	TMEM106C
2.3686e-13	0.271303	0.633	0.348	4.30352e-09	CD	SLC26A7
2.44803e-13	-0.510491	0.483	0.697	4.44783e-09	CD	BGN
2.97338e-13	-0.409892	0.994	0.996	5.40234e-09	CD	DEFB1
4.20416e-13	-0.407893	0.572	0.794	7.63854e-09	CD	PEPD
5.6185e-13	0.289339	0.533	0.284	1.02083e-08	CD	DMRT2
6.19019e-13	0.265327	0.644	0.398	1.1247e-08	CD	SH3GLB2
6.99959e-13	0.273737	0.7	0.447	1.27175e-08	CD	HACD3
7.03431e-13	-0.286307	0.944	0.977	1.27806e-08	CD	CD74
7.24469e-13	0.287357	0.861	0.603	1.31629e-08	CD	ATP6V0A4
1.07371e-12	0.266761	0.817	0.548	1.95083e-08	CD	CRYZ
1.41113e-12	-0.47962	0.478	0.656	2.56389e-08	CD	PLTP
1.45739e-12	-0.817675	0.306	0.549	2.64793e-08	CD	PTGDS
1.76618e-12	0.272438	0.656	0.409	3.20897e-08	CD	TMED5
1.77035e-12	-0.433226	0.517	0.671	3.21655e-08	CD	CALD1
2.04926e-12	-0.416223	0.989	0.99	3.72331e-08	CD	MALAT1
[truncated: 1,663 more rows]

## Sheet: Supplemental Table 2
p_val	avg_logFC	pct.1	pct.2	p_val_adj	cluster	gene
0	4.30322	0.727	0.012	0	1	SPATA22
0	2.73372	0.527	0.005	0	1	PAMR1
9.49159e-147	2.91156	0.255	0.004	2.99194e-142	1	CTD-3037G24.3
3.54023e-133	1.7026	0.182	0.002	1.11595e-128	1	LINC01163
9.65597e-90	2.25521	0.255	0.008	3.04375e-85	1	RP11-452H21.1
4.51895e-64	1.36472	0.127	0.003	1.42446e-59	1	RP11-297H3.3
3.16423e-36	1.52451	0.164	0.008	9.97428e-32	1	RP11-434D9.1
1.47434e-32	3.01049	0.436	0.063	4.64742e-28	1	CMC2
1.68532e-30	2.46788	0.218	0.017	5.31248e-26	1	LUZP2
7.40932e-30	1.22642	0.145	0.008	2.33557e-25	1	RP4-655C5.4
3.41391e-18	1.1702	0.109	0.007	1.07613e-13	1	GRIN2A
1.60055e-14	1.64552	0.309	0.063	5.04526e-10	1	CSMD2
1.40303e-09	0.935205	0.127	0.018	4.42263e-05	1	CFAP47
2.53092e-08	1.07643	0.182	0.039	0.000797797	1	SF3B3
1.56754e-07	1.88609	0.4	0.169	0.00494121	1	TAOK1
2.13194e-07	0.843693	0.164	0.035	0.0067203	1	RP1-267D11.6
2.70522e-07	1.15354	0.109	0.018	0.00852739	1	GABBR2
3.0957e-07	1.10907	0.2	0.051	0.00975827	1	ASPA
3.27369e-07	0.884636	0.109	0.018	0.0103193	1	LINC01301
4.27563e-07	0.733819	0.109	0.018	0.0134776	1	C12orf60
1.44444e-06	0.660576	0.527	0.255	0.0455315	1	NHS
2.20739e-06	0.890766	0.327	0.124	0.0695814	1	NRG3
3.48796e-06	1.47562	0.309	0.122	0.109947	1	FAM214A
6.83275e-06	0.714499	0.418	0.19	0.215382	1	PTH1R
7.05319e-05	-1.08117	0.145	0.409	1	1	RPL13
7.64593e-05	0.829815	0.109	0.026	1	1	C1orf159
0.000101157	0.84509	0.164	0.052	1	1	KPNA5
0.000112372	-1.31442	0.091	0.33	1	1	RPL3
0.000136072	1.79503	0.109	0.027	1	1	TMEM214
0.000153462	0.803949	0.236	0.092	1	1	RMST
0.000159504	0.649887	0.291	0.123	1	1	DLGAP1
0.000170967	0.83969	0.218	0.084	1	1	SLC7A8
0.000226911	-1.40369	0.036	0.247	1	1	RPL7
0.000232212	-1.23637	0.127	0.353	1	1	B2M
0.000274658	0.656112	0.145	0.044	1	1	SLC47A2
0.000341466	0.610087	0.364	0.187	1	1	TRABD2B
0.000380975	1.59946	0.164	0.058	1	1	TTC12
0.000391296	-1.3711	0.036	0.237	1	1	EPCAM
0.000399412	0.663978	0.218	0.086	1	1	SLC17A3
0.000433053	0.430488	0.382	0.191	1	1	SLC13A3
0.000451542	-1.20424	0.127	0.336	1	1	EEF1A1
0.000465658	0.611157	0.382	0.203	1	1	PBX1
0.000485235	-1.13554	0.091	0.305	1	1	S100A6
0.000512151	0.770571	0.182	0.068	1	1	CAPZA1
0.000557781	0.74675	0.127	0.039	1	1	GNA12
0.00055899	0.534959	0.6	0.399	1	1	C10orf11
0.000609112	0.731189	0.109	0.03	1	1	ERN1
0.000629065	-1.06125	0.073	0.281	1	1	RPS27A
0.000649069	0.749178	0.145	0.049	1	1	HDAC9
0.000665963	-0.740609	0.091	0.317	1	1	TAX1BP1
0.000772682	-0.805939	0.127	0.355	1	1	PCM1
0.000773311	-1.07534	0.109	0.317	1	1	CD24
0.000783618	0.748019	0.255	0.118	1	1	RBL2
0.000786761	-0.626051	0.164	0.403	1	1	SAT1
0.000794729	-1.17754	0.036	0.227	1	1	RPL10
0.00087604	0.725887	0.127	0.04	1	1	WDR75
0.000926109	-1.03246	0.036	0.229	1	1	GNB2L1
0.000968347	0.807079	0.273	0.134	1	1	ARHGAP32
0.000977272	-1.06243	0.055	0.249	1	1	CD59
0.00114178	0.718941	0.4	0.228	1	1	PTPRD
0.00116681	-1.19887	0.036	0.212	1	1	COX4I1
0.00123336	0.571586	0.164	0.061	1	1	ROBO1
0.00134416	-0.927208	0.036	0.219	1	1	UBE2D3
0.00143279	-0.850263	0.073	0.267	1	1	ENO1
0.00155637	0.473743	0.164	0.061	1	1	PTPRB
0.00168252	0.362938	0.4	0.216	1	1	LRP2
0.0018925	-0.882401	0.073	0.259	1	1	GAPDH
0.00190419	1.88094	0.145	0.054	1	1	TENM2
0.001968	0.881188	0.436	0.276	1	1	MACROD2
0.00200699	-1.01767	0.055	0.229	1	1	RPL5
0.00205499	-0.788901	0.055	0.235	1	1	RPL31
0.0021246	-0.774803	0.164	0.37	1	1	UTRN
0.00216145	-1.12873	0.036	0.197	1	1	CD63
0.00236432	-0.767866	0.236	0.444	1	1	TXNIP
0.00245708	0.505349	0.145	0.054	1	1	RP11-96H17.1
0.00260532	0.666789	0.455	0.303	1	1	GMDS-AS1
0.00266999	-0.904702	0.036	0.203	1	1	SH3RF1
0.00271982	0.64114	0.109	0.035	1	1	IL7
0.00278332	-1.09594	0.091	0.262	1	1	GSTP1
0.00280979	-1.04752	0.036	0.197	1	1	RPS5
0.00282358	0.515494	0.491	0.333	1	1	MAST4
0.0028291	-1.0105	0.073	0.243	1	1	RPS4X
0.00307934	-0.999715	0.164	0.339	1	1	HSPD1
0.00312939	-1.29973	0.018	0.166	1	1	SLPI
0.00322504	2.00843	0.145	0.059	1	1	APIP
0.00322943	-0.955727	0	0.137	1	1	RPS17
0.003365	0.60625	0.127	0.046	1	1	DCC
0.00345836	0.307191	0.109	0.035	1	1	PLAT
0.00346578	-0.802781	0.018	0.17	1	1	RPL14
0.00347444	-0.773511	0.236	0.417	1	1	ITM2B
0.00348633	0.647511	0.109	0.037	1	1	PLEKHH1
0.00350307	0.583913	0.382	0.236	1	1	CALD1
0.00361378	-1.00529	0	0.134	1	1	GOLM1
0.00367595	0.783712	0.145	0.058	1	1	CLUAP1
0.00380108	-1.06411	0.036	0.187	1	1	LDHA
0.00385454	-0.858374	0.018	0.167	1	1	PDIA6
0.00390271	0.450512	0.255	0.127	1	1	MEIS2
0.00418534	-0.86688	0.073	0.234	1	1	BIRC6
0.00421542	0.797487	0.145	0.057	1	1	BTBD10
0.00428392	-1.08123	0	0.13	1	1	ATHL1
0.00450337	0.701519	0.109	0.037	1	1	GRIN2B
0.0045932	0.614487	0.164	0.07	1	1	LHFP
0.00463686	0.598217	0.455	0.325	1	1	FARP1
0.00486762	-0.814838	0.073	0.233	1	1	HNRNPC
0.00490729	-0.916486	0	0.127	1	1	COX5B
0.00490774	-0.912437	0.018	0.156	1	1	RPL35
0.00491049	0.412621	0.291	0.151	1	1	EPB41L3
0.00494828	-0.812784	0.073	0.236	1	1	RPS16
0.00496974	-0.6179	0.182	0.378	1	1	AP000769.1
0.00507997	0.848029	0.291	0.164	1	1	CPQ
0.0051861	0.818379	0.182	0.082	1	1	CTC-513N18.6
0.00526948	-0.934424	0.073	0.228	1	1	HLA-B
0.00554343	-0.81807	0.073	0.231	1	1	VAV3
0.00556855	-0.989551	0	0.123	1	1	DEFB1
0.00565823	0.498246	0.455	0.311	1	1	GPX3
0.00566572	-0.677094	0.055	0.21	1	1	RPS20
0.00568115	0.692609	0.145	0.059	1	1	SLC22A6
0.00570292	0.530606	0.4	0.259	1	1	ZBTB16
0.00609422	-1.04816	0.018	0.147	1	1	MET
0.0063522	0.4449	0.109	0.038	1	1	SLC22A12
0.00641757	-0.810152	0.036	0.18	1	1	RPSA
0.00654823	2.85889	0.273	0.158	1	1	TLN2
0.00658748	0.581743	0.273	0.154	1	1	CBR4
0.00663741	0.966017	0.164	0.071	1	1	SPOCK1
0.00675736	0.471788	0.109	0.039	1	1	NEXN
0.0068218	-0.859735	0	0.118	1	1	CLTA
0.00685188	-0.880105	0	0.118	1	1	RPL35A
0.00692095	0.482574	0.109	0.039	1	1	HYDIN
0.00698135	0.526003	0.182	0.083	1	1	ZNF767P
0.00705648	-0.824778	0.036	0.176	1	1	ADGRG1
0.00720848	0.551455	0.182	0.084	1	1	NPAS2
0.00722656	-0.873916	0.073	0.221	1	1	CYSTM1
0.00725283	0.598701	0.164	0.072	1	1	PAH
0.00742559	-0.585599	0.236	0.424	1	1	RPS6
0.00745723	0.833334	0.182	0.088	1	1	TMEM178B
0.00746404	0.54963	0.218	0.11	1	1	SIL1
0.0077645	-0.711334	0.073	0.23	1	1	RPS18
0.007861	-0.701088	0.018	0.149	1	1	FAU
0.00813057	-0.897266	0	0.113	1	1	CKB
0.00833407	0.331298	0.527	0.366	1	1	PLCL1
0.00838479	-1.00979	0.018	0.142	1	1	ID1
0.00841544	-0.837679	0.036	0.17	1	1	HINT1
0.00842225	0.617855	0.164	0.074	1	1	RRAS2
0.00848925	-0.837298	0.018	0.142	1	1	MORF4L2
0.00851629	0.609564	0.109	0.041	1	1	UTP18
0.00853856	-0.86732	0.018	0.141	1	1	NDUFA4
0.00858591	0.262084	0.364	0.211	1	1	SLC5A12
0.00894615	-0.514478	0.127	0.294	1	1	TPR
0.00900846	0.560538	0.127	0.051	1	1	TDG
0.00903817	-0.871596	0.036	0.167	1	1	CYB5A
0.00906374	0.785498	0.145	0.064	1	1	UNC5D
0.00918026	-0.622532	0.091	0.248	1	1	PPP1R12A
0.00930178	0.506484	0.2	0.095	1	1	GRAMD1B
0.00935101	0.274629	0.291	0.158	1	1	NPAS3
0.00942797	-0.828461	0.145	0.291	1	1	MYL6
0.00945558	0.555092	0.345	0.221	1	1	RAPGEF2
0.00949384	-0.860929	0.036	0.164	1	1	LINC00657
0.00957763	0.637318	0.218	0.114	1	1	DOCK7
0.00969806	-0.798506	0.127	0.282	1	1	RPLP0
0.00995527	-0.712162	0.127	0.28	1	1	CAST
0.00997971	0.550375	0.109	0.041	1	1	RCL1
0	3.47698	0.875	0.059	0	2	PTPRO
0	3.21518	0.97	0.325	0	2	MAGI2
0	3.18573	0.797	0.034	0	2	PTPRQ
0	3.01514	0.843	0.069	0	2	PLA2R1
0	2.81366	0.683	0.02	0	2	NPHS2
0	2.75741	0.712	0.031	0	2	CLIC5
0	2.66123	0.682	0.036	0	2	NTNG1
0	2.59065	0.64	0.02	0	2	NPHS1
0	2.53425	0.797	0.09	0	2	ST6GALNAC3
0	2.47484	0.629	0.041	0	2	PODXL
0	2.32843	0.414	0.037	0	2	CTGF
0	2.19946	0.636	0.047	0	2	PLCE1
0	2.13679	0.549	0.034	0	2	DPP6
0	2.05801	0.721	0.13	0	2	NPAS3
0	2.05713	0.477	0.019	0	2	FGF1
0	2.0509	0.448	0.012	0	2	ADAMTS19
0	2.04544	0.412	0.023	0	2	CTC-340A15.2
0	1.98625	0.46	0.013	0	2	FMN2
0	1.94294	0.368	0.011	0	2	CH17-437K3.1
0	1.94103	0.766	0.161	0	2	DACH1
0	1.81837	0.495	0.05	0	2	MAGI2-AS3
0	1.79661	0.39	0.019	0	2	TARID
0	1.7902	0.495	0.071	0	2	IQCJ-SCHIP1
0	1.78965	0.506	0.049	0	2	SPOCK1
0	1.77564	0.574	0.093	0	2	NPNT
0	1.74671	0.511	0.063	0	2	C14orf37
0	1.74252	0.368	0.016	0	2	SPOCK2
0	1.7398	0.399	0.023	0	2	NFASC
0	1.70699	0.629	0.104	0	2	SEMA5A
0	1.70261	0.347	0.005	0	2	RP11-550H2.2
0	1.69015	0.483	0.054	0	2	CDC14A
0	1.64245	0.754	0.226	0	2	NEBL
0	1.61828	0.296	0.01	0	2	ZNF804A
0	1.59066	0.388	0.027	0	2	ATP10A
0	1.58705	0.308	0.015	0	2	ABLIM2
0	1.56524	0.374	0.029	0	2	NES
0	1.55706	0.73	0.152	0	2	MME
0	1.55577	0.335	0.032	0	2	ALS2CL
0	1.53281	0.353	0.019	0	2	RYR3
0	1.51438	0.361	0.034	0	2	ARHGAP28
0	1.50546	0.304	0.023	0	2	HTRA1
0	1.48521	0.39	0.044	0	2	UNC5C
0	1.46556	0.363	0.03	0	2	SULF1
0	1.44686	0.32	0.019	0	2	ARHGEF26
0	1.41588	0.264	0.005	0	2	CR1
0	1.3995	0.459	0.074	0	2	TGFBR3
0	1.38917	0.292	0.017	0	2	DACH2
0	1.36842	0.321	0.03	0	2	SRGAP2
0	1.33803	0.277	0.01	0	2	PCOLCE2
0	1.32639	0.232	0.007	0	2	NDNF
0	1.30155	0.347	0.035	0	2	FYN
0	1.24719	0.246	0.014	0	2	NECAB1
0	1.22069	0.254	0.015	0	2	WIPF3
0	1.21763	0.246	0.017	0	2	RP11-23D24.2
0	1.17265	0.25	0.016	0	2	CCBE1
0	1.14519	0.251	0.016	0	2	SRGAP2C
0	1.1253	0.185	0.008	0	2	WDR49
0	1.12108	0.215	0.007	0	2	WT1
0	1.11263	0.19	0.005	0	2	TYRO3
0	1.09797	0.163	0.005	0	2	PTGDS
0	1.04402	0.184	0.007	0	2	LINC00839
0	1.04003	0.177	0.004	0	2	RP1-137K24.1
0	0.920987	0.15	0.002	0	2	RP11-752D24.2
0	0.916807	0.142	0.004	0	2	RP11-999E24.3
1.00812e-306	0.823971	0.125	0.003	3.17781e-302	2	CRB2
1.63024e-305	1.39203	0.553	0.111	5.13885e-301	2	ENPEP
1.31173e-304	1.60313	0.462	0.082	4.13482e-300	2	VEGFA
2.95876e-298	1.24835	0.253	0.022	9.3266e-294	2	LRRC2
2.08619e-288	1.35155	0.22	0.017	6.57608e-284	2	CTC-535M15.2
3.30746e-286	1.58034	0.395	0.062	1.04258e-281	2	CDKN1C
2.13752e-285	0.928517	0.137	0.005	6.73788e-281	2	TCF21
2.83282e-285	1.24702	0.311	0.036	8.9296e-281	2	CMAHP
3.74188e-283	1.01194	0.173	0.009	1.17951e-278	2	TNNT2
5.30672e-275	1.39525	0.655	0.184	1.67278e-270	2	COL4A3
6.63465e-274	0.971234	0.162	0.008	2.09137e-269	2	MAFB
1.47638e-273	1.3464	0.419	0.071	4.65385e-269	2	ST3GAL6
1.54735e-266	1.22541	0.272	0.029	4.87754e-262	2	KIRREL
4.19132e-266	0.728116	0.108	0.002	1.32119e-261	2	NKD1
2.17071e-265	1.27272	0.32	0.042	6.8425e-261	2	ZDHHC6
2.9488e-262	1.34206	0.547	0.126	9.29521e-258	2	IQGAP2
9.81555e-252	0.706953	0.106	0.003	3.09406e-247	2	WT1-AS
2.96666e-250	0.674299	0.105	0.003	9.3515e-246	2	RP5-1093G23.1
2.0673e-248	1.31553	0.801	0.351	6.51654e-244	2	PARD3B
3.49394e-239	0.818451	0.128	0.005	1.10136e-234	2	TSPAN2
2.72814e-238	1.27846	0.313	0.045	8.59964e-234	2	RBFOX1
1.17579e-236	1.30524	0.481	0.107	3.70631e-232	2	FRY
1.4993e-234	1.15041	0.306	0.043	4.7261e-230	2	KLHL29
2.59586e-227	1.2498	0.542	0.14	8.18266e-223	2	CBLB
4.07913e-225	0.994346	0.192	0.017	1.28582e-220	2	DYNC1I1
3.64427e-224	1.27517	0.306	0.046	1.14875e-219	2	INTS12
3.7161e-223	0.826931	0.172	0.013	1.17139e-218	2	SRGAP2B
2.07975e-222	1.07975	0.295	0.042	6.55577e-218	2	TENM2
1.15258e-215	1.09792	0.176	0.014	3.63317e-211	2	TRPC6
1.17781e-215	1.31009	0.643	0.214	3.71269e-211	2	VTI1A
1.08439e-212	1.22272	0.462	0.107	3.4182e-208	2	MGAT5
4.70813e-212	1.35064	0.626	0.209	1.4841e-207	2	CRIM1
2.56169e-206	1.41228	0.299	0.048	8.07495e-202	2	SOX2-OT
5.55194e-206	1.15459	0.243	0.031	1.75008e-201	2	CDC42EP3
1.66786e-205	0.751642	0.113	0.005	5.25742e-201	2	AIF1
3.68037e-202	1.02948	0.277	0.04	1.16012e-197	2	PCED1B
4.92381e-202	0.792729	0.127	0.007	1.55208e-197	2	F3
2.19139e-200	1.10314	0.325	0.056	6.90769e-196	2	TENM3
4.2929e-196	1.02349	0.247	0.033	1.35321e-191	2	MAP1B
4.53109e-196	1.11704	0.579	0.172	1.42829e-191	2	ITGB8
4.7073e-192	1.12557	0.561	0.162	1.48384e-187	2	RERG
1.50158e-190	0.953622	0.199	0.022	4.73327e-186	2	DCN
2.4634e-187	1.25237	0.444	0.111	7.76513e-183	2	DOCK5
3.15002e-186	1.1719	0.205	0.024	9.92949e-182	2	XKR4
8.35213e-184	0.931024	0.147	0.012	2.63276e-179	2	CLDN11
1.07677e-180	1.17643	0.541	0.165	3.3942e-176	2	TJP1
7.66105e-179	0.977117	0.155	0.014	2.41492e-174	2	IGFBP2
3.26272e-176	1.03844	0.222	0.03	1.02848e-171	2	GRIK2
1.89359e-174	0.79971	0.141	0.011	5.96896e-170	2	F2R
9.58954e-174	1.03952	0.615	0.209	3.02281e-169	2	PTPRD
1.18359e-173	1.32243	0.575	0.203	3.73091e-169	2	CCDC91
3.82362e-171	1.02307	0.371	0.082	1.20528e-166	2	CERS6
5.39503e-170	1.13442	0.349	0.075	1.70062e-165	2	EXPH5
3.74851e-167	0.919195	0.7	0.276	1.18161e-162	2	PRKG1
2.52997e-164	0.888758	0.151	0.014	7.97499e-160	2	SYNPO
3.55774e-163	0.948326	0.173	0.019	1.12147e-158	2	HPGD
1.34737e-160	1.02312	0.516	0.158	4.24718e-156	2	MTSS1
1.70189e-159	1.0699	0.753	0.391	5.3647e-155	2	DST
3.99796e-158	0.783713	0.119	0.009	1.26024e-153	2	SEMA3G
2.69132e-156	1.04791	0.437	0.119	8.48359e-152	2	CMYA5
5.09715e-155	0.73004	0.112	0.008	1.60672e-150	2	PARD6G
1.13417e-154	1.01738	0.481	0.142	3.57513e-150	2	LARGE
8.60101e-152	1.10952	0.631	0.257	2.71121e-147	2	UACA
3.66316e-149	1.07671	0.524	0.177	1.1547e-144	2	RP11-307N16.6
6.39108e-148	0.986202	0.353	0.083	2.0146e-143	2	CA10
7.49789e-147	0.792106	0.14	0.014	2.36348e-142	2	FRMD1
2.28723e-146	0.98784	0.455	0.133	7.20981e-142	2	SRGAP1
6.69809e-145	1.08715	0.643	0.272	2.11137e-140	2	KCNQ1OT1
6.18753e-138	1.08714	0.38	0.103	1.95043e-133	2	GOLIM4
1.28604e-137	0.823257	0.224	0.038	4.05386e-133	2	ZFPM2
2.54187e-132	0.663088	0.112	0.009	8.01249e-128	2	MAP6
2.96132e-132	0.821363	0.155	0.019	9.33468e-128	2	TMEM150C
7.08943e-132	1.03817	0.43	0.132	2.23473e-127	2	ACTN4
2.96646e-130	0.706409	0.125	0.012	9.35086e-126	2	KIAA1211
2.9079e-128	1.00618	0.149	0.018	9.16628e-124	2	AC067959.1
1.06503e-126	0.939502	0.236	0.045	3.3572e-122	2	SFMBT2
1.11265e-125	0.834344	0.156	0.021	3.5073e-121	2	FOXC1
1.2194e-125	0.753037	0.196	0.031	3.84379e-121	2	MSRB3
1.17112e-124	0.626076	0.101	0.008	3.69159e-120	2	SNCA
7.35027e-119	0.808664	0.714	0.344	2.31695e-114	2	DLG2
7.1106e-118	0.852674	0.342	0.092	2.2414e-113	2	ROBO2
7.70613e-116	0.899905	0.335	0.091	2.42913e-111	2	FBXL7
2.98118e-114	0.852396	0.204	0.037	9.39728e-110	2	ITIH5
1.17238e-113	0.950406	0.37	0.111	3.69557e-109	2	MPP5
3.28197e-112	0.847211	0.325	0.087	1.03454e-107	2	KLF7
3.43585e-110	0.663243	0.115	0.013	1.08305e-105	2	CORO2B
4.10382e-108	0.691638	0.143	0.02	1.29361e-103	2	ZBTB7C
5.54155e-108	0.659469	0.119	0.014	1.74681e-103	2	ADAM28
3.57879e-106	0.961904	0.463	0.173	1.12811e-101	2	MYH9
9.47525e-106	0.894503	0.477	0.181	2.98679e-101	2	EPB41L5
3.17749e-105	0.837639	0.421	0.143	1.00161e-100	2	COL4A4
3.7081e-105	0.741937	0.173	0.029	1.16887e-100	2	C1orf21
7.31359e-105	0.834458	0.438	0.152	2.30539e-100	2	MYO1D
3.3857e-104	0.832918	0.398	0.13	1.06724e-99	2	FAM134B
5.66552e-104	0.764429	0.227	0.049	1.78588e-99	2	CLIP4
3.99858e-103	0.818394	0.463	0.168	1.26043e-98	2	GULP1
5.7571e-103	0.820568	0.228	0.05	1.81475e-98	2	SPARC
2.70824e-99	0.796273	0.187	0.036	8.53691e-95	2	AL163953.3
3.75772e-98	0.851331	0.475	0.183	1.18451e-93	2	PDLIM5
2.82816e-97	0.766481	0.538	0.225	8.91493e-93	2	MYO1E
1.40226e-96	0.794027	0.432	0.153	4.4202e-92	2	ARHGEF3
6.11552e-94	0.74471	0.169	0.031	1.92773e-89	2	VASN
5.47355e-91	0.749611	0.199	0.043	1.72537e-86	2	ANKRD33B
2.5145e-90	0.808687	0.36	0.119	7.9262e-86	2	MYO1B
1.31342e-89	0.755311	0.297	0.086	4.14018e-85	2	ZNRF3
1.46753e-89	0.774984	0.197	0.043	4.62596e-85	2	ITGA9-AS1
2.20565e-89	0.788607	0.484	0.199	6.95266e-85	2	CTDSPL
2.39e-88	0.585397	0.109	0.014	7.53375e-84	2	ILDR2
2.71153e-88	0.790895	0.359	0.12	8.5473e-84	2	PALLD
4.7631e-88	0.69944	0.381	0.13	1.50142e-83	2	FRMD3
3.65615e-86	0.821718	0.347	0.116	1.15249e-81	2	SGIP1
3.79089e-84	0.601593	0.146	0.026	1.19496e-79	2	TMEM178A
2.80566e-83	0.743112	0.25	0.068	8.84399e-79	2	SNX25
3.63249e-81	0.580176	0.105	0.014	1.14503e-76	2	GRK5
6.98096e-81	0.690121	0.502	0.213	2.20054e-76	2	APBB2
1.12422e-77	0.640143	0.277	0.083	3.54377e-73	2	CACNB2
5.84104e-77	0.593288	0.261	0.075	1.84121e-72	2	SLC7A8
3.29228e-76	0.717186	0.161	0.034	1.03779e-71	2	FAM65A
3.09095e-75	0.672708	0.25	0.072	9.74329e-71	2	RP11-290H9.2
3.32379e-75	0.749903	0.219	0.059	1.04772e-70	2	SERINC5
5.41393e-75	0.735545	0.478	0.212	1.70658e-70	2	ADAMTS9
1.59878e-74	0.761485	0.2	0.05	5.03966e-70	2	TCF7L1
2.0276e-72	0.634028	0.113	0.018	6.39141e-68	2	PRKAR2B
4.4015e-72	0.617018	0.205	0.053	1.38744e-67	2	NPR3
1.91517e-71	0.751839	0.191	0.048	6.03699e-67	2	KLHL42
6.13363e-71	0.662996	0.523	0.246	1.93344e-66	2	KANK1
5.53191e-70	0.685859	0.494	0.229	1.74377e-65	2	ZSWIM6
4.58852e-69	0.6172	0.226	0.064	1.44639e-64	2	FIGN
1.07246e-68	0.599337	0.658	0.369	3.3806e-64	2	PARD3
3.792e-68	0.686954	0.709	0.457	1.19532e-63	2	THSD7A
8.25357e-68	0.568319	0.144	0.03	2.60169e-63	2	ADRBK2
3.26317e-67	0.713204	0.363	0.143	1.02862e-62	2	BACH1
7.57678e-67	0.750795	0.454	0.21	2.38835e-62	2	ITGAV
1.59742e-66	0.536848	0.102	0.016	5.0354e-62	2	PDGFRB
1.78047e-66	0.759249	0.341	0.133	5.61239e-62	2	CPNE8
1.09176e-65	0.695329	0.347	0.134	3.44146e-61	2	MIB1
6.26422e-65	0.790755	0.392	0.169	1.97461e-60	2	SLK
2.81915e-64	0.489355	0.43	0.179	8.88652e-60	2	PTH1R
9.90276e-64	0.675477	0.581	0.315	3.12155e-59	2	PTPN13
1.98618e-63	0.626327	0.505	0.242	6.26084e-59	2	GPC6
2.39852e-63	0.613532	0.246	0.078	7.56062e-59	2	DMD
4.5507e-63	0.686465	0.523	0.269	1.43447e-58	2	ARHGEF12
6.32983e-62	0.729341	0.226	0.07	1.99529e-57	2	TSC22D3
7.7991e-62	0.505431	0.114	0.021	2.45843e-57	2	TMCC3
9.66031e-62	0.668191	0.334	0.13	3.04512e-57	2	TANC1
3.59882e-61	0.691299	0.38	0.161	1.13442e-56	2	NLK
8.60582e-60	0.589744	0.59	0.322	2.71273e-55	2	RABGAP1L
8.86375e-60	0.658682	0.162	0.041	2.79403e-55	2	SULF2
2.71753e-59	0.632508	0.228	0.072	8.5662e-55	2	ANKRD44
3.32435e-59	0.634897	0.199	0.058	1.0479e-54	2	PAK1
1.01084e-58	0.537947	0.659	0.388	3.18637e-54	2	FTX
1.37792e-58	0.666946	0.629	0.376	4.34349e-54	2	ADAMTS9-AS2
1.49054e-57	0.705421	0.318	0.127	4.69848e-53	2	TET2
6.09693e-57	0.400703	0.139	0.032	1.92188e-52	2	ZNF521
1.39392e-56	0.549209	0.704	0.466	4.39392e-52	2	GPHN
3.61154e-54	0.632958	0.198	0.061	1.13843e-49	2	ARRDC4
2.2565e-53	0.499761	0.148	0.038	7.11294e-49	2	CH17-472G23.4
1.16772e-51	0.589633	0.317	0.129	3.6809e-47	2	CTTNBP2
2.05625e-51	0.589557	0.17	0.049	6.48172e-47	2	RP11-154D6.1
1.58941e-50	0.527399	0.12	0.028	5.01013e-46	2	SBSPON
2.45477e-50	0.592593	0.31	0.127	7.73793e-46	2	PHACTR4
3.56157e-50	0.574561	0.392	0.181	1.12268e-45	2	PAWR
2.45789e-49	0.521957	0.147	0.039	7.74775e-45	2	CNTN1
1.21169e-48	0.646639	0.237	0.087	3.81949e-44	2	TOM1L2
1.28558e-48	0.624912	0.384	0.182	4.05241e-44	2	AHNAK
7.80193e-48	-1.62735	0.029	0.241	2.45933e-43	2	C8orf4
9.44438e-48	0.55656	0.22	0.077	2.97706e-43	2	ITGA3
1.14929e-47	0.531187	0.159	0.046	3.62279e-43	2	PRDM5
1.54412e-47	0.546592	0.362	0.164	4.86738e-43	2	GMDS
2.4676e-47	0.489834	0.166	0.049	7.77837e-43	2	TLE4
2.86044e-47	0.471546	0.701	0.451	9.01668e-43	2	MACF1
3.11519e-47	-1.32925	0.105	0.327	9.8197e-43	2	CD24
7.29881e-47	-1.33193	0.073	0.292	2.30073e-42	2	LDHB
7.76119e-47	0.374599	0.463	0.224	2.44648e-42	2	CALD1
1.20838e-46	0.523477	0.17	0.052	3.80905e-42	2	JAZF1
1.86733e-46	0.466293	0.196	0.064	5.88619e-42	2	LHFP
2.83748e-46	0.483318	0.121	0.03	8.94429e-42	2	TTLL7
6.55955e-46	0.51189	0.186	0.06	2.0677e-41	2	PDE4DIP
9.39048e-46	0.457278	0.118	0.028	2.96007e-41	2	FAM126A
1.7344e-45	-1.15189	0.203	0.412	5.46718e-41	2	SAT1
5.05514e-45	0.507879	0.169	0.052	1.59348e-40	2	CEP85L
2.81927e-44	0.508488	0.431	0.217	8.88691e-40	2	P3H2
9.76644e-44	0.485011	0.151	0.045	3.07858e-39	2	USP46
1.08157e-43	0.524734	0.194	0.066	3.40934e-39	2	RNF145
2.98788e-43	0.456153	0.198	0.068	9.41839e-39	2	PPP2R2B
3.0992e-43	0.467801	0.448	0.23	9.76931e-39	2	AKT3
3.24122e-43	0.526215	0.203	0.071	1.0217e-38	2	GTDC1
1.0558e-42	0.459251	0.108	0.026	3.32808e-38	2	PMEPA1
1.28515e-42	0.600936	0.218	0.081	4.05105e-38	2	EFCAB13
1.34087e-42	0.524597	0.36	0.17	4.22668e-38	2	CSPP1
1.46422e-42	0.553795	0.269	0.111	4.61552e-38	2	FAT1
2.45468e-42	0.410935	0.172	0.055	7.73763e-38	2	ROBO1
3.73373e-42	-2.16848	0.305	0.475	1.17695e-37	2	SPP1
4.05893e-42	0.477354	0.356	0.165	1.27946e-37	2	DOCK4
4.9208e-42	0.456074	0.107	0.026	1.55113e-37	2	ARHGEF37
7.70161e-42	0.494187	0.488	0.267	2.4277e-37	2	RBMS1
1.73879e-41	0.553081	0.356	0.171	5.48103e-37	2	RASSF8
2.03146e-41	-1.25704	0.049	0.246	6.40357e-37	2	EPCAM
5.15551e-41	0.47722	0.263	0.107	1.62512e-36	2	RP11-665G4.1
5.38165e-41	0.517333	0.194	0.069	1.6964e-36	2	MCC
5.56076e-41	0.461684	0.125	0.034	1.75286e-36	2	KCNT2
6.26098e-41	0.486719	0.153	0.047	1.97359e-36	2	RP11-624L4.1
7.43254e-41	0.499185	0.105	0.026	2.34288e-36	2	MYL9
1.45499e-40	0.516203	0.198	0.071	4.58641e-36	2	PLEKHG1
2.05907e-40	-1.29989	0.092	0.291	6.49059e-36	2	RPLP0
2.73441e-40	0.52426	0.36	0.174	8.6194e-36	2	MAML3
1.36107e-39	0.485675	0.308	0.138	4.29038e-35	2	PTPN14
3.03128e-39	-1.04477	0.253	0.432	9.55519e-35	2	RPS6
4.48687e-39	0.443929	0.264	0.11	1.41435e-34	2	GHR
5.705e-39	0.512548	0.173	0.06	1.79833e-34	2	MFSD6
5.71206e-39	0.474322	0.227	0.089	1.80056e-34	2	PARVA
6.98911e-39	0.594715	0.143	0.045	2.20311e-34	2	BCAM
9.68229e-39	-1.27405	0.076	0.266	3.05205e-34	2	RPS2
9.73305e-39	0.473087	0.136	0.041	3.06805e-34	2	NOTCH2
1.64401e-38	0.461174	0.291	0.128	5.18226e-34	2	ITGA1
2.18186e-38	0.444633	0.622	0.383	6.87765e-34	2	WWOX
1.89563e-37	-1.3566	0.171	0.356	5.97539e-33	2	SOD2
2.46516e-37	0.358038	0.107	0.028	7.77069e-33	2	EFNB2
3.21725e-37	0.397932	0.191	0.069	1.01414e-32	2	PDE3A
1.34359e-36	-1.24987	0.085	0.271	4.23526e-32	2	GSTP1
1.96499e-36	-1.16419	0.163	0.344	6.19403e-32	2	EEF1A1
2.62111e-36	-1.18495	0.055	0.235	8.26226e-32	2	RPL10
8.43589e-36	0.474131	0.204	0.079	2.65916e-31	2	TUSC3
1.3707e-35	0.531708	0.19	0.072	4.32071e-31	2	LEPR
1.52823e-35	-1.39502	0.012	0.174	4.81728e-31	2	SLPI
1.53916e-35	0.468622	0.418	0.223	4.85174e-31	2	PICALM
2.24752e-35	0.590677	0.212	0.086	7.08464e-31	2	CHD3
2.78109e-35	-1.1385	0.102	0.285	8.76657e-31	2	RPL19
7.59203e-35	0.473785	0.204	0.08	2.39316e-30	2	FNBP1
1.8377e-34	0.439875	0.185	0.069	5.79279e-30	2	SLC16A10
1.88151e-34	0.440755	0.26	0.114	5.9309e-30	2	PSD3
2.1296e-34	0.418293	0.473	0.268	6.71293e-30	2	PLXDC2
2.34618e-34	-1.0942	0.159	0.338	7.39564e-30	2	RPL3
3.10024e-34	0.374756	0.175	0.063	9.77258e-30	2	RP11-72M17.1
4.73362e-34	0.520843	0.283	0.132	1.49213e-29	2	BCKDHB
6.05916e-34	0.481956	0.293	0.139	1.90997e-29	2	RDX
6.17154e-34	0.43183	0.284	0.131	1.94539e-29	2	BICD1
8.90491e-34	-1.10103	0.062	0.235	2.80701e-29	2	S100A10
2.18682e-33	0.507789	0.118	0.035	6.8933e-29	2	TIMP2
3.69246e-33	0.372241	0.141	0.047	1.16394e-28	2	THBS1
4.24205e-33	-1.04042	0.079	0.253	1.33718e-28	2	CDH16
7.08766e-33	0.373001	0.102	0.028	2.23417e-28	2	AC005592.2
9.1339e-33	-1.31218	0.191	0.36	2.87919e-28	2	ITGB6
4.7767e-32	-1.15472	0.054	0.216	1.50571e-27	2	PRDX1
6.72042e-32	0.447002	0.421	0.235	2.11841e-27	2	CPEB4
8.57519e-32	-1.43496	0.007	0.151	2.70307e-27	2	SERPINA1
1.67782e-31	0.352693	0.157	0.056	5.28883e-27	2	AASS
3.08761e-31	-0.818045	0.248	0.416	9.73277e-27	2	RPL13
3.78989e-31	-1.04399	0.083	0.25	1.19465e-26	2	RPS4X
4.64828e-31	0.425515	0.227	0.098	1.46523e-26	2	ZNF462
5.36357e-31	0.399908	0.327	0.164	1.6907e-26	2	CEP112
5.91939e-31	-1.01236	0.098	0.267	1.86591e-26	2	GAPDH
6.03061e-31	0.470832	0.269	0.127	1.90097e-26	2	KIF13A
7.02188e-31	0.518026	0.158	0.059	2.21344e-26	2	DHRS3
8.08854e-31	0.406793	0.385	0.208	2.54967e-26	2	TEAD1
8.4629e-31	0.450923	0.227	0.1	2.66767e-26	2	SORT1
1.42489e-30	0.464816	0.159	0.059	4.49153e-26	2	UNC5D
1.64245e-30	0.46985	0.3	0.147	5.17734e-26	2	XIST
4.39748e-30	0.477126	0.123	0.041	1.38617e-25	2	APOL1
4.41569e-30	0.442203	0.183	0.073	1.39191e-25	2	HSPA12A
5.10836e-30	-0.989467	0.083	0.246	1.61026e-25	2	EIF1
6.50613e-30	0.475201	0.146	0.052	2.05086e-25	2	EVL
9.90399e-30	0.594973	0.2	0.086	3.12194e-25	2	AC007319.1
1.0601e-29	-1.01158	0.142	0.306	3.34165e-25	2	PEBP1
3.2596e-29	0.465387	0.13	0.045	1.02749e-24	2	SEMA3B
3.43909e-29	0.415705	0.391	0.218	1.08407e-24	2	PAN3
6.17168e-29	0.398642	0.182	0.073	1.94544e-24	2	ZEB2
8.50189e-29	0.42638	0.197	0.083	2.67997e-24	2	PLCG2
8.54353e-29	-0.533854	0.471	0.635	2.69309e-24	2	MECOM
1.04986e-28	0.308102	0.437	0.244	3.30936e-24	2	UBE2E2
1.19658e-28	0.352166	0.44	0.252	3.77186e-24	2	SIK3
1.44869e-28	0.385185	0.118	0.039	4.56656e-24	2	LNX2
2.01393e-28	0.398396	0.185	0.076	6.3483e-24	2	OPTN
3.96531e-28	-0.901336	0.112	0.274	1.24995e-23	2	ENO1
4.84828e-28	-1.06188	0.058	0.205	1.52827e-23	2	RPL15
5.59927e-28	0.40282	0.424	0.246	1.765e-23	2	PDE7B
6.84454e-28	0.437289	0.148	0.056	2.15754e-23	2	LPCAT2
8.26348e-28	-1.0284	0.044	0.189	2.60481e-23	2	WFDC2
9.86747e-28	0.439984	0.161	0.063	3.11042e-23	2	BCAR3
1.11553e-27	0.361527	0.196	0.083	3.51636e-23	2	PLCB4
1.16534e-27	0.386477	0.244	0.115	3.67338e-23	2	NEDD9
1.42189e-27	-1.00059	0.077	0.228	4.48208e-23	2	CYSTM1
2.25298e-27	0.378415	0.487	0.3	7.10185e-23	2	SBF2
2.41683e-27	0.405981	0.326	0.173	7.61833e-23	2	SSBP2
2.99069e-27	-1.04951	0.05	0.194	9.42725e-23	2	LDHA
4.35303e-27	-1.00858	0.077	0.226	1.37216e-22	2	RPS3A
5.24381e-27	0.387207	0.355	0.194	1.65295e-22	2	SH3RF1
5.99125e-27	-1.67194	0.078	0.223	1.88856e-22	2	AQP2
6.29812e-27	0.439794	0.353	0.196	1.98529e-22	2	2020-09-11
1.0022e-26	-1.09854	0.019	0.148	3.15915e-22	2	ID1
1.21874e-26	0.370761	0.491	0.308	3.84172e-22	2	FNDC3B
1.72758e-26	-0.969584	0.058	0.203	5.44567e-22	2	RPS5
1.73127e-26	-1.07009	0.113	0.264	5.45732e-22	2	CRYAB
2.10574e-26	0.521175	0.175	0.074	6.63771e-22	2	FLRT3
2.85548e-26	0.378915	0.158	0.063	9.00105e-22	2	ZSWIM5
3.41367e-26	-0.953543	0.141	0.292	1.07606e-21	2	H3F3B
3.92495e-26	0.414738	0.122	0.043	1.23722e-21	2	DPY19L3
4.55121e-26	0.425897	0.298	0.156	1.43463e-21	2	EML4
8.43431e-26	0.42717	0.234	0.112	2.65866e-21	2	WASL
8.70757e-26	0.299796	0.485	0.302	2.7448e-21	2	GPX3
1.15694e-25	-0.894069	0.203	0.346	3.64691e-21	2	TPT1
1.51082e-25	0.394268	0.27	0.136	4.7624e-21	2	ANKRD36
1.91363e-25	0.345639	0.277	0.14	6.03214e-21	2	RAI14
2.24804e-25	0.384429	0.423	0.255	7.08627e-21	2	QKI
2.47151e-25	0.389272	0.187	0.082	7.7907e-21	2	REPS1
3.98457e-25	0.357616	0.325	0.176	1.25602e-20	2	SPATS2L
4.25447e-25	0.34217	0.25	0.122	1.3411e-20	2	CCSER2
5.27537e-25	0.365225	0.154	0.062	1.6629e-20	2	TRPC1
6.28281e-25	0.353131	0.247	0.121	1.98047e-20	2	NOS1AP
7.74067e-25	0.322832	0.234	0.111	2.44001e-20	2	FERMT2
9.06778e-25	-0.894836	0.091	0.236	2.85835e-20	2	GNB2L1
9.8595e-25	0.382128	0.183	0.08	3.10791e-20	2	SEL1L
1.15123e-24	0.408663	0.303	0.163	3.62891e-20	2	PCNXL4
1.66211e-24	0.339718	0.262	0.131	5.23932e-20	2	FCHSD2
1.96363e-24	-0.868991	0.114	0.259	6.18975e-20	2	RPL11
2.94105e-24	0.386567	0.186	0.083	9.27077e-20	2	ZFYVE9
3.49472e-24	0.389547	0.114	0.041	1.1016e-19	2	CASZ1
3.57511e-24	0.38372	0.115	0.041	1.12695e-19	2	CTNNA3
4.72066e-24	-0.928082	0.222	0.359	1.48805e-19	2	B2M
5.11359e-24	-0.781387	0.311	0.436	1.61191e-19	2	ATP1B1
5.70519e-24	0.374765	0.439	0.266	1.79839e-19	2	IGF1R
7.2244e-24	-0.938265	0.023	0.143	2.27727e-19	2	TACSTD2
7.52139e-24	-0.885788	0.147	0.287	2.37089e-19	2	RPS27A
8.53844e-24	-1.03183	0.045	0.174	2.69149e-19	2	GDF15
9.44806e-24	0.323097	0.25	0.124	2.97822e-19	2	ANKRD36C
1.19375e-23	0.277835	0.211	0.098	3.76294e-19	2	LINC00894
1.42968e-23	0.413173	0.322	0.18	4.50665e-19	2	SPAG16
2.09094e-23	0.357319	0.162	0.069	6.59106e-19	2	VIM
3.12139e-23	-0.858855	0.165	0.306	9.83925e-19	2	FTH1
3.12858e-23	0.307596	0.226	0.109	9.86191e-19	2	LINC01278
3.36532e-23	-0.809309	0.141	0.283	1.06082e-18	2	RPS14
3.6798e-23	0.351542	0.247	0.125	1.15995e-18	2	COL4A5
4.55302e-23	-0.885762	0.114	0.253	1.4352e-18	2	RPL7
5.10819e-23	0.277759	0.121	0.045	1.6102e-18	2	DTNA
8.37248e-23	-0.744152	0.101	0.242	2.63917e-18	2	RPS16
1.08522e-22	0.364618	0.163	0.07	3.42082e-18	2	RAPGEF1
1.13725e-22	0.369002	0.531	0.361	3.58485e-18	2	UTRN
1.24514e-22	0.342747	0.184	0.083	3.92494e-18	2	JAK2
1.74639e-22	0.367327	0.112	0.041	5.50496e-18	2	DAG1
2.49603e-22	-0.892725	0.035	0.155	7.86797e-18	2	RASD1
2.60409e-22	-0.796503	0.084	0.218	8.20861e-18	2	COX4I1
2.91082e-22	-0.879104	0.045	0.167	9.17549e-18	2	ATP5B
2.91378e-22	0.355866	0.333	0.19	9.1848e-18	2	FMNL2
4.03245e-22	-0.908469	0.054	0.178	1.27111e-17	2	KRT18
4.99231e-22	0.299578	0.118	0.044	1.57368e-17	2	ZNF124
5.19038e-22	0.304997	0.163	0.071	1.63611e-17	2	MDFIC
8.06227e-22	-2.13778	0.121	0.248	2.54139e-17	2	UMOD
2.18789e-21	0.346808	0.196	0.093	6.89666e-17	2	MEGF9
2.80017e-21	0.285615	0.435	0.269	8.8267e-17	2	MACROD2
3.14526e-21	-0.847583	0.214	0.345	9.91448e-17	2	HSPD1
3.31278e-21	0.35472	0.21	0.102	1.04425e-16	2	ZNF609
3.36894e-21	0.360788	0.192	0.092	1.06196e-16	2	ABI1
5.01424e-21	0.308558	0.113	0.043	1.58059e-16	2	RP11-141M1.3
7.19133e-21	-0.831975	0.064	0.185	2.26685e-16	2	PFKFB3
7.72387e-21	0.306302	0.158	0.07	2.43472e-16	2	DCBLD2
8.16305e-21	-0.835374	0.106	0.235	2.57316e-16	2	RPL5
8.31083e-21	-0.872535	0.071	0.194	2.61974e-16	2	UBB
1.05619e-20	-1.51372	0.137	0.265	3.32933e-16	2	SLC12A1
1.1128e-20	-0.819077	0.12	0.249	3.50776e-16	2	IVNS1ABP
1.27877e-20	-0.804619	0.076	0.201	4.03093e-16	2	RPL7A
1.38502e-20	-0.577087	0.552	0.631	4.36585e-16	2	HSP90AA1
1.68218e-20	0.324849	0.229	0.118	5.30258e-16	2	CAMSAP2
2.63154e-20	-0.766765	0.022	0.127	8.29513e-16	2	GPX1
2.64671e-20	-0.771994	0.058	0.178	8.34296e-16	2	RPL10A
3.54654e-20	-0.753461	0.106	0.235	1.11794e-15	2	RPS18
3.71038e-20	-0.697919	0.258	0.388	1.16959e-15	2	PDE1A
7.00105e-20	0.28296	0.184	0.087	2.20687e-15	2	TACC2
7.47065e-20	0.341885	0.173	0.082	2.3549e-15	2	SPTAN1
7.94605e-20	-0.763355	0.015	0.114	2.50475e-15	2	CBR1
8.28065e-20	0.344193	0.278	0.154	2.61023e-15	2	HIVEP2
8.95892e-20	0.291229	0.123	0.05	2.82403e-15	2	ZNRF2P2
1.04482e-19	0.351288	0.182	0.087	3.29349e-15	2	XKR6
1.05585e-19	0.39821	0.116	0.047	3.32826e-15	2	GSTCD
1.19978e-19	0.315421	0.211	0.106	3.78195e-15	2	STX7
1.26754e-19	0.331752	0.233	0.123	3.99555e-15	2	VGLL4
1.35891e-19	0.279305	0.645	0.473	4.28356e-15	2	LUC7L3
1.50481e-19	-0.779698	0.079	0.201	4.74346e-15	2	SOD1
1.58406e-19	-0.787217	0.038	0.146	4.99328e-15	2	NDUFA4
1.59826e-19	0.320683	0.384	0.237	5.03803e-15	2	PAM
1.76771e-19	-0.919232	0.109	0.23	5.57219e-15	2	SLC4A7
1.83299e-19	-0.745566	0.086	0.209	5.77794e-15	2	RPS23
1.95366e-19	0.297021	0.262	0.143	6.15832e-15	2	CDK6
1.97814e-19	-0.738836	0.079	0.201	6.23551e-15	2	RPS12
2.13789e-19	0.307496	0.473	0.309	6.73905e-15	2	ERC1
2.20301e-19	0.347443	0.208	0.106	6.94434e-15	2	FAM13B
2.61878e-19	0.360976	0.166	0.078	8.25493e-15	2	ZNF37BP
2.66838e-19	0.341015	0.374	0.231	8.41127e-15	2	ROCK1
2.96372e-19	0.309918	0.299	0.172	9.34225e-15	2	ADD3
3.12897e-19	-0.73058	0.078	0.197	9.86315e-15	2	RPS11
3.34679e-19	-0.785448	0.063	0.179	1.05497e-14	2	SRP14
3.44191e-19	-0.7636	0.321	0.427	1.08496e-14	2	FTL
3.46887e-19	-0.661883	0.289	0.403	1.09346e-14	2	HSP90AB1
3.59674e-19	-0.788787	0.054	0.166	1.13376e-14	2	CIB1
6.92485e-19	-0.716288	0.143	0.269	2.18285e-14	2	RPS8
7.01433e-19	-0.573695	0.324	0.441	2.21106e-14	2	ITPR2
7.10051e-19	-1.07858	0.092	0.207	2.23822e-14	2	ADAMTS1
7.12674e-19	-0.748936	0.119	0.24	2.24649e-14	2	RPL31
7.23109e-19	0.271407	0.148	0.066	2.27938e-14	2	CLSTN2
7.50675e-19	0.274527	0.128	0.054	2.36628e-14	2	NAPEPLD
1.36364e-18	0.282445	0.107	0.042	4.29847e-14	2	TSHZ1
1.54448e-18	0.334814	0.134	0.058	4.86851e-14	2	DPYSL2
1.64782e-18	0.304463	0.113	0.046	5.19427e-14	2	TSPAN5
1.75989e-18	0.30684	0.299	0.173	5.54752e-14	2	UBA6-AS1
1.98649e-18	0.290779	0.169	0.081	6.2618e-14	2	ITGB5
2.36227e-18	0.270921	0.274	0.153	7.44633e-14	2	CCDC148
2.99048e-18	0.377267	0.114	0.047	9.42658e-14	2	LGALS8
3.54495e-18	0.329911	0.139	0.062	1.11744e-13	2	ST3GAL1
3.57903e-18	0.305374	0.419	0.273	1.12818e-13	2	CAST
3.92029e-18	0.30174	0.257	0.144	1.23575e-13	2	RNF150
4.18791e-18	-0.675201	0.198	0.317	1.32011e-13	2	RPLP1
4.30303e-18	-0.721703	0.019	0.112	1.3564e-13	2	SLC25A5
4.5361e-18	-0.837259	0.116	0.232	1.42987e-13	2	MYL12B
4.9892e-18	-0.745921	0.056	0.164	1.57269e-13	2	IDH2
5.0398e-18	0.267543	0.12	0.05	1.58865e-13	2	ELMO1
5.14697e-18	0.277623	0.393	0.247	1.62243e-13	2	NCOA1
5.19504e-18	0.280743	0.196	0.099	1.63758e-13	2	TAF15
5.33183e-18	-0.73635	0.037	0.139	1.6807e-13	2	GOLM1
6.06462e-18	-0.790722	0.034	0.134	1.91169e-13	2	ATHL1
6.81732e-18	-0.652478	0.148	0.273	2.14896e-13	2	RPS19
7.99192e-18	-0.730602	0.031	0.13	2.51921e-13	2	BTF3
8.30029e-18	-0.629064	0.257	0.371	2.61642e-13	2	ATP1A1
1.00432e-17	-0.740576	0.035	0.134	3.16582e-13	2	NACA
1.05138e-17	0.329182	0.192	0.098	3.31415e-13	2	GOLGA8B
1.79418e-17	0.281792	0.104	0.041	5.6556e-13	2	ANKH
2.20722e-17	-0.814801	0.051	0.153	6.95759e-13	2	CD9
2.35123e-17	-0.708971	0.37	0.447	7.41156e-13	2	TXNIP
3.85693e-17	0.275902	0.206	0.108	1.21578e-12	2	UGCG
3.86433e-17	-0.699706	0.056	0.16	1.21811e-12	2	ALDOA
4.06435e-17	-0.669814	0.017	0.107	1.28117e-12	2	AKR1B1
4.33039e-17	0.254685	0.551	0.387	1.36503e-12	2	MBD5
4.76994e-17	-0.799548	0.068	0.172	1.50358e-12	2	CYB5A
4.9099e-17	-0.704075	0.034	0.13	1.5477e-12	2	ATP5G3
4.98276e-17	0.288107	0.162	0.078	1.57067e-12	2	FBXL2
5.06921e-17	-0.700493	0.194	0.308	1.59792e-12	2	TMBIM6
5.82665e-17	0.274905	0.12	0.052	1.83668e-12	2	PTPN21
7.39186e-17	0.286179	0.112	0.047	2.33006e-12	2	MUM1
1.21521e-16	-0.606203	0.035	0.131	3.83058e-12	2	COX5B
1.52471e-16	0.26026	0.229	0.125	4.8062e-12	2	RP11-37B2.1
1.72743e-16	-0.709967	0.172	0.285	5.4452e-12	2	NCOA7
1.81606e-16	0.274817	0.29	0.172	5.72458e-12	2	DYNC2H1
1.99804e-16	-0.514746	0.347	0.464	6.29823e-12	2	LINC01320
2.16182e-16	0.256877	0.367	0.231	6.81448e-12	2	ANKRD12
2.18493e-16	0.260357	0.289	0.17	6.88734e-12	2	TBC1D1
2.80249e-16	0.32205	0.271	0.159	8.83401e-12	2	CPQ
2.82592e-16	0.350123	0.102	0.043	8.90787e-12	2	AC013461.1
2.85518e-16	-0.707883	0.106	0.215	9.0001e-12	2	RPS20
3.46031e-16	0.28869	0.212	0.115	1.09076e-11	2	ARHGAP21
4.3157e-16	-0.651251	0.092	0.2	1.3604e-11	2	RPL8
4.94551e-16	0.257594	0.179	0.092	1.55892e-11	2	CCDC88A
4.9542e-16	0.270935	0.433	0.286	1.56166e-11	2	MSI2
4.97032e-16	0.257375	0.281	0.165	1.56674e-11	2	BMPR2
5.55809e-16	0.261701	0.471	0.322	1.75202e-11	2	SOX6
7.79618e-16	-0.692976	0.075	0.178	2.45751e-11	2	MAL
1.18897e-15	-0.667126	0.08	0.183	3.74786e-11	2	PKM
1.63214e-15	-0.669967	0.035	0.124	5.14482e-11	2	GSTM3
1.83516e-15	-0.700316	0.136	0.244	5.78479e-11	2	RPL6
3.46111e-15	0.389731	0.113	0.05	1.09101e-10	2	ARHGEF10
3.57441e-15	-0.818973	0.023	0.105	1.12673e-10	2	TNFRSF11B
4.08401e-15	-0.617417	0.076	0.177	1.28736e-10	2	RPL18
4.38213e-15	0.294612	0.299	0.185	1.38134e-10	2	TMEM245
4.90206e-15	0.284081	0.399	0.266	1.54523e-10	2	ERBB2IP
5.53767e-15	-0.542055	0.318	0.41	1.74558e-10	2	DDX5
6.36895e-15	-0.752672	0.033	0.117	2.00762e-10	2	LINC00982
7.64972e-15	0.338847	0.12	0.056	2.41134e-10	2	LAMA5
1.09548e-14	0.290691	0.112	0.05	3.45316e-10	2	MBNL3
1.18612e-14	-0.667338	0.085	0.184	3.73889e-10	2	RPSA
1.27267e-14	0.255293	0.342	0.22	4.01171e-10	2	ANKRD11
1.42312e-14	-0.582946	0.058	0.152	4.48596e-10	2	TPI1
1.50084e-14	-0.655703	0.097	0.197	4.73095e-10	2	RPL4
1.83287e-14	-0.574434	0.05	0.142	5.77757e-10	2	RPL30
1.97922e-14	-0.609317	0.1	0.202	6.23891e-10	2	CD63
2.49629e-14	-0.752227	0.093	0.19	7.86881e-10	2	SLC38A1
2.57411e-14	-0.583432	0.045	0.134	8.1141e-10	2	RPS13
2.79309e-14	-0.692065	0.206	0.306	8.80438e-10	2	CA12
2.96337e-14	-0.619961	0.033	0.115	9.34115e-10	2	JTB
3.66446e-14	0.301844	0.173	0.093	1.15511e-09	2	CLEC16A
4.31596e-14	-0.462148	0.367	0.462	1.36048e-09	2	PAX8
4.34368e-14	0.258785	0.255	0.152	1.36922e-09	2	KIF1B
5.16729e-14	0.259874	0.108	0.049	1.62883e-09	2	KPNA5
1.04338e-13	-0.663461	0.056	0.144	3.28894e-09	2	GAS5
1.1675e-13	-0.635368	0.064	0.154	3.68019e-09	2	PPIA
1.20742e-13	-0.675094	0.051	0.137	3.80603e-09	2	BTG1
1.34992e-13	-0.837351	0.036	0.115	4.25522e-09	2	KNG1
1.35675e-13	-0.708576	0.106	0.202	4.27674e-09	2	IFITM3
1.55257e-13	0.275973	0.112	0.052	4.89401e-09	2	CEP126
1.60545e-13	0.280482	0.101	0.045	5.06071e-09	2	CENPP
1.73095e-13	-0.573428	0.03	0.109	5.4563e-09	2	CHCHD2
1.91418e-13	-0.523259	0.228	0.327	6.03387e-09	2	RPL13A
2.07655e-13	-0.629674	0.081	0.174	6.54571e-09	2	HINT1
2.08643e-13	-0.602904	0.028	0.105	6.57685e-09	2	DYNLT1
2.1456e-13	-0.686775	0.077	0.166	6.76336e-09	2	PSMA7
2.16753e-13	0.280615	0.186	0.104	6.83247e-09	2	FBXO21
2.31248e-13	-0.642825	0.068	0.157	7.2894e-09	2	CLU
2.7719e-13	-0.597428	0.086	0.18	8.73757e-09	2	ADGRG1
2.97674e-13	-0.803994	0.037	0.116	9.38327e-09	2	AQP3
3.1044e-13	-0.588076	0.051	0.136	9.7857e-09	2	RPS27
3.20139e-13	-0.571849	0.134	0.232	1.00914e-08	2	HLA-B
4.53174e-13	-0.601266	0.155	0.253	1.4285e-08	2	CD59
4.75403e-13	-0.624408	0.059	0.144	1.49856e-08	2	RPL12
5.16855e-13	0.265077	0.169	0.092	1.62923e-08	2	ATP10D
5.25566e-13	0.254748	0.18	0.1	1.65669e-08	2	PRMT2
6.28048e-13	-0.532539	0.07	0.16	1.97973e-08	2	RPS7
7.33554e-13	-0.757089	0.063	0.146	2.31231e-08	2	HSD11B2
9.00875e-13	-0.555185	0.029	0.104	2.83974e-08	2	PCBP1
9.42508e-13	-0.544976	0.035	0.112	2.97097e-08	2	GHITM
1.15238e-12	0.265285	0.146	0.076	3.63252e-08	2	ERC2
1.15809e-12	-0.643214	0.164	0.257	3.65053e-08	2	VMP1
1.16625e-12	-0.663537	0.219	0.314	3.67624e-08	2	PLCB1
1.19353e-12	-0.578892	0.066	0.152	3.76224e-08	2	FAU
1.21906e-12	0.294634	0.143	0.075	3.84271e-08	2	GSN
1.26147e-12	-0.77107	0.078	0.163	3.97642e-08	2	TMEM213
1.41134e-12	-0.614025	0.064	0.148	4.44881e-08	2	ATP6V0E1
1.56232e-12	0.271726	0.101	0.047	4.92473e-08	2	RAB31
1.73007e-12	-0.736078	0.119	0.209	5.45354e-08	2	MT2A
2.02974e-12	-0.552751	0.058	0.142	6.39815e-08	2	CNBP
2.23655e-12	-0.528839	0.075	0.162	7.05007e-08	2	RPS9
2.811e-12	-0.818065	0.157	0.246	8.86084e-08	2	CACNA2D3
2.89785e-12	-0.528651	0.03	0.103	9.1346e-08	2	ATP5F1
3.31105e-12	-0.563724	0.029	0.101	1.04371e-07	2	SLC16A5
3.82782e-12	0.261476	0.106	0.051	1.20661e-07	2	RHOQ
3.90166e-12	-0.624834	0.041	0.116	1.22988e-07	2	DUSP6
4.72014e-12	0.265013	0.205	0.121	1.48788e-07	2	TMOD3
4.81461e-12	-0.588447	0.062	0.144	1.51766e-07	2	MYL12A
5.00566e-12	-0.487358	0.144	0.242	1.57789e-07	2	RPS24
5.36804e-12	0.290586	0.26	0.164	1.69211e-07	2	EEA1
6.76696e-12	-0.373263	0.384	0.485	2.13308e-07	2	COBLL1
7.23497e-12	-0.761043	0.247	0.329	2.28061e-07	2	EFNA5
7.75842e-12	-0.763495	0.066	0.145	2.44561e-07	2	TNFSF10
7.89492e-12	0.284155	0.158	0.088	2.48864e-07	2	RAPGEF3
8.51465e-12	-0.446303	0.536	0.614	2.68399e-07	2	ESRRG
8.51503e-12	-0.519797	0.066	0.151	2.68411e-07	2	CD74
9.31018e-12	0.252929	0.112	0.055	2.93476e-07	2	RASSF8-AS1
1.25093e-11	-0.708633	0.047	0.12	3.94319e-07	2	KRT19
1.45266e-11	-0.559146	0.07	0.152	4.57906e-07	2	CCT6A
1.4614e-11	-0.627723	0.077	0.158	4.60661e-07	2	CTSH
1.56305e-11	0.28868	0.211	0.128	4.92704e-07	2	SDC4
1.87073e-11	-0.582587	0.086	0.17	5.89691e-07	2	PDIA6
2.09103e-11	-0.561565	0.128	0.216	6.59133e-07	2	ACADVL
3.37505e-11	-0.501539	0.041	0.113	1.06388e-06	2	BAG1
4.31111e-11	-0.549412	0.081	0.162	1.35895e-06	2	ATP5A1
5.31335e-11	-0.470665	0.359	0.42	1.67487e-06	2	HNRNPA2B1
5.53866e-11	-0.490767	0.249	0.336	1.7459e-06	2	LAMB1
8.42602e-11	-0.460879	0.35	0.424	2.65605e-06	2	PPP2R3A
8.83275e-11	0.275896	0.165	0.096	2.78426e-06	2	PRKCI
9.47284e-11	-0.532695	0.077	0.155	2.98603e-06	2	LLGL2
1.00427e-10	-0.571885	0.041	0.109	3.16565e-06	2	IER3
1.06097e-10	-0.531311	0.043	0.112	3.34439e-06	2	EMP1
1.48691e-10	-0.493834	0.055	0.128	4.68705e-06	2	RPS29
1.62623e-10	-0.466402	0.059	0.134	5.12621e-06	2	ATP6V0B
1.67797e-10	0.256939	0.171	0.101	5.28931e-06	2	MBOAT2
1.9679e-10	-0.502072	0.087	0.167	6.20323e-06	2	PFDN5
2.14055e-10	-0.473073	0.049	0.119	6.74743e-06	2	RPL27A
2.16077e-10	-0.481635	0.045	0.115	6.81117e-06	2	ISCU
2.21128e-10	-0.475391	0.068	0.143	6.97039e-06	2	COX7C
2.23536e-10	-0.506065	0.043	0.111	7.0463e-06	2	LINC01158
2.32491e-10	-0.579752	0.065	0.137	7.32858e-06	2	ATP5C1
2.5995e-10	-0.51166	0.061	0.133	8.19414e-06	2	SCNN1A
3.20399e-10	-0.467778	0.092	0.173	1.00996e-05	2	RPS15
3.23455e-10	-0.513002	0.063	0.135	1.0196e-05	2	CD164
3.34427e-10	-0.650542	0.054	0.121	1.05418e-05	2	TSPAN1
3.36067e-10	-0.46905	0.043	0.11	1.05935e-05	2	LRRC75A-AS1
4.64307e-10	-0.508223	0.099	0.178	1.46359e-05	2	RPL9
4.67257e-10	-0.466018	0.054	0.124	1.47289e-05	2	EDF1
4.69072e-10	-0.549286	0.121	0.201	1.47861e-05	2	NPM1
4.83826e-10	-0.513145	0.065	0.137	1.52512e-05	2	YBX1
6.74978e-10	-0.536944	0.059	0.128	2.12767e-05	2	HSPA8
7.19987e-10	-0.511802	0.049	0.115	2.26954e-05	2	GNAI1
8.48696e-10	-0.413391	0.311	0.381	2.67526e-05	2	APP
9.27905e-10	-0.436356	0.438	0.517	2.92494e-05	2	CCSER1
9.57817e-10	-0.452617	0.044	0.109	3.01923e-05	2	SEPW1
1.15977e-09	-0.523036	0.069	0.139	3.65584e-05	2	RPL32
1.25249e-09	-0.509051	0.07	0.14	3.94809e-05	2	RPS17
1.46716e-09	-0.465078	0.052	0.119	4.62478e-05	2	PPIB
1.56768e-09	0.261961	0.114	0.062	4.94163e-05	2	TMCO3
1.57539e-09	-0.491978	0.085	0.158	4.96594e-05	2	REEP5
1.8913e-09	-0.514709	0.05	0.114	5.96176e-05	2	PSMB1
2.07245e-09	-0.453698	0.04	0.101	6.53278e-05	2	HSBP1
2.10025e-09	0.276485	0.105	0.055	6.62041e-05	2	TRAF3IP2-AS1
2.35695e-09	-0.577733	0.077	0.146	7.42958e-05	2	MGLL
2.39157e-09	-0.513869	0.099	0.172	7.53872e-05	2	SERF2
2.4078e-09	-0.504982	0.056	0.122	7.58986e-05	2	LAMTOR5
2.8622e-09	-0.434002	0.043	0.105	9.02221e-05	2	TUFM
3.06863e-09	-0.428086	0.061	0.128	9.67295e-05	2	MGST3
3.30236e-09	-0.496653	0.05	0.113	0.000104097	2	HACD3
3.33776e-09	-0.542055	0.142	0.216	0.000105213	2	RBBP8
3.59822e-09	-0.432998	0.051	0.116	0.000113423	2	SERPING1
3.87498e-09	-0.483907	0.077	0.146	0.000122147	2	RP11-745O10.4
4.27011e-09	-0.443788	0.045	0.108	0.000134602	2	UQCRH
4.64152e-09	-0.457972	0.083	0.153	0.00014631	2	CNDP2
5.37373e-09	-0.50405	0.1	0.171	0.000169391	2	EIF4G2
5.58409e-09	-0.46366	0.097	0.17	0.000176022	2	LITAF
6.83249e-09	-0.489974	0.057	0.121	0.000215374	2	RPL35A
6.83354e-09	-0.581181	0.076	0.142	0.000215407	2	ACAT1
8.73767e-09	-0.45086	0.065	0.131	0.000275429	2	RPL41
8.82672e-09	-0.474349	0.07	0.136	0.000278236	2	PLSCR1
9.13441e-09	-0.592252	0.097	0.164	0.000287935	2	SLC16A7
9.22463e-09	-0.586206	0.13	0.2	0.000290779	2	SCIN
9.88025e-09	-0.462943	0.064	0.128	0.000311445	2	ARFGAP3
1.09231e-08	-0.426331	0.073	0.141	0.000344317	2	UBA52
1.1718e-08	-0.448211	0.22	0.294	0.000369373	2	MYL6
1.19093e-08	-0.478615	0.102	0.173	0.000375406	2	RPL14
1.55984e-08	-0.451844	0.095	0.165	0.000491692	2	EEF2
1.71684e-08	-0.472869	0.063	0.126	0.000541182	2	RPL27
2.28498e-08	-0.478477	0.164	0.237	0.000720271	2	XRCC5
2.45686e-08	-0.512425	0.064	0.126	0.00077445	2	DEFB1
2.69062e-08	-0.402635	0.061	0.123	0.000848138	2	RPS3
2.70863e-08	-0.399366	0.09	0.158	0.000853815	2	RPS25
2.76643e-08	-0.381836	0.092	0.162	0.000872035	2	SARAF
2.83478e-08	-0.519189	0.05	0.107	0.000893581	2	KRT8
2.96103e-08	-0.443486	0.055	0.115	0.000933375	2	IFITM2
3.08333e-08	-0.503664	0.1	0.166	0.000971929	2	NAMPT
3.21985e-08	-0.486424	0.102	0.169	0.00101496	2	RPL24
3.24199e-08	-0.497652	0.137	0.207	0.00102194	2	OSBPL3
3.38239e-08	-0.475298	0.108	0.177	0.0010662	2	EIF4A2
3.45134e-08	-0.358199	0.044	0.102	0.00108793	2	COX6B1
3.57677e-08	-0.507337	0.062	0.122	0.00112747	2	ADGRF1
3.66806e-08	-0.301246	0.482	0.543	0.00115624	2	ANK3
3.87043e-08	-0.458561	0.178	0.249	0.00122004	2	TFCP2L1
4.19941e-08	-0.395021	0.054	0.113	0.00132374	2	EIF3K
4.48902e-08	-0.464557	0.084	0.148	0.00141503	2	TMEM59
4.80219e-08	-0.537932	0.114	0.18	0.00151375	2	FOXP2
4.92622e-08	-0.620407	0.092	0.154	0.00155284	2	TGFBR1
5.21498e-08	-0.434469	0.128	0.2	0.00164387	2	RPL23
6.05409e-08	-0.410066	0.066	0.128	0.00190837	2	HADHB
6.69422e-08	-0.42369	0.122	0.193	0.00211015	2	RPL34
7.53074e-08	-0.27128	0.577	0.643	0.00237384	2	PKHD1
9.08667e-08	-0.575272	0.191	0.257	0.0028643	2	PTGER3
1.04185e-07	-0.48457	0.079	0.14	0.00328412	2	SIM1
1.51207e-07	-0.440321	0.05	0.104	0.00476634	2	ARL6IP5
1.57258e-07	-0.413364	0.058	0.115	0.00495708	2	ATP6V1G1
1.6146e-07	-0.452844	0.048	0.101	0.00508953	2	NDUFB9
1.84589e-07	-0.431989	0.08	0.141	0.00581861	2	PGK1
1.91344e-07	-0.445802	0.051	0.105	0.00603154	2	ZNF770
2.19649e-07	-0.408411	0.079	0.139	0.00692377	2	SLC25A3
2.73856e-07	-0.444296	0.125	0.188	0.0086325	2	HSPA9
2.87464e-07	-0.479046	0.071	0.127	0.00906145	2	GABARAPL1
3.02744e-07	-0.370823	0.055	0.109	0.00954308	2	LMAN1
3.34542e-07	-0.400719	0.058	0.113	0.0105454	2	LAPTM4B
3.90732e-07	-0.427846	0.073	0.13	0.0123166	2	PRDX6
4.0234e-07	-0.394549	0.052	0.105	0.0126826	2	RPS4Y1
4.05301e-07	-0.375424	0.105	0.168	0.0127759	2	RPL21
4.37023e-07	-0.416473	0.088	0.148	0.0137758	2	PTGES3
4.76535e-07	-0.419712	0.086	0.146	0.0150213	2	NGFRAP1
4.95165e-07	-0.465798	0.088	0.146	0.0156086	2	HADHA
6.01451e-07	-0.345667	0.052	0.105	0.0189589	2	MRFAP1
6.94778e-07	-0.456953	0.172	0.234	0.0219008	2	VAV3
7.66953e-07	-0.458916	0.177	0.238	0.0241759	2	CALM1
7.86503e-07	-0.445503	0.077	0.132	0.0247922	2	LAPTM4A
8.15894e-07	-0.35252	0.38	0.437	0.0257186	2	MAGI1
8.6547e-07	-0.37085	0.051	0.101	0.0272813	2	GPRC5C
8.86403e-07	-0.459986	0.222	0.279	0.0279412	2	UBXN4
1.19248e-06	-0.417544	0.059	0.11	0.0375892	2	SKP1
1.23649e-06	-0.473598	0.168	0.226	0.0389766	2	TBC1D4
1.24789e-06	-0.406527	0.126	0.186	0.0393359	2	CLINT1
1.44201e-06	-0.44294	0.454	0.473	0.045455	2	HSP90B1
1.53739e-06	-0.393063	0.102	0.16	0.0484617	2	RPS28
1.5863e-06	-0.57137	0.112	0.166	0.0500033	2	C1orf168
1.85759e-06	-0.416552	0.062	0.112	0.0585551	2	SDCBP
2.29221e-06	-0.416588	0.084	0.138	0.072255	2	EPRS
2.3386e-06	-0.422873	0.056	0.104	0.0737174	2	GOT1
2.48551e-06	-0.376928	0.284	0.339	0.0783482	2	RTN4
2.60298e-06	-0.375176	0.147	0.206	0.0820512	2	PTTG1IP
2.85427e-06	-0.428122	0.201	0.26	0.0899723	2	CPM
2.8622e-06	-0.387617	0.227	0.285	0.0902221	2	GNAS
3.02633e-06	-0.374384	0.056	0.104	0.095396	2	RPS21
3.21638e-06	-0.54678	0.062	0.109	0.101387	2	CLCNKB
3.64299e-06	-0.412921	0.081	0.133	0.114834	2	GRB14
3.84147e-06	-0.485556	0.09	0.142	0.121091	2	GADD45B
4.4729e-06	-0.376599	0.279	0.331	0.140995	2	KCNJ16
5.0583e-06	-0.539005	0.056	0.101	0.159448	2	PWRN1
5.13672e-06	-0.393582	0.085	0.137	0.16192	2	CEP70
5.41624e-06	-0.398919	0.123	0.178	0.170731	2	TRIM2
5.45414e-06	-0.364199	0.261	0.312	0.171925	2	RBM47
6.21229e-06	-0.339523	0.567	0.56	0.195824	2	IGFBP7
6.4054e-06	-0.424976	0.099	0.151	0.201911	2	EIF5
6.59842e-06	-0.499365	0.063	0.109	0.207995	2	ATP6V0A4
6.6359e-06	-0.387521	0.076	0.125	0.209177	2	UQCRB
8.8583e-06	-0.449758	0.111	0.162	0.279231	2	CYFIP2
9.6715e-06	-0.340178	0.061	0.107	0.304865	2	NDUFA5
9.76483e-06	-0.397188	0.231	0.288	0.307807	2	KAZN
1.00823e-05	-0.39495	0.075	0.122	0.317815	2	ERMP1
1.01825e-05	-0.411664	0.101	0.152	0.320972	2	SERBP1
1.05709e-05	-0.387655	0.162	0.217	0.333215	2	RPLP2
1.08187e-05	-0.43979	0.179	0.23	0.341028	2	PLEKHA1
1.52786e-05	-0.338362	0.307	0.355	0.481611	2	SETBP1
1.6649e-05	-0.354876	0.059	0.103	0.524809	2	CCT3
1.73732e-05	-0.365555	0.072	0.118	0.547638	2	RPL37
1.74243e-05	-0.348812	0.281	0.326	0.549249	2	GCC2
1.75123e-05	-0.400658	0.154	0.206	0.552023	2	ITGA2
1.98785e-05	-0.482531	0.18	0.226	0.626611	2	THRB
2.04541e-05	-0.417677	0.094	0.141	0.644754	2	NARS
2.17441e-05	-0.321702	0.26	0.315	0.685418	2	RP1-60O19.1
2.21636e-05	-0.358936	0.076	0.122	0.69864	2	TMEM123
2.41957e-05	-0.474058	0.084	0.129	0.762696	2	PTGR1
2.44285e-05	-0.340242	0.073	0.119	0.770035	2	ASAH1
2.49833e-05	-0.335342	0.107	0.158	0.787523	2	RPL35
2.52955e-05	-0.368186	0.091	0.138	0.797365	2	ANXA5
2.72482e-05	-0.341393	0.4	0.43	0.858918	2	MYO6
2.76439e-05	-0.351886	0.15	0.203	0.871391	2	CLMN
3.30292e-05	-0.254953	0.42	0.299	1	2	ACSM2A
3.78297e-05	-0.312491	0.062	0.104	1	2	ATPIF1
3.90149e-05	-0.463207	0.078	0.121	1	2	HPN
3.99782e-05	-0.382692	0.095	0.142	1	2	SRSF3
4.54291e-05	-0.31136	0.061	0.102	1	2	2020-09-15
4.60384e-05	-0.338064	0.073	0.117	1	2	GUK1
5.03995e-05	-0.441429	0.127	0.173	1	2	SULT1C2
5.08351e-05	-0.400277	0.125	0.171	1	2	ATP6V1A
5.16247e-05	-0.37305	0.064	0.105	1	2	SDHA
7.71945e-05	-0.26615	0.077	0.12	1	2	HLA-C
7.89054e-05	-0.482101	0.146	0.188	1	2	CLDN10
8.07208e-05	-0.42473	0.177	0.221	1	2	C14orf105
8.15317e-05	-0.312215	0.165	0.212	1	2	MTATP6P1
8.5279e-05	-0.350472	0.071	0.112	1	2	NAA50
8.69546e-05	-0.329913	0.062	0.101	1	2	NDUFB2
8.95204e-05	-0.27984	0.092	0.138	1	2	EID1
9.27073e-05	-0.332928	0.069	0.109	1	2	SRSF2
9.63394e-05	-0.648164	0.098	0.141	1	2	EGF
0.000102649	-0.407557	0.084	0.125	1	2	BACE2
0.00010328	-0.326062	0.276	0.318	1	2	TAX1BP1
0.000105525	-0.364039	0.098	0.141	1	2	DNAJA1
0.000120707	-0.280977	0.062	0.101	1	2	MAT2A
0.000125309	-0.419002	0.271	0.306	1	2	S100A6
0.000132638	-0.422488	0.081	0.121	1	2	MPC1
0.000142692	-0.328355	0.08	0.122	1	2	ARPC2
0.000153297	-0.418037	0.092	0.132	1	2	MAOA
0.000171118	-0.401319	0.088	0.128	1	2	HOOK1
0.000185884	-0.313367	0.066	0.104	1	2	ATP6AP2
0.000205244	-0.316109	0.073	0.112	1	2	EIF3H
0.000244243	-0.38174	0.357	0.255	1	2	CUBN
0.000248706	-0.269424	0.072	0.111	1	2	B4GALT1
0.000291715	-0.340032	0.105	0.145	1	2	OCIAD1
0.000299383	-0.371798	0.104	0.143	1	2	PLOD2
0.000305571	-0.406073	0.127	0.166	1	2	SLC30A9
0.000345527	-0.314005	0.075	0.112	1	2	SERP1
0.000378478	-0.287259	0.068	0.104	1	2	CALR
0.000378754	-0.401779	0.127	0.166	1	2	TPST1
0.000386015	-0.33143	0.153	0.194	1	2	RPL37A
0.000386346	-0.436094	0.176	0.214	1	2	TFPI
0.000418188	-0.255664	0.071	0.108	1	2	HNRNPH3
0.000423103	-0.536289	0.086	0.122	1	2	CASR
0.000467213	-0.385579	0.111	0.148	1	2	PDIA3
0.000482246	-0.391118	0.095	0.133	1	2	NFKBIZ
0.000490959	-0.379627	0.111	0.149	1	2	MET
0.000537534	-0.266843	0.066	0.102	1	2	PNRC1
0.000538701	-0.415863	0.098	0.134	1	2	CADM1
0.000575761	-0.302478	0.229	0.268	1	2	APLP2
0.000578415	-0.439576	0.087	0.122	1	2	FMN1
0.000600949	-0.375456	0.079	0.114	1	2	FLNB
0.000605888	-0.33792	0.104	0.141	1	2	SCP2
0.000631388	-0.327941	0.084	0.12	1	2	XRN2
0.000654805	-0.257937	0.073	0.109	1	2	NOL7
0.000654983	-0.27135	0.105	0.145	1	2	ANAPC16
0.000713898	-0.301112	0.091	0.128	1	2	PRKAR1A
0.000740671	-0.306516	0.168	0.208	1	2	RHOBTB3
0.000743381	-0.266612	0.072	0.107	1	2	RPL38
0.000747757	-0.282001	0.069	0.103	1	2	SNX3
0.000756309	-0.368432	0.153	0.189	1	2	HIF1A
0.000797295	-0.348725	0.069	0.101	1	2	PAQR5
0.000845099	-0.367267	0.092	0.126	1	2	ARHGEF38
0.000961591	-0.340669	0.205	0.241	1	2	DSP
0.000998127	-0.397441	0.081	0.115	1	2	CKB
0.00117831	-0.300077	0.268	0.3	1	2	LIMCH1
0.00117833	-0.367261	0.153	0.187	1	2	MTUS1
0.00124022	-0.345905	0.073	0.105	1	2	ABCC5
0.00134828	-0.315106	0.284	0.208	1	2	SLC5A12
0.00136328	-0.280492	0.09	0.124	1	2	RAC1
0.00165449	-0.274403	0.126	0.162	1	2	EEF1D
0.00166754	-0.321956	0.101	0.135	1	2	FRK
0.00167011	-0.270493	0.081	0.115	1	2	NDUFV1
0.00178724	-0.430562	0.214	0.243	1	2	ERRFI1
0.0018534	-0.357049	0.228	0.261	1	2	UGT2B7
0.00192992	-0.470037	0.169	0.198	1	2	PAPPA
0.00198383	-0.363463	0.136	0.169	1	2	PKD2
0.00207527	-0.330171	0.086	0.117	1	2	NNT
0.00216836	-0.327887	0.086	0.118	1	2	C12orf75
0.00225624	-0.253985	0.335	0.364	1	2	NRP1
0.00240919	-0.327688	0.156	0.189	1	2	MYO10
0.00255607	-0.361218	0.178	0.21	1	2	TMTC2
0.00259837	-0.268166	0.159	0.195	1	2	HNRNPH1
0.00274744	-0.329008	0.098	0.129	1	2	PAX2
0.00288183	-0.267037	0.084	0.115	1	2	CFAP221
0.00292261	-0.360037	0.087	0.118	1	2	ALDH1A2
0.00301592	-0.352145	0.099	0.129	1	2	RP5-862P8.2
0.00314751	-0.253248	0.288	0.315	1	2	TRPS1
0.00325642	-0.28668	0.119	0.152	1	2	CNN3
0.00335289	-0.368413	0.129	0.16	1	2	PRKAG2
0.00343286	-0.326292	0.213	0.244	1	2	WWC1
0.00350085	-0.264349	0.118	0.151	1	2	HNRNPR
0.00353345	-0.272423	0.177	0.21	1	2	JAK1
0.00360518	-0.499582	0.081	0.109	1	2	RP4-655J12.4
0.00376325	-0.262081	0.076	0.105	1	2	RAD21
0.00415939	-0.28192	0.127	0.16	1	2	RHOA
0.00418782	-0.28788	0.153	0.185	1	2	ACSL4
0.00441137	-0.385712	0.32	0.334	1	2	ACTG1
0.00444505	-0.266471	0.078	0.106	1	2	CTTN
0.00463786	-0.266008	0.161	0.195	1	2	YWHAB
0.00481272	-0.359205	0.164	0.194	1	2	TOX
0.00533898	-0.315699	0.091	0.119	1	2	BHMT2
0.00536154	-0.275546	0.109	0.14	1	2	DEPTOR
0.00578874	-0.283378	0.087	0.116	1	2	ZFP36L2
0.00679063	-0.404588	0.108	0.078	1	2	SLC12A3
0.00690287	-0.340012	0.087	0.114	1	2	CFI
0.00693223	-0.277264	0.075	0.101	1	2	DAP
0.0069614	-0.304046	0.122	0.15	1	2	PRKAA2
0.0071056	-0.47647	0.105	0.129	1	2	FREM1
0.00715788	-0.349095	0.409	0.434	1	2	AC013463.2
0.00757018	-0.27529	0.106	0.135	1	2	KCTD1
0.00759042	-0.313497	0.255	0.276	1	2	SNX29
0.00762979	-0.318606	0.119	0.146	1	2	SUCLG1
0.0077593	-0.291702	0.126	0.154	1	2	NAP1L4
0.0087832	-0.289077	0.198	0.225	1	2	ADAM10
0.00883358	-0.328662	0.164	0.191	1	2	GALNT18
0.00983375	-0.296418	0.08	0.105	1	2	CREM
0.00986279	-0.295667	0.141	0.169	1	2	SYTL2
0.00986948	-0.293259	0.135	0.162	1	2	SRSF4
0.00987681	-0.314798	0.168	0.194	1	2	GRAMD3
0	2.3888	0.807	0.137	0	3	CUBN
0	2.36212	0.735	0.094	0	3	SLC5A12
0	2.25946	0.553	0.069	0	3	RP11-556I14.1
0	2.1966	0.835	0.157	0	3	ACSM2B
0	2.13804	0.665	0.085	0	3	SLC13A3
0	2.13759	0.463	0.053	0	3	SORCS1
0	2.13366	0.328	0.024	0	3	AFM
0	2.09292	0.868	0.178	0	3	ACSM2A
0	1.78067	0.468	0.064	0	3	SLC16A9
0	1.76048	0.423	0.06	0	3	SMIM2-AS1
0	1.75382	0.314	0.024	0	3	PLG
0	1.73112	0.489	0.081	0	3	SLC13A1
0	1.71938	0.592	0.102	0	3	SLC17A1
0	1.69722	0.624	0.125	0	3	LRP2
0	1.6954	0.339	0.041	0	3	GRAMD1B
0	1.69434	0.586	0.117	0	3	SLC2A9
0	1.65176	0.305	0.044	0	3	PCDH15
0	1.62468	0.45	0.083	0	3	PDZD2
0	1.61222	0.335	0.036	0	3	RP11-66B24.5
0	1.60889	0.499	0.122	0	3	PTH1R
0	1.60052	0.34	0.044	0	3	ZNF804B
0	1.59211	0.355	0.048	0	3	LINC01060
0	1.57179	0.353	0.05	0	3	LINC00871
0	1.56873	0.221	0.023	0	3	RNF212B
0	1.54136	0.547	0.146	0	3	SLC4A4
0	1.5374	0.291	0.041	0	3	RP11-556I14.2
0	1.53196	0.416	0.072	0	3	RHOBTB1
0	1.49161	0.371	0.064	0	3	TINAG
0	1.48195	0.654	0.192	0	3	TRPM3
0	1.43219	0.425	0.094	0	3	RAB11FIP3
0	1.42834	0.508	0.107	0	3	MME
0	1.42804	0.447	0.104	0	3	SUGCT
0	1.42001	0.296	0.043	0	3	MIR100HG
0	1.37959	0.324	0.085	0	3	ANKS1B
0	1.3715	0.257	0.036	0	3	CTD-3179P9.1
0	1.35733	0.249	0.034	0	3	CDH9
0	1.35691	0.283	0.034	0	3	AGXT2
0	1.35136	0.257	0.036	0	3	SLC28A1
0	1.35111	0.28	0.043	0	3	SLC17A3
0	1.34524	0.424	0.095	0	3	NOX4
0	1.34492	0.522	0.169	0	3	KCNJ15
0	1.33731	0.307	0.045	0	3	DPYS
0	1.33016	0.299	0.047	0	3	RMST
0	1.3288	0.314	0.051	0	3	ACMSD
0	1.31852	0.247	0.033	0	3	PAH
0	1.31326	0.503	0.141	0	3	SLC16A12
0	1.30398	0.284	0.046	0	3	RP1-154K9.2
0	1.302	0.345	0.089	0	3	EBNA1BP2
0	1.30003	0.465	0.133	0	3	NCKAP5
0	1.29413	0.401	0.097	0	3	ALDOB
0	1.29109	0.294	0.049	0	3	GLYAT
0	1.28589	0.237	0.033	0	3	ASS1
0	1.27065	0.232	0.026	0	3	HECW1
0	1.26991	0.436	0.136	0	3	FGGY
0	1.24854	0.38	0.1	0	3	EPB41L3
0	1.23302	0.421	0.128	0	3	RNF152
0	1.22331	0.206	0.026	0	3	SLC22A6
0	1.19665	0.201	0.022	0	3	SLC36A2
0	1.19274	0.42	0.135	0	3	TRABD2B
0	1.19113	0.349	0.091	0	3	MSRA
0	1.16401	0.22	0.031	0	3	XYLB
0	1.15081	0.209	0.031	0	3	LINC00671
0	1.146	0.211	0.03	0	3	ACSF2
0	1.14018	0.455	0.152	0	3	L3MBTL4
0	1.11031	0.158	0.014	0	3	TMEM246-AS1
0	1.09829	0.573	0.256	0	3	WDR72
0	1.08311	0.34	0.086	0	3	ENPEP
0	1.07349	0.613	0.279	0	3	NLGN1
0	1.0702	0.173	0.019	0	3	ABCC2
0	1.04023	0.593	0.28	0	3	FKBP5
0	1.02055	0.658	0.296	0	3	DLG2
0	1.01152	0.515	0.197	0	3	NHS
0	1.00122	0.808	0.427	0	3	PTH2R
0	0.860359	0.681	0.336	0	3	C10orf11
0	0.787883	0.791	0.506	0	3	FHIT
0	0.667002	0.851	0.592	0	3	PKHD1
0	-1.47816	0.145	0.51	0	3	TXNIP
0	-2.92225	0.145	0.539	0	3	SPP1
2.33004e-304	-1.41535	0.133	0.488	7.34474e-300	3	RPS6
1.01653e-302	1.20862	0.278	0.064	3.2043e-298	3	BHMT
1.02286e-301	1.173	0.252	0.051	3.22426e-297	3	RP1-78O14.1
2.04058e-296	-1.71696	0.041	0.378	6.43231e-292	3	CD24
1.29009e-294	1.09778	0.156	0.015	4.06662e-290	3	CYP4A22-AS1
1.08592e-293	1.17399	0.147	0.013	3.42304e-289	3	SLC22A7
1.38094e-290	1.14049	0.209	0.035	4.353e-286	3	SLC27A2
4.37034e-288	-1.66893	0.08	0.413	1.37762e-283	3	B2M
1.5976e-286	0.434464	0.937	0.72	5.03596e-282	3	PDE4D
1.91403e-285	1.10903	0.236	0.047	6.03342e-281	3	CDHR3
1.98009e-284	1.00926	0.416	0.148	6.24165e-280	3	BNC2
2.16051e-282	0.988244	0.491	0.207	6.81037e-278	3	ZBTB16
2.55098e-282	1.14334	0.195	0.03	8.0412e-278	3	RP11-384J4.2
1.31711e-279	0.619349	0.903	0.79	4.15179e-275	3	SYNE2
3.80079e-278	-1.32679	0.142	0.478	1.19809e-273	3	ITM2B
1.56185e-277	-1.64276	0.043	0.363	4.92328e-273	3	S100A6
9.34877e-276	1.0339	0.147	0.014	2.94692e-271	3	UPB1
2.55613e-275	1.16858	0.288	0.076	8.05744e-271	3	PLEKHA6
6.54481e-274	1.02753	0.353	0.111	2.06306e-269	3	PDE7A
7.08073e-274	-1.59525	0.065	0.388	2.23199e-269	3	RPL3
2.33647e-269	-1.56852	0.073	0.395	7.36502e-265	3	EEF1A1
6.13026e-269	1.01801	0.454	0.184	1.93238e-264	3	RALYL
1.85259e-268	1.05949	0.233	0.048	5.83974e-264	3	AK4
3.23168e-263	-1.65882	0.036	0.341	1.01869e-258	3	H3F3B
9.79359e-263	-1.74775	0.09	0.404	3.08714e-258	3	SOD2
4.12103e-262	-0.911429	0.368	0.685	1.29903e-257	3	MECOM
3.5884e-260	0.956745	0.513	0.24	1.13114e-255	3	KCNQ1OT1
2.61839e-259	-1.72431	0.035	0.337	8.2537e-255	3	RPLP0
7.64186e-258	1.17185	0.174	0.026	2.40887e-253	3	PRODH2
1.92891e-251	0.879894	0.445	0.18	6.08029e-247	3	PTPRD
4.43582e-250	0.988735	0.151	0.019	1.39826e-245	3	HNF4A
1.10321e-249	0.838003	0.613	0.36	3.47754e-245	3	PLEKHA5
8.40377e-249	-1.16124	0.143	0.468	2.64904e-244	3	RPL13
5.24371e-248	0.94373	0.128	0.012	1.65292e-243	3	CYP4F3
5.27215e-247	-1.74366	0.027	0.314	1.66189e-242	3	GSTP1
2.59429e-244	0.756876	0.67	0.412	8.17773e-240	3	RORA
2.02998e-243	0.995991	0.155	0.021	6.39892e-239	3	ATP8B4
2.79454e-241	0.974034	0.143	0.017	8.80893e-237	3	RP11-798K3.2
2.81521e-240	-1.61794	0.025	0.309	8.87412e-236	3	RPS2
7.10383e-240	0.843707	0.113	0.008	2.23927e-235	3	LINC01020
4.06129e-239	0.979598	0.157	0.022	1.2802e-234	3	ENPP7P8
2.70485e-236	0.921518	0.116	0.009	8.52623e-232	3	HNF4A-AS1
3.4897e-236	-1.52985	0.042	0.329	1.10002e-231	3	RPL19
2.95974e-235	0.999526	0.272	0.076	9.32968e-231	3	SLC1A1
3.46167e-233	0.98706	0.162	0.025	1.09119e-228	3	PPP1R16B
9.77488e-233	-1.0558	0.409	0.676	3.08124e-228	3	HSP90AA1
4.01234e-232	-1.6316	0.11	0.406	1.26477e-227	3	ITGB6
1.73057e-231	1.01211	0.155	0.023	5.45509e-227	3	SLC6A13
1.82303e-230	0.749937	0.637	0.394	5.74655e-226	3	INADL
6.93448e-229	-1.82707	0.014	0.28	2.18589e-224	3	C8orf4
1.07492e-228	0.721142	0.672	0.434	3.38838e-224	3	GPHN
2.37583e-228	-1.34332	0.093	0.387	7.48908e-224	3	ACTG1
4.39238e-226	0.982606	0.268	0.076	1.38457e-221	3	PCSK5
3.75684e-225	1.2803	0.19	0.038	1.18423e-220	3	CYP3A5
8.3814e-225	0.863005	0.111	0.009	2.64198e-220	3	G6PC
6.65569e-224	1.03037	0.244	0.063	2.09801e-219	3	BBOX1
8.39395e-222	0.984834	0.135	0.017	2.64594e-217	3	SLC22A12
3.26116e-221	0.93924	0.109	0.009	1.02798e-216	3	RP5-881L22.5
1.60405e-220	1.12831	0.189	0.038	5.05629e-216	3	MIOX
1.83109e-220	1.12228	0.221	0.053	5.77196e-216	3	SLC7A8
2.70879e-220	0.953924	0.321	0.109	8.53864e-216	3	ADAMTS9-AS1
3.67508e-218	0.966303	0.216	0.05	1.15846e-213	3	PRLR
6.86678e-218	1.021	0.319	0.112	2.16455e-213	3	PPARA
7.99767e-218	-1.53743	0.015	0.274	2.52103e-213	3	S100A10
1.94001e-217	0.948738	0.148	0.022	6.11529e-213	3	KCNK5
1.96946e-217	0.928495	0.142	0.02	6.20813e-213	3	SLC7A7
8.37056e-216	1.04548	0.186	0.038	2.63857e-211	3	FTCD
7.93761e-215	0.922924	0.131	0.016	2.50209e-210	3	SLC22A8
3.8313e-214	-1.44122	0.041	0.308	1.2077e-209	3	GAPDH
2.12559e-208	0.932572	0.189	0.04	6.70028e-204	3	SLC47A1
7.86481e-208	0.918672	0.296	0.096	2.47915e-203	3	PRUNE2
2.19417e-207	-1.18658	0.173	0.453	6.91645e-203	3	SAT1
3.3028e-207	0.939472	0.155	0.026	1.04111e-202	3	ABLIM3
1.89143e-206	0.968699	0.153	0.025	5.96215e-202	3	AC016768.1
1.63305e-205	-1.30949	0.078	0.349	5.1477e-201	3	FTH1
4.0966e-202	-1.46522	0.024	0.271	1.29133e-197	3	RPL10
7.81228e-201	-1.11092	0.095	0.374	2.46259e-196	3	RPL13A
8.32425e-201	-1.1923	0.072	0.34	2.62397e-196	3	MYL6
1.6865e-200	1.03444	0.182	0.038	5.3162e-196	3	AL133247.2
7.06197e-200	0.470037	0.903	0.782	2.22608e-195	3	ZBTB20
2.40025e-199	1.2182	0.26	0.082	7.56607e-195	3	RP11-665G4.1
6.46891e-199	-1.41216	0.033	0.282	2.03913e-194	3	EPCAM
1.60104e-198	1.02403	0.267	0.086	5.04678e-194	3	HPN
3.11503e-198	0.968352	0.157	0.028	9.8192e-194	3	EYA2
6.74147e-198	-1.33234	0.041	0.295	2.12504e-193	3	CD59
1.07786e-197	0.887443	0.171	0.034	3.39763e-193	3	ANPEP
1.8699e-197	0.939635	0.234	0.066	5.89431e-193	3	RASSF4
6.95255e-196	-1.16377	0.116	0.389	2.19158e-191	3	TPT1
7.34836e-196	0.670373	0.679	0.485	2.31635e-191	3	GOLGA4
7.53686e-196	-1.33856	0.041	0.292	2.37577e-191	3	RPL7
6.49505e-195	0.848001	0.123	0.016	2.04737e-190	3	AC004485.3
2.61933e-194	1.12064	0.229	0.063	8.25664e-190	3	IL36B
1.0399e-193	0.880933	0.423	0.2	3.27797e-189	3	ERRFI1
1.91954e-193	0.967382	0.271	0.089	6.05079e-189	3	LINC01515
3.47777e-192	-1.14737	0.069	0.33	1.09626e-187	3	GNAS
5.44973e-192	0.953452	0.229	0.065	1.71786e-187	3	EHHADH
6.85716e-192	-1.32761	0.037	0.283	2.16151e-187	3	EIF1
6.95803e-192	-0.819301	0.338	0.61	2.19331e-187	3	IGFBP7
1.19815e-191	0.807643	0.134	0.02	3.77682e-187	3	RP11-6B4.1
2.76558e-191	-1.25107	0.103	0.375	8.71765e-187	3	EFNA5
1.1904e-190	0.819898	0.408	0.184	3.75237e-186	3	CDK14
4.94611e-190	-1.143	0.067	0.328	1.55911e-185	3	RPS27A
1.19917e-188	-1.3212	0.042	0.287	3.78003e-184	3	RPS4X
1.25809e-186	0.961684	0.193	0.047	3.96575e-182	3	LIN52
2.46769e-186	0.94305	0.208	0.054	7.77865e-182	3	CTC-513N18.6
3.57423e-186	0.905552	0.337	0.135	1.12667e-181	3	CNTN4
4.36506e-186	-1.13979	0.059	0.314	1.37595e-181	3	RPS19
1.86433e-185	0.913082	0.189	0.045	5.87675e-181	3	TENM1
2.6177e-185	-1.2995	0.078	0.328	8.25152e-181	3	LDHB
7.43422e-185	0.826488	0.456	0.234	2.34342e-180	3	SNX29
1.93561e-184	0.899406	0.114	0.014	6.10142e-180	3	CACNA1E
9.66378e-182	-1.44047	0.015	0.239	3.04622e-177	3	IFITM3
2.61868e-180	-1.03739	0.099	0.359	8.25461e-176	3	RPLP1
9.53304e-179	0.864889	0.151	0.029	3.005e-174	3	AC144449.1
1.04874e-178	-1.23146	0.132	0.385	3.30584e-174	3	HSPD1
7.33583e-178	-2.11895	0.032	0.258	2.3124e-173	3	AQP2
1.06612e-177	0.809681	0.109	0.013	3.36063e-173	3	SLC5A10
1.15134e-177	-1.02194	0.162	0.431	3.62925e-173	3	PDE1A
1.81075e-177	-1.38268	0.061	0.301	5.70784e-173	3	CRYAB
4.00952e-177	0.914374	0.124	0.019	1.26388e-172	3	SLC34A1
5.13701e-177	1.00022	0.338	0.142	1.61929e-172	3	TNS1
6.98101e-177	0.90041	0.315	0.124	2.20055e-172	3	FRMD4B
1.59823e-175	-1.16593	0.068	0.311	5.03793e-171	3	ENO1
1.76622e-175	0.824954	0.124	0.019	5.56749e-171	3	NPL
1.09039e-173	0.794648	0.13	0.022	3.43712e-169	3	GLIS1
1.94843e-173	-1.1107	0.076	0.321	6.14183e-169	3	RPS14
3.81848e-173	-1.3201	0.02	0.238	1.20366e-168	3	RPL15
1.61648e-172	-0.886387	0.199	0.466	5.09548e-168	3	HNRNPA2B1
4.62568e-172	0.871133	0.149	0.03	1.45811e-167	3	P4HA2
9.47606e-172	-1.26095	0.043	0.27	2.98704e-167	3	GNB2L1
1.42569e-171	0.871302	0.139	0.026	4.49407e-167	3	USH1C
1.81043e-171	-1.21083	0.042	0.271	5.70685e-167	3	RPS18
4.49032e-171	-1.12207	0.045	0.278	1.41544e-166	3	RPS16
7.79666e-171	-1.1483	0.059	0.296	2.45766e-166	3	RPL11
2.13858e-170	-1.12148	0.096	0.344	6.74124e-166	3	PEBP1
6.64858e-170	-1.23308	0.035	0.26	2.09577e-165	3	RPS3A
1.18007e-169	-1.0511	0.212	0.469	3.71983e-165	3	FTL
1.59315e-169	-1.29331	0.042	0.268	5.02192e-165	3	MYL12B
2.45959e-169	0.694546	0.518	0.292	7.75312e-165	3	MAST4
7.38515e-169	-1.60067	0.026	0.241	2.32795e-164	3	ADAMTS1
1.12968e-167	0.866411	0.116	0.017	3.56098e-163	3	ABCC6
3.94715e-167	-1.33134	0.031	0.248	1.24422e-162	3	PRDX1
6.06751e-167	-1.6092	0.002	0.202	1.9126e-162	3	SLPI
8.58549e-166	0.80073	0.167	0.039	2.70632e-161	3	GDA
1.31925e-165	0.754395	0.43	0.214	4.15855e-161	3	UBE2E2
1.47549e-165	-1.35775	0.014	0.22	4.65104e-161	3	WFDC2
2.10895e-164	0.770146	0.417	0.202	6.64784e-160	3	TTC28
7.64776e-164	-1.19554	0.046	0.269	2.41073e-159	3	RPL5
9.12566e-164	-1.26381	0.023	0.235	2.87659e-159	3	RPS5
7.90508e-163	1.03713	0.285	0.112	2.49184e-158	3	SAFB2
9.09885e-163	0.887942	0.143	0.029	2.86814e-158	3	KHDRBS2
1.50095e-161	0.830917	0.107	0.015	4.73131e-157	3	GUSBP11
2.8071e-161	0.744844	0.454	0.24	8.84853e-157	3	FRAS1
2.92524e-161	-1.32146	0.019	0.224	9.22095e-157	3	LDHA
4.53055e-161	0.776471	0.124	0.021	1.42812e-156	3	TFEC
1.57122e-159	0.754838	0.432	0.222	4.95278e-155	3	SORBS2
4.51216e-158	-1.13744	0.048	0.268	1.42232e-153	3	HLA-B
1.04225e-157	0.915648	0.23	0.075	3.28537e-153	3	AC026188.1
1.28786e-157	-1.15144	0.063	0.285	4.0596e-153	3	CDH16
1.58992e-157	0.835272	0.332	0.144	5.01174e-153	3	SAMD5
4.65037e-157	0.691581	0.402	0.189	1.46589e-152	3	C1orf186
7.53356e-157	0.827866	0.183	0.049	2.37473e-152	3	RGL1
3.58069e-156	0.888376	0.234	0.078	1.12871e-151	3	HNF1A-AS1
5.3952e-154	-0.881352	0.195	0.443	1.70067e-149	3	HSP90AB1
6.87193e-154	0.848178	0.141	0.03	2.16617e-149	3	MGAM
1.00408e-152	0.880909	0.308	0.13	3.16506e-148	3	MAP3K13
1.05607e-152	0.834078	0.18	0.049	3.32895e-148	3	KIAA1549
5.01106e-152	-0.991801	0.076	0.305	1.57959e-147	3	RPS8
2.45144e-150	-0.972961	0.29	0.514	7.72742e-146	3	HSP90B1
3.25824e-150	0.939398	0.182	0.051	1.02706e-145	3	ARSB
8.72037e-150	0.881602	0.158	0.039	2.74883e-145	3	EVA1A
1.22267e-149	-1.11205	0.031	0.234	3.85409e-145	3	CD63
3.20298e-149	-1.19418	0.016	0.208	1.00964e-144	3	SRP14
3.83153e-149	-1.12988	0.03	0.232	1.20778e-144	3	RPL7A
6.61951e-149	0.874492	0.157	0.038	2.0866e-144	3	LINC00907
1.00786e-148	-1.03909	0.061	0.278	3.17696e-144	3	RPL6
1.71056e-148	0.532868	0.331	0.138	5.39204e-144	3	SLIT2
5.96484e-148	0.615419	0.571	0.363	1.88024e-143	3	FTX
1.86973e-147	0.804106	0.123	0.023	5.89377e-143	3	AOX1
6.64201e-147	0.873561	0.322	0.144	2.09369e-142	3	INSR
4.25086e-146	-1.13199	0.017	0.207	1.33996e-141	3	RPL10A
2.1965e-145	0.82426	0.175	0.048	6.92379e-141	3	SNX30
1.39001e-143	-0.988682	0.037	0.24	4.3816e-139	3	RPS23
6.47034e-143	0.775532	0.137	0.03	2.03958e-138	3	EAF2
1.15454e-142	-1.05886	0.045	0.249	3.63935e-138	3	COX4I1
7.84591e-142	-0.967415	0.119	0.344	2.47319e-137	3	TMBIM6
9.09127e-142	-1.21318	0.044	0.243	2.86575e-137	3	TMSB4X
9.87945e-142	0.76991	0.109	0.019	3.1142e-137	3	MAPT
1.26395e-141	-2.3011	0.075	0.28	3.98421e-137	3	UMOD
1.50338e-141	0.854893	0.47	0.275	4.73896e-137	3	GPX3
2.43472e-140	-1.07678	0.024	0.214	7.67474e-136	3	PFKFB3
7.33707e-140	0.707496	0.333	0.147	2.31279e-135	3	RERG
1.46798e-139	-0.842516	0.147	0.379	4.62737e-135	3	RTN4
6.58434e-139	-0.961962	0.064	0.273	2.07552e-134	3	RPL31
2.85693e-138	0.792121	0.425	0.239	9.00562e-134	3	SRRM2
4.15162e-138	0.800986	0.186	0.056	1.30868e-133	3	ALDH1L1
1.42097e-136	0.804742	0.327	0.153	4.47918e-132	3	AIG1
8.99532e-136	0.798285	0.249	0.095	2.8355e-131	3	PDGFC
1.27251e-135	-1.02018	0.038	0.23	4.0112e-131	3	RPS12
3.84811e-135	0.757125	0.19	0.059	1.213e-130	3	ARHGAP42
4.14002e-135	-1.00618	0.036	0.227	1.30502e-130	3	RPS11
6.7042e-134	0.840286	0.173	0.051	2.1133e-129	3	SLC22A5
1.54599e-133	0.84255	0.289	0.127	4.87328e-129	3	CRYL1
1.08423e-132	0.651932	0.489	0.292	3.41771e-128	3	PARK2
7.39489e-132	0.733513	0.129	0.029	2.33102e-127	3	GBA3
1.74761e-131	-1.13054	0.025	0.204	5.50881e-127	3	KRT18
6.4105e-131	0.860688	0.102	0.018	2.02072e-126	3	RP11-879F14.1
6.69495e-131	-0.946922	0.05	0.246	2.11038e-126	3	RPS20
1.32331e-129	-1.14801	0.011	0.18	4.17133e-125	3	RASD1
1.42761e-129	-1.50336	0.009	0.174	4.5001e-125	3	SERPINA1
1.82797e-129	-0.912869	0.091	0.298	5.76214e-125	3	PSAP
5.18649e-129	-1.05965	0.038	0.221	1.63489e-124	3	UBB
5.24632e-129	0.809668	0.226	0.083	1.65374e-124	3	RP5-887A10.1
5.98816e-129	0.565539	0.559	0.358	1.88759e-124	3	WWOX
6.63386e-129	-1.01284	0.04	0.227	2.09113e-124	3	RPL4
7.60628e-129	-0.998373	0.031	0.212	2.39765e-124	3	RPSA
1.13191e-128	-1.21218	0.024	0.199	3.56802e-124	3	GDF15
2.42662e-128	-0.985771	0.042	0.229	7.64918e-124	3	RPL8
3.03208e-128	-1.23896	0.008	0.172	9.55772e-124	3	ID1
1.92328e-127	-1.14857	0.052	0.239	6.06257e-123	3	MT2A
3.75676e-127	-1.1232	0.006	0.167	1.18421e-122	3	TACSTD2
5.57009e-127	-1.03374	0.044	0.229	1.7558e-122	3	SOD1
8.6136e-127	0.721258	0.348	0.172	2.71518e-122	3	PDE8A
5.66075e-126	-0.97965	0.028	0.205	1.78438e-121	3	RPL18
3.06553e-125	0.70896	0.109	0.021	9.66316e-121	3	MLXIPL
1.05964e-124	0.888309	0.134	0.033	3.34018e-120	3	AQP4-AS1
2.32408e-124	0.791132	0.268	0.114	7.32597e-120	3	FRMD3
3.40419e-124	-0.986946	0.047	0.231	1.07307e-119	3	NPM1
1.34932e-123	0.767387	0.191	0.064	4.25331e-119	3	SLC12A6
2.94544e-123	-1.05623	0.023	0.192	9.28463e-119	3	CIB1
3.38102e-123	0.776315	0.135	0.034	1.06577e-118	3	IL6R
5.3805e-123	0.849938	0.177	0.057	1.69604e-118	3	AC002539.1
2.01468e-122	0.702406	0.111	0.023	6.35067e-118	3	RP5-952N6.1
1.14977e-120	0.772881	0.174	0.055	3.62429e-116	3	DOK6
1.76569e-120	-0.949282	0.066	0.256	5.5658e-116	3	CYSTM1
3.53099e-120	-1.13891	0.081	0.269	1.11304e-115	3	ST6GAL1
8.41559e-120	0.631126	0.485	0.301	2.65276e-115	3	RABGAP1L
1.10792e-119	-1.00597	0.017	0.179	3.49238e-115	3	PPIA
4.29827e-119	0.56088	0.41	0.22	1.3549e-114	3	GPC6
9.3096e-119	0.733687	0.288	0.13	2.93457e-114	3	ASTN2
1.29901e-118	0.851076	0.176	0.058	4.09474e-114	3	PCK1
2.88613e-118	0.520762	0.523	0.333	9.09767e-114	3	PTPRM
5.50989e-118	-0.841904	0.061	0.248	1.73683e-113	3	RPLP2
1.18165e-117	-0.97024	0.032	0.201	3.72479e-113	3	HINT1
5.0146e-117	-0.962231	0.022	0.184	1.5807e-112	3	ALDOA
9.8323e-117	0.610438	0.43	0.244	3.09934e-112	3	PLXDC2
8.32715e-115	-1.04607	0.014	0.168	2.62488e-110	3	MYL12A
4.64963e-114	0.776857	0.216	0.083	1.46566e-109	3	ATXN7L1
6.52601e-114	0.727173	0.124	0.031	2.05713e-109	3	RGN
1.05592e-113	0.687027	0.104	0.022	3.32846e-109	3	ABAT
2.60438e-113	0.759674	0.263	0.116	8.20953e-109	3	PPP1R21
4.50612e-113	-1.00233	0.02	0.177	1.42042e-108	3	CD9
6.51333e-113	-0.873562	0.04	0.209	2.05313e-108	3	PKM
1.46704e-111	0.670503	0.13	0.034	4.62441e-107	3	ASPA
6.81575e-111	0.735534	0.112	0.026	2.14846e-106	3	KIAA1919
6.89011e-111	0.675754	0.386	0.219	2.1719e-106	3	CUX1
3.36769e-110	-0.91863	0.034	0.196	1.06156e-105	3	LITAF
4.31207e-110	0.697384	0.102	0.021	1.35925e-105	3	LINC01322
1.96171e-109	0.665813	0.357	0.19	6.18369e-105	3	RP11-96H19.1
1.45658e-108	-0.89067	0.036	0.199	4.59142e-104	3	RPS15
3.03031e-108	0.722157	0.109	0.025	9.55213e-104	3	DGKB
3.2954e-108	0.718068	0.119	0.03	1.03877e-103	3	LINC01239
1.07828e-107	-0.963348	0.009	0.151	3.39897e-103	3	BTF3
4.46601e-107	-0.925096	0.048	0.216	1.40778e-102	3	SLC38A1
4.57226e-107	0.682901	0.142	0.042	1.44127e-102	3	GIPC2
1.02838e-106	-0.861848	0.037	0.199	3.24166e-102	3	RPL14
5.28278e-106	0.692214	0.142	0.042	1.66524e-101	3	PDZK1
8.28056e-106	0.681509	0.362	0.2	2.6102e-101	3	GALNT14
9.93718e-106	0.601157	0.486	0.317	3.1324e-101	3	CGNL1
2.61149e-105	0.466912	0.382	0.203	8.23192e-101	3	CALD1
3.35368e-105	-0.933915	0.037	0.195	1.05715e-100	3	PDIA6
4.32729e-105	-0.840369	0.094	0.276	1.36405e-100	3	IVNS1ABP
2.45235e-104	-0.837289	0.065	0.238	7.73029e-100	3	RHOBTB3
2.61036e-104	0.740757	0.193	0.072	8.22839e-100	3	SLC39A11
3.42684e-104	-0.802629	0.063	0.235	1.08021e-99	3	PTTG1IP
8.76169e-104	0.648596	0.341	0.181	2.76186e-99	3	DIP2C
3.21174e-103	0.704147	0.144	0.043	1.01241e-98	3	ALPK2
3.71921e-103	-0.922824	0.01	0.147	1.17237e-98	3	GPX1
2.81349e-102	-0.816506	0.057	0.224	8.86868e-98	3	YWHAB
5.12867e-102	-0.776218	0.347	0.546	1.61666e-97	3	ERBB4
5.13758e-102	-0.973028	0.017	0.159	1.61947e-97	3	BTG1
2.14205e-101	-0.840027	0.061	0.228	6.75217e-97	3	SCIN
2.8105e-101	-0.795038	0.057	0.222	8.85925e-97	3	RPL37A
3.76221e-101	-0.905784	0.036	0.189	1.18592e-96	3	ATP5B
1.26487e-100	-0.853767	0.045	0.202	3.98711e-96	3	EIF4A2
3.95759e-100	-0.820096	0.027	0.175	1.24751e-95	3	FAU
6.25695e-100	0.668419	0.213	0.087	1.97232e-95	3	ARHGAP10
6.84514e-100	-0.866705	0.023	0.167	2.15773e-95	3	NDUFA4
1.19824e-99	0.704697	0.127	0.036	3.77708e-95	3	ZFAT
2.2533e-99	0.667854	0.487	0.334	7.10285e-95	3	NRP1
2.3281e-99	-0.862772	0.035	0.186	7.33863e-95	3	RHOA
2.47456e-99	0.736066	0.177	0.065	7.8003e-95	3	ACO1
5.25695e-99	-0.81994	0.043	0.197	1.6571e-94	3	SERF2
1.88583e-98	0.691015	0.348	0.194	5.94452e-94	3	WDR60
2.27975e-98	-0.814572	0.04	0.194	7.18624e-94	3	RPL24
1.60607e-97	-0.90396	0.011	0.144	5.06265e-93	3	GSTM3
1.90122e-97	-0.830012	0.034	0.183	5.99304e-93	3	RPL35
2.65069e-97	-0.818781	0.047	0.202	8.3555e-93	3	RPL9
2.69398e-97	-0.917096	0.007	0.135	8.49197e-93	3	IFITM2
3.15907e-97	0.669728	0.246	0.111	9.95801e-93	3	OSBPL10
4.25088e-97	-0.835347	0.028	0.173	1.33996e-92	3	CD81
4.79493e-97	-0.811154	0.021	0.161	1.51146e-92	3	RPL32
6.58111e-97	-0.870179	0.017	0.154	2.0745e-92	3	NACA
9.59051e-97	0.656494	0.345	0.189	3.02312e-92	3	LL22NC03-2H8.5
2.98187e-96	0.736299	0.163	0.058	9.39944e-92	3	AGMO
3.54628e-96	0.729568	0.151	0.051	1.11786e-91	3	NQO2
3.94504e-96	0.716101	0.159	0.055	1.24356e-91	3	RTTN
8.86024e-96	-0.732238	0.092	0.265	2.79292e-91	3	PABPC1
1.35481e-95	-0.812906	0.035	0.181	4.27064e-91	3	REEP5
1.53778e-95	-0.629557	0.214	0.414	4.8474e-91	3	AP000769.1
1.95041e-95	-0.593416	0.213	0.415	6.14807e-91	3	APP
3.86533e-95	-0.843274	0.04	0.189	1.21843e-90	3	PSMA7
4.71691e-95	-0.824785	0.048	0.202	1.48687e-90	3	MAL
4.91413e-95	0.665221	0.231	0.101	1.54903e-90	3	CDH6
5.16556e-95	0.559953	0.483	0.324	1.62829e-90	3	SETBP1
1.36913e-94	0.735352	0.186	0.072	4.31576e-90	3	SLC26A3
1.49016e-94	-0.871218	0.022	0.159	4.69728e-90	3	GOLM1
1.68463e-94	0.685183	0.21	0.088	5.3103e-90	3	DENND5B
1.93223e-94	-0.979713	0.04	0.186	6.09078e-90	3	TMEM213
2.66981e-94	-0.862797	0.009	0.136	8.41579e-90	3	SERPING1
3.47928e-94	-0.838728	0.037	0.184	1.09674e-89	3	ANXA2
6.43365e-94	-0.81428	0.019	0.155	2.02802e-89	3	RPS13
7.25149e-94	-0.563404	0.208	0.41	2.28582e-89	3	LRRFIP1
8.82848e-94	-0.60863	0.245	0.441	2.78291e-89	3	DDX5
1.02801e-93	-0.778548	0.036	0.182	3.24051e-89	3	RPS7
1.20126e-93	0.669909	0.366	0.215	3.78662e-89	3	ZHX3
1.84638e-93	-0.802904	0.042	0.19	5.82016e-89	3	PFDN5
2.15633e-93	-0.789085	0.024	0.163	6.79718e-89	3	RPL30
2.9231e-93	0.570326	0.435	0.273	9.21419e-89	3	GMDS-AS1
3.13519e-93	-0.791879	0.038	0.184	9.88273e-89	3	RPS9
3.79483e-93	0.792269	0.118	0.033	1.19621e-88	3	PTMS
4.04291e-93	-0.764349	0.031	0.174	1.2744e-88	3	TPI1
1.27609e-92	-0.610133	0.206	0.406	4.02248e-88	3	UTRN
1.67869e-92	0.724789	0.195	0.08	5.29157e-88	3	TPCN1
2.38469e-92	-0.844608	0.035	0.18	7.51702e-88	3	CLU
3.82677e-92	-0.932979	0.011	0.136	1.20627e-87	3	LINC00982
3.83333e-92	-0.791236	0.068	0.226	1.20834e-87	3	ZFP36L1
6.09677e-92	-0.827814	0.018	0.149	1.92182e-87	3	ATP5G3
1.4436e-91	0.563508	0.441	0.283	4.55052e-87	3	RP1-60O19.1
3.35376e-91	-1.00951	0.014	0.14	1.05717e-86	3	KRT19
4.68595e-91	-0.805205	0.03	0.168	1.4771e-86	3	NGFRAP1
5.59842e-91	-0.965095	0.022	0.154	1.76473e-86	3	ATHL1
6.46093e-91	0.444044	0.649	0.516	2.03661e-86	3	ANK3
1.49971e-90	0.6567	0.267	0.134	4.72738e-86	3	TLN2
2.16424e-90	0.70846	0.184	0.073	6.82212e-86	3	MCF2L
4.58963e-90	-0.808062	0.027	0.163	1.44674e-85	3	CNBP
5.67694e-90	-0.785472	0.04	0.184	1.78949e-85	3	ATP5A1
7.78594e-90	0.569603	0.582	0.458	2.45428e-85	3	LUC7L3
9.8181e-90	-0.778001	0.046	0.192	3.09486e-85	3	RPL21
1.00551e-89	0.565799	0.431	0.281	3.16957e-85	3	NFIB
1.49537e-89	0.660196	0.102	0.026	4.7137e-85	3	BBOX1-AS1
2.23759e-89	-0.826902	0.043	0.187	7.05333e-85	3	SLC16A7
2.58948e-89	-0.754016	0.074	0.233	8.16255e-85	3	OSBPL3
4.31117e-89	0.71143	0.26	0.129	1.35897e-84	3	ULK4
1.02106e-88	0.635381	0.377	0.231	3.2186e-84	3	PCLO
1.14251e-88	-0.764379	0.039	0.18	3.60142e-84	3	RPS25
1.93279e-88	0.656672	0.11	0.03	6.09255e-84	3	SLC47A2
4.64077e-88	-0.69483	0.125	0.298	1.46286e-83	3	APLP2
5.84415e-88	-0.794097	0.025	0.156	1.84219e-83	3	RPS27
7.60364e-88	-0.641012	0.213	0.4	2.39682e-83	3	ATP1A1
9.41597e-88	0.666712	0.218	0.097	2.9681e-83	3	TBC1D19
9.89965e-88	-0.808945	0.027	0.16	3.12057e-83	3	EID1
1.3369e-87	-0.685962	0.114	0.285	4.21416e-83	3	PTMA
1.82355e-87	-0.718884	0.056	0.207	5.74818e-83	3	TMSB10
1.96205e-87	0.626694	0.344	0.196	6.18479e-83	3	CRADD
2.38062e-87	-0.726062	0.075	0.231	7.50419e-83	3	DSTN
4.37754e-87	-0.795132	0.015	0.138	1.37989e-82	3	PPIB
9.13001e-87	-0.741285	0.08	0.239	2.87796e-82	3	MTATP6P1
1.80019e-86	-0.708298	0.1	0.264	5.67455e-82	3	XRCC5
1.8537e-86	-0.759205	0.061	0.211	5.84325e-82	3	ACSL4
2.4091e-86	-0.690051	0.065	0.217	7.59397e-82	3	RPL34
2.92044e-86	-0.830096	0.011	0.129	9.2058e-82	3	SLC25A5
5.69568e-86	-0.779614	0.025	0.154	1.79539e-81	3	ATP6V0B
8.70831e-86	0.604188	0.404	0.255	2.74503e-81	3	ABLIM1
1.77467e-85	-0.882233	0.008	0.124	5.5941e-81	3	AKR1B1
2.41027e-85	-0.544756	0.319	0.516	7.59765e-81	3	COBLL1
3.84722e-85	-0.791595	0.01	0.126	1.21272e-80	3	CHCHD2
4.55458e-85	-0.724476	0.037	0.174	1.43569e-80	3	CAPN2
8.47576e-85	-0.752666	0.044	0.184	2.67173e-80	3	IDH2
9.16659e-85	-0.735804	0.044	0.184	2.88949e-80	3	SARAF
9.31834e-85	0.715227	0.116	0.035	2.93733e-80	3	ZBED3-AS1
1.73318e-84	0.580686	0.394	0.248	5.46333e-80	3	IGF1R
1.91519e-84	0.678778	0.175	0.07	6.03705e-80	3	TM7SF3
4.44386e-84	0.658087	0.25	0.123	1.40079e-79	3	CCDC30
5.73263e-84	-1.03855	0.015	0.134	1.80704e-79	3	AQP3
1.65968e-83	-0.740613	0.031	0.161	5.23163e-79	3	UBA52
1.67876e-83	-0.756585	0.067	0.215	5.2918e-79	3	HLA-E
3.08129e-83	-0.803441	0.049	0.189	9.71285e-79	3	NAMPT
5.60422e-83	-0.639837	0.105	0.268	1.76656e-78	3	RPS24
6.80805e-83	0.746689	0.177	0.072	2.14603e-78	3	PLPPR1
8.1926e-83	-0.753495	0.036	0.169	2.58247e-78	3	TMEM59
1.09788e-82	-0.822064	0.006	0.117	3.46074e-78	3	SLC16A5
1.41601e-82	-0.751734	0.024	0.149	4.46353e-78	3	COX5B
3.40935e-82	0.571243	0.32	0.177	1.0747e-77	3	PBX1
3.47511e-82	-0.753777	0.033	0.164	1.09542e-77	3	COX7C
3.97059e-82	0.629603	0.267	0.137	1.25161e-77	3	DENND1A
5.04045e-82	-0.999502	0.005	0.113	1.58885e-77	3	FXYD4
7.59198e-82	0.652338	0.169	0.067	2.39314e-77	3	ZNF385B
8.47421e-82	0.671347	0.34	0.203	2.67124e-77	3	P3H2
2.34926e-81	-0.767958	0.015	0.133	7.40533e-77	3	JTB
3.53363e-81	-0.823099	0.016	0.134	1.11387e-76	3	DUSP6
3.92442e-81	-0.692042	0.053	0.193	1.23706e-76	3	EIF4G2
4.18063e-81	-0.755873	0.036	0.167	1.31782e-76	3	RP11-745O10.4
4.97731e-81	-0.676125	0.291	0.461	1.56895e-76	3	ATP1B1
5.13798e-81	0.598932	0.296	0.161	1.61959e-76	3	CLDN10
6.73778e-81	-0.748042	0.007	0.116	2.12388e-76	3	ITM2C
1.38528e-80	0.58734	0.288	0.152	4.36667e-76	3	BCL2
2.03506e-80	-0.758201	0.031	0.157	6.4149e-76	3	ARF1
2.15802e-80	0.631478	0.132	0.045	6.80251e-76	3	CDH2
2.45771e-80	-0.749164	0.036	0.165	7.74721e-76	3	PLOD2
8.96814e-80	-0.772833	0.012	0.125	2.82694e-75	3	KRT8
2.18292e-79	-0.761266	0.017	0.134	6.88101e-75	3	ATP6V1G1
2.54892e-79	0.710213	0.232	0.113	8.03471e-75	3	SGOL1-AS1
2.75418e-79	0.669306	0.22	0.104	8.68172e-75	3	ALCAM
4.05475e-79	-0.743264	0.036	0.164	1.27814e-74	3	RPL12
5.12491e-79	-0.84483	0.036	0.163	1.61547e-74	3	GADD45B
5.24925e-79	-0.873149	0.007	0.114	1.65467e-74	3	TGM2
1.70447e-78	0.597598	0.3	0.167	5.37282e-74	3	PLEKHA7
1.95449e-78	0.650151	0.127	0.043	6.16096e-74	3	MAOB
2.02494e-78	0.457632	0.504	0.355	6.38302e-74	3	PARD3
2.28367e-78	-0.755326	0.041	0.17	7.1986e-74	3	PDIA3
4.05357e-78	-0.779884	0.014	0.126	1.27777e-73	3	IER3
4.69911e-78	0.737411	0.174	0.072	1.48125e-73	3	TIMM23B
2.93826e-77	0.690052	0.137	0.05	9.26199e-73	3	PQLC1
3.56019e-77	-0.743788	0.018	0.131	1.12224e-72	3	LAPTM4B
6.37635e-77	0.586333	0.337	0.198	2.00995e-72	3	SDK1
8.38677e-77	-0.773378	0.008	0.113	2.64368e-72	3	RAN
1.11552e-76	-0.680985	0.054	0.189	3.51633e-72	3	LINC00657
1.24147e-76	-0.732057	0.011	0.12	3.91337e-72	3	PCBP1
1.80852e-76	-0.839057	0.017	0.129	5.70083e-72	3	EMP1
2.13505e-76	-0.696963	0.083	0.23	6.7301e-72	3	ITGA2
3.14683e-76	-0.766303	0.02	0.134	9.91945e-72	3	CKB
3.17035e-76	0.622062	0.292	0.164	9.99357e-72	3	PTPRJ
4.51549e-76	-0.896912	0.119	0.269	1.42337e-71	3	CACNA2D3
5.1325e-76	-0.697972	0.033	0.157	1.61787e-71	3	YBX1
5.72762e-76	-0.663939	0.035	0.16	1.80546e-71	3	RPS17
6.10333e-76	0.550227	0.104	0.031	1.92389e-71	3	CNTNAP3B
7.00912e-76	0.655659	0.199	0.09	2.20941e-71	3	SIPA1L3
8.38038e-76	0.625541	0.107	0.033	2.64166e-71	3	PLCXD3
9.10979e-76	0.577135	0.247	0.124	2.87159e-71	3	IQGAP2
9.64276e-76	0.659703	0.286	0.159	3.03959e-71	3	ANK2
1.28647e-75	-0.702189	0.043	0.171	4.05521e-71	3	CCT6A
1.32874e-75	-0.769456	0.024	0.14	4.18847e-71	3	ADGRF1
1.43902e-75	-0.751776	0.006	0.108	4.53608e-71	3	H1F0
1.67956e-75	-0.692207	0.038	0.162	5.2943e-71	3	SRSF3
4.93932e-75	-0.754862	0.178	0.338	1.55697e-70	3	PLCB1
1.03073e-74	-0.734608	0.018	0.13	3.24906e-70	3	CBR1
1.14249e-74	-0.716482	0.009	0.114	3.60135e-70	3	CYCS
1.21598e-74	-0.690057	0.036	0.159	3.83301e-70	3	SLC25A3
1.9138e-74	-0.748284	0.044	0.17	6.03268e-70	3	CD74
2.30519e-74	0.454744	0.742	0.664	7.26642e-70	3	NEAT1
2.3601e-74	-0.724143	0.02	0.132	7.43952e-70	3	PSMB1
1.17718e-73	-0.684028	0.025	0.141	3.7107e-69	3	RPS3
1.69469e-73	-0.842998	0.042	0.165	5.34202e-69	3	HSD11B2
1.89431e-73	0.629141	0.281	0.156	5.97123e-69	3	CSPP1
2.59783e-73	-0.689138	0.031	0.149	8.18889e-69	3	RPL41
3.04751e-73	-0.327061	0.498	0.324	9.60635e-69	3	MAGI2
4.35742e-73	-0.842111	0.004	0.102	1.37355e-68	3	TIMP1
5.14164e-73	0.614789	0.137	0.05	1.62075e-68	3	TPD52
5.46163e-73	-0.638252	0.055	0.185	1.72162e-68	3	EEF2
1.0333e-72	0.640377	0.14	0.053	3.25718e-68	3	RP11-72M17.1
1.75073e-72	-0.719936	0.006	0.105	5.51864e-68	3	SRI
3.23809e-72	-0.661628	0.037	0.158	1.02071e-67	3	ANXA5
6.76516e-72	0.615777	0.232	0.117	2.13251e-67	3	SHANK2
9.17167e-72	-0.726942	0.305	0.462	2.89109e-67	3	AC013463.2
1.96826e-71	-0.675382	0.019	0.128	6.20436e-67	3	GHITM
2.21728e-71	0.615186	0.165	0.069	6.98932e-67	3	WIPF1
2.54708e-71	0.66804	0.195	0.091	8.02892e-67	3	SPEF2
2.59623e-71	-0.655389	0.035	0.154	8.18384e-67	3	PLSCR1
2.72674e-71	0.646166	0.186	0.084	8.59524e-67	3	DMGDH
3.98968e-71	0.652876	0.204	0.098	1.25763e-66	3	BHMT2
4.128e-71	0.517093	0.421	0.285	1.30123e-66	3	FGD4
6.0811e-71	-0.662817	0.025	0.136	1.91688e-66	3	RPL27A
6.52537e-71	-0.693231	0.019	0.126	2.05693e-66	3	SEPW1
1.40307e-70	-0.692536	0.024	0.134	4.42277e-66	3	ZFP36L2
1.43286e-70	-0.664999	0.014	0.117	4.51666e-66	3	HSBP1
1.58972e-70	0.646674	0.237	0.124	5.01113e-66	3	KIFC3
1.59582e-70	-0.645314	0.026	0.138	5.03036e-66	3	RPL35A
1.83308e-70	-0.696938	0.025	0.135	5.77825e-66	3	GUK1
1.97505e-70	0.584101	0.126	0.045	6.22576e-66	3	ROR1
2.32016e-70	0.565988	0.333	0.203	7.31362e-66	3	AGAP1
7.68256e-70	-0.653286	0.04	0.159	2.4217e-65	3	PGK1
1.31395e-69	-0.563569	0.144	0.301	4.14184e-65	3	CANX
1.32712e-69	-0.701565	0.028	0.138	4.18334e-65	3	HLA-C
1.46679e-69	-0.711663	0.036	0.153	4.62363e-65	3	CEBPD
6.91498e-69	0.602963	0.131	0.049	2.17974e-64	3	EDA
6.99117e-69	0.629614	0.103	0.033	2.20376e-64	3	VDR
8.21468e-69	-0.703289	0.007	0.102	2.58943e-64	3	CSTB
1.14654e-68	-0.672662	0.022	0.129	3.61413e-64	3	BAG1
1.52116e-68	-0.651538	0.034	0.148	4.79499e-64	3	PRDX6
1.62178e-68	-0.672422	0.018	0.121	5.11217e-64	3	MRFAP1
2.06229e-68	0.595546	0.111	0.037	6.50074e-64	3	FBP1
2.16822e-68	-0.656548	0.031	0.143	6.83468e-64	3	RPL27
2.29175e-68	-0.639985	0.055	0.18	7.22406e-64	3	RPS28
2.74859e-68	0.613246	0.17	0.075	8.6641e-64	3	OSBPL1A
3.73242e-68	-0.629228	0.098	0.238	1.17653e-63	3	PTBP3
7.2327e-68	-0.638637	0.032	0.145	2.27989e-63	3	RPS29
1.71459e-67	0.569079	0.125	0.046	5.40473e-63	3	DIRC3
2.14716e-67	-0.610585	0.056	0.181	6.76827e-63	3	HLA-A
3.07752e-67	0.612272	0.234	0.123	9.70094e-63	3	STPG2
4.69576e-67	-0.584561	0.115	0.259	1.4802e-62	3	KIF5B
5.15151e-67	-0.727621	0.058	0.182	1.62386e-62	3	HSPA5
1.11111e-66	-0.695709	0.018	0.119	3.50245e-62	3	DYNLT1
1.1705e-66	-0.668718	0.011	0.108	3.68965e-62	3	EHF
3.28183e-66	-0.604818	0.099	0.238	1.0345e-61	3	RBBP8
3.47068e-66	-0.631884	0.032	0.143	1.09403e-61	3	UQCRB
3.53169e-66	-0.647183	0.041	0.156	1.11326e-61	3	EPRS
8.08006e-66	-0.592904	0.061	0.185	2.547e-61	3	CD46
8.25348e-66	-0.663675	0.01	0.104	2.60166e-61	3	UQCRFS1
1.92124e-65	-0.65659	0.03	0.138	6.05613e-61	3	LAMTOR5
1.93473e-65	-0.62672	0.048	0.166	6.09867e-61	3	ATP6V0E1
2.42612e-65	-0.639526	0.018	0.118	7.64761e-61	3	COX6B1
3.16534e-65	-0.601218	0.058	0.181	9.97779e-61	3	HNRNPA3
7.22388e-65	-0.642206	0.011	0.104	2.27711e-60	3	FAM96B
1.06452e-64	0.566454	0.105	0.035	3.35559e-60	3	SYNDIG1
1.27304e-64	-0.515451	0.251	0.417	4.01289e-60	3	PRKD1
1.85381e-64	-0.609417	0.121	0.261	5.84358e-60	3	CALM1
1.97187e-64	0.638953	0.145	0.06	6.21573e-60	3	LIPA
3.15496e-64	-0.637203	0.039	0.15	9.94506e-60	3	LAPTM4A
9.48941e-64	-0.637775	0.017	0.114	2.99125e-59	3	PSMB4
1.0371e-63	0.548123	0.332	0.207	3.26915e-59	3	ANKRD26
1.20907e-63	-0.611548	0.024	0.126	3.81122e-59	3	LRRC75A-AS1
1.24498e-63	-0.735824	0.024	0.125	3.92441e-59	3	CLCNKB
1.48895e-63	-0.617057	0.019	0.117	4.69347e-59	3	ATP5F1
2.23943e-63	-0.634854	0.033	0.14	7.05913e-59	3	EDF1
2.40481e-63	-0.62839	0.041	0.152	7.58044e-59	3	CD164
2.56951e-63	0.372861	0.565	0.435	8.09963e-59	3	LINC01320
2.71769e-63	0.604851	0.187	0.09	8.5667e-59	3	RREB1
4.54438e-63	0.577615	0.183	0.086	1.43248e-58	3	RP11-307P5.1
5.0133e-63	-0.664733	0.051	0.166	1.58029e-58	3	DUSP1
5.4629e-63	-0.637999	0.015	0.11	1.72202e-58	3	DYNLL1
6.78595e-63	-0.648123	0.015	0.11	2.13907e-58	3	EEF1B2
9.75919e-63	-0.494428	0.188	0.345	3.07629e-58	3	TAX1BP1
1.05623e-62	-0.631772	0.03	0.135	3.32945e-58	3	ACTB
1.45007e-62	0.573633	0.146	0.061	4.57093e-58	3	ZNF69
1.74118e-62	-0.602796	0.044	0.157	5.48856e-58	3	SIM1
2.01363e-62	-0.617153	0.023	0.124	6.34737e-58	3	ATP5G2
3.61032e-62	0.552512	0.312	0.193	1.13805e-57	3	HIBCH
4.29881e-62	0.674757	0.112	0.041	1.35507e-57	3	UPP2
4.55187e-62	-0.610354	0.033	0.139	1.43484e-57	3	ATP5E
6.27524e-62	0.58113	0.122	0.047	1.97808e-57	3	GPR155
6.42101e-62	-0.618648	0.012	0.103	2.02403e-57	3	DHRS7
7.34276e-62	0.511308	0.26	0.145	2.31458e-57	3	CNKSR3
9.21179e-62	-0.626725	0.047	0.159	2.90374e-57	3	DNAJA1
2.10643e-61	-0.632418	0.024	0.123	6.63989e-57	3	TRAM1
2.21896e-61	-0.615018	0.025	0.125	6.99459e-57	3	LMAN1
2.61084e-61	-0.612424	0.038	0.146	8.22988e-57	3	PRKAR1A
2.65351e-61	-0.587752	0.165	0.312	8.36439e-57	3	KAZN
3.12052e-61	0.552703	0.127	0.05	9.83651e-57	3	GLDC
3.62359e-61	-0.785741	0.029	0.13	1.14223e-56	3	KNG1
4.8925e-61	-0.620231	0.013	0.103	1.54221e-56	3	CRIP2
5.82882e-61	-0.599407	0.022	0.119	1.83736e-56	3	ARL6IP5
6.1485e-61	-0.739701	0.017	0.111	1.93813e-56	3	MMP7
7.04779e-61	0.556678	0.115	0.043	2.2216e-56	3	ACSS2
7.75379e-61	-1.38172	0.153	0.283	2.44415e-56	3	SLC12A1
9.60442e-61	0.637889	0.103	0.035	3.02751e-56	3	MEG3
1.04507e-60	-0.774929	0.022	0.119	3.29428e-56	3	TNFRSF11B
1.21581e-60	0.605917	0.153	0.068	3.83247e-56	3	2020-03-02
1.27148e-60	-0.641779	0.035	0.139	4.00797e-56	3	ERMP1
1.76383e-60	0.531067	0.356	0.236	5.55996e-56	3	TNRC6A
1.90707e-60	-0.551602	0.084	0.21	6.01147e-56	3	IQGAP1
4.59615e-60	-0.528272	0.103	0.236	1.4488e-55	3	ACADVL
6.11546e-60	0.488454	0.366	0.24	1.92772e-55	3	BCAS3
7.05024e-60	-0.602028	0.038	0.144	2.22238e-55	3	ARHGEF38
1.03974e-59	0.578064	0.156	0.07	3.27747e-55	3	DIXDC1
1.39142e-59	-0.704931	0.041	0.147	4.38604e-55	3	KITLG
1.63941e-59	0.518317	0.108	0.039	5.16775e-55	3	LINGO2
2.55657e-59	-0.55717	0.182	0.328	8.05881e-55	3	CA12
2.87266e-59	-0.517951	0.064	0.183	9.0552e-55	3	EEF1D
5.07786e-59	0.596503	0.139	0.059	1.60064e-54	3	ZNF826P
5.61004e-59	-0.535537	0.083	0.208	1.7684e-54	3	CCNI
6.50397e-59	0.647501	0.125	0.05	2.05018e-54	3	CSMD2
9.3155e-59	0.591141	0.12	0.047	2.93643e-54	3	DHTKD1
1.80059e-58	-0.593464	0.027	0.123	5.67582e-54	3	RPL38
1.83121e-58	0.614484	0.213	0.113	5.77235e-54	3	CHN2
2.18202e-58	-0.608389	0.014	0.102	6.87816e-54	3	PRDX5
2.96357e-58	-0.586638	0.022	0.116	9.34175e-54	3	GPRC5C
2.99052e-58	-0.563365	0.031	0.131	9.42673e-54	3	GNAI1
3.54919e-58	0.567396	0.261	0.152	1.11878e-53	3	TFDP2
4.84467e-58	0.547235	0.197	0.1	1.52714e-53	3	GHR
5.02124e-58	-0.599402	0.028	0.125	1.5828e-53	3	LINC01158
5.06566e-58	0.541861	0.185	0.09	1.5968e-53	3	TNIK
6.78729e-58	0.530017	0.105	0.038	2.13949e-53	3	GALM
7.23449e-58	-0.609264	0.029	0.126	2.28046e-53	3	SKP1
7.7343e-58	-0.614241	0.031	0.129	2.43801e-53	3	ISCU
9.8848e-58	-0.565668	0.04	0.144	3.11589e-53	3	HADHB
1.04698e-57	0.553198	0.112	0.042	3.30029e-53	3	PEPD
1.34434e-57	-0.567205	0.045	0.151	4.23762e-53	3	ACTR2
1.41175e-57	0.595034	0.48	0.384	4.45011e-53	3	RBM25
1.47554e-57	-0.58479	0.018	0.108	4.65119e-53	3	COX5A
1.70879e-57	-0.619591	0.039	0.142	5.38646e-53	3	BACE2
1.92428e-57	0.55293	0.207	0.108	6.06571e-53	3	SHROOM4
2.0102e-57	-0.565999	0.038	0.141	6.33654e-53	3	RAC1
2.95195e-57	-0.581208	0.044	0.149	9.30514e-53	3	SCNN1A
4.01336e-57	-0.597394	0.021	0.113	1.26509e-52	3	MDH1
4.11704e-57	-0.587774	0.14	0.277	1.29777e-52	3	NEBL
4.53578e-57	-0.606919	0.041	0.144	1.42977e-52	3	HSPA8
4.83893e-57	-0.568816	0.066	0.18	1.52533e-52	3	PAPOLA
7.13276e-57	-0.573874	0.037	0.138	2.24839e-52	3	TMEM123
8.43342e-57	-0.55462	0.065	0.179	2.65838e-52	3	UBC
1.05672e-56	0.604314	0.107	0.04	3.33099e-52	3	TMEM63A
1.33592e-56	-0.552326	0.025	0.12	4.2111e-52	3	CALR
1.47603e-56	-0.581964	0.051	0.159	4.65273e-52	3	AIF1L
2.15311e-56	0.634528	0.177	0.087	6.78704e-52	3	LINC00894
2.43777e-56	0.507599	0.162	0.075	7.68435e-52	3	NRG1
2.72575e-56	-0.553485	0.026	0.12	8.59212e-52	3	TUFM
6.0256e-56	-0.567691	0.041	0.143	1.89939e-51	3	CXXC5
9.05897e-56	-0.529459	0.078	0.197	2.85557e-51	3	TRIM2
1.42786e-55	-0.608528	0.092	0.213	4.50091e-51	3	HSPH1
1.44208e-55	-0.58009	0.145	0.276	4.54574e-51	3	VMP1
1.70086e-55	-0.568981	0.019	0.107	5.36146e-51	3	SYPL1
2.25161e-55	-0.673375	0.047	0.15	7.09753e-51	3	NFKBIZ
3.05018e-55	-0.516338	0.078	0.197	9.61477e-51	3	ADGRG1
4.16315e-55	-0.580368	0.04	0.14	1.31231e-50	3	PON2
1.12302e-54	-0.561122	0.021	0.109	3.53999e-50	3	UQCRQ
1.2158e-54	-0.567644	0.018	0.104	3.83244e-50	3	CHCHD10
1.45089e-54	-0.563943	0.022	0.112	4.57349e-50	3	LRP10
1.95505e-54	-0.555877	0.032	0.127	6.16271e-50	3	SDCBP
2.04795e-54	-0.593288	0.067	0.178	6.45554e-50	3	RALBP1
2.4903e-54	0.456194	0.356	0.237	7.84991e-50	3	KANK1
2.93104e-54	-0.57014	0.018	0.103	9.23922e-50	3	CCT5
2.97082e-54	-0.555978	0.049	0.153	9.36462e-50	3	ATP5C1
3.41053e-54	0.582826	0.123	0.051	1.07507e-49	3	AFMID
3.4216e-54	0.495633	0.376	0.254	1.07856e-49	3	MACROD2
7.57236e-54	-0.557108	0.029	0.122	2.38696e-49	3	NDUFA5
7.80738e-54	-0.629519	0.045	0.146	2.46104e-49	3	SGIP1
8.42385e-54	-0.556552	0.028	0.12	2.65537e-49	3	DAZAP2
9.52851e-54	0.693274	0.136	0.06	3.00358e-49	3	PPP2R2B
1.09562e-53	0.601523	0.141	0.063	3.4536e-49	3	AC009120.6
1.23208e-53	-0.610956	0.024	0.112	3.88375e-49	3	SRSF7
1.24542e-53	-0.660036	0.027	0.116	3.9258e-49	3	BTG2
2.18895e-53	0.532085	0.106	0.04	6.90001e-49	3	CHDH
3.59167e-53	-0.617186	0.063	0.171	1.13217e-48	3	TGFBR1
3.7411e-53	0.605497	0.187	0.097	1.17927e-48	3	BNIP3L
3.94085e-53	-0.572998	0.017	0.101	1.24224e-48	3	PSME2
4.77447e-53	0.484245	0.134	0.058	1.50501e-48	3	GATM
6.27478e-53	0.464169	0.416	0.305	1.97794e-48	3	FARP1
1.05526e-52	0.524972	0.118	0.048	3.32639e-48	3	HNF4G
1.51391e-52	-0.507798	0.09	0.21	4.77214e-48	3	MYO10
1.58906e-52	-0.537689	0.029	0.12	5.00905e-48	3	TMEM30A
3.67773e-52	-0.56202	0.029	0.119	1.15929e-47	3	ATP6AP2
3.967e-52	-0.572028	0.024	0.111	1.25048e-47	3	UGT8
4.6295e-52	0.540995	0.203	0.109	1.45931e-47	3	NR6A1
5.81668e-52	-0.537124	0.034	0.127	1.83353e-47	3	HACD3
7.06987e-52	-0.534949	0.056	0.159	2.22856e-47	3	C6orf62
1.06824e-51	-0.582303	0.022	0.107	3.3673e-47	3	PGRMC1
1.35188e-51	-0.46893	0.111	0.235	4.2614e-47	3	HNRNPDL
1.42241e-51	-0.559728	0.045	0.142	4.48371e-47	3	GABARAPL1
2.71222e-51	-0.549094	0.019	0.102	8.54946e-47	3	SCOC
3.40584e-51	-0.514306	0.023	0.109	1.07359e-46	3	NDUFS5
5.01492e-51	-0.539817	0.026	0.112	1.5808e-46	3	PARK7
5.16146e-51	0.504031	0.119	0.049	1.627e-46	3	PDZK1IP1
7.07235e-51	-0.543446	0.027	0.114	2.22934e-46	3	ELF3
7.27792e-51	-0.518934	0.136	0.263	2.29415e-46	3	MYO1E
8.2111e-51	-0.556868	0.021	0.104	2.5883e-46	3	MAP1LC3B
8.28596e-51	-0.530608	0.025	0.111	2.6119e-46	3	ARRDC3
8.81428e-51	0.500616	0.127	0.054	2.77844e-46	3	MGST1
1.04408e-50	0.468756	0.118	0.049	3.29115e-46	3	KL
2.50528e-50	-0.569248	0.026	0.112	7.89715e-46	3	CA2
2.52944e-50	-0.596463	0.022	0.106	7.9733e-46	3	KCNJ1
2.58711e-50	0.523035	0.3	0.194	8.15507e-46	3	RBM6
2.77512e-50	-0.521512	0.032	0.121	8.74774e-46	3	UQCRH
4.03909e-50	-0.585511	0.124	0.246	1.2732e-45	3	SLC4A7
5.52709e-50	0.400834	0.209	0.112	1.74225e-45	3	SEMA5A
6.86511e-50	-0.522435	0.036	0.127	2.16402e-45	3	SERP1
8.23591e-50	-0.519595	0.027	0.114	2.59612e-45	3	NDUFB9
9.2962e-50	-0.535098	0.03	0.118	2.93035e-45	3	ZNF770
1.23179e-49	-0.521771	0.047	0.144	3.88285e-45	3	SERINC1
1.63124e-49	-0.540585	0.043	0.137	5.142e-45	3	ARPC2
1.67569e-49	-0.504011	0.111	0.229	5.28211e-45	3	WSB1
4.02086e-49	0.496404	0.185	0.096	1.26745e-44	3	GRB10
7.04161e-49	-0.442133	0.093	0.209	2.21966e-44	3	NAP1L1
7.41598e-49	0.42816	0.363	0.25	2.33766e-44	3	DANT2
7.43804e-49	-0.548239	0.025	0.108	2.34462e-44	3	CTSL
1.1095e-48	0.539228	0.14	0.065	3.49736e-44	3	HSPA12A
1.13171e-48	-0.507808	0.034	0.123	3.56739e-44	3	TSPAN3
1.25792e-48	0.545246	0.145	0.069	3.96522e-44	3	ALDH6A1
1.48989e-48	-0.502201	0.031	0.118	4.69643e-44	3	RPS21
1.84103e-48	0.510366	0.11	0.045	5.8033e-44	3	SH3BP2
2.55708e-48	-0.655417	0.155	0.276	8.06044e-44	3	PTGER3
2.7609e-48	-0.545997	0.035	0.124	8.7029e-44	3	SRSF2
2.85514e-48	-0.497905	0.031	0.118	8.99998e-44	3	MTCH1
3.5519e-48	0.519715	0.103	0.041	1.11963e-43	3	MYRIP
4.89079e-48	-0.516494	0.03	0.116	1.54167e-43	3	PNRC1
6.41833e-48	-0.518286	0.026	0.109	2.02318e-43	3	ATP5L
1.22544e-47	-0.411748	0.151	0.279	3.86282e-43	3	HNRNPU
1.65232e-47	-0.486332	0.03	0.115	5.20845e-43	3	NDUFB2
1.94917e-47	-0.592067	0.026	0.108	6.14418e-43	3	GATA3
1.98746e-47	-0.510107	0.037	0.126	6.26486e-43	3	MCL1
2.46327e-47	-0.627907	0.061	0.159	7.76471e-43	3	TNFSF10
2.66373e-47	0.519621	0.213	0.121	8.39662e-43	3	CTTNBP2
2.84214e-47	0.515839	0.16	0.08	8.95899e-43	3	NINL
2.98446e-47	-0.51314	0.027	0.109	9.40762e-43	3	ATP5J
3.52429e-47	0.457442	0.322	0.215	1.11093e-42	3	NFIA
3.70175e-47	-0.493614	0.046	0.138	1.16687e-42	3	HNRNPK
4.68556e-47	0.339943	0.542	0.438	1.47698e-42	3	PAX8
4.83308e-47	-0.551818	0.044	0.135	1.52348e-42	3	TSPAN1
5.10188e-47	0.463857	0.348	0.244	1.60821e-42	3	AKAP13
5.30278e-47	-0.497996	0.096	0.208	1.67154e-42	3	HIF1A
6.25151e-47	-0.48693	0.036	0.123	1.9706e-42	3	NOL7
6.61641e-47	-0.462548	0.048	0.143	2.08562e-42	3	ARFGAP3
6.61999e-47	0.525588	0.115	0.049	2.08675e-42	3	AASS
7.77652e-47	-0.468259	0.022	0.102	2.45131e-42	3	VAMP8
8.06672e-47	-0.53294	0.022	0.101	2.54279e-42	3	CAP1
8.16911e-47	-0.502407	0.059	0.158	2.57507e-42	3	PLEKHH2
8.92235e-47	-0.618752	0.043	0.133	2.8125e-42	3	ALDH1A2
9.63307e-47	-0.430221	0.124	0.244	3.03654e-42	3	NFE2L2
1.1638e-46	0.514771	0.196	0.108	3.66852e-42	3	SLC3A1
1.46793e-46	0.377638	0.472	0.364	4.62721e-42	3	MAPK10
1.81261e-46	-0.718288	0.028	0.109	5.71371e-42	3	CLDN10-AS1
1.93148e-46	-0.460519	0.1	0.213	6.0884e-42	3	AHNAK
2.04656e-46	0.42327	0.379	0.269	6.45117e-42	3	FHOD3
2.15657e-46	-0.469177	0.042	0.133	6.79795e-42	3	RPL37
2.20048e-46	0.522203	0.142	0.068	6.93634e-42	3	FANCC
2.25395e-46	-0.494959	0.062	0.161	7.1049e-42	3	HADHA
2.44165e-46	-0.60644	0.045	0.135	7.69656e-42	3	SNED1
3.0266e-46	-0.47857	0.066	0.166	9.54045e-42	3	VCL
3.13637e-46	0.532611	0.159	0.081	9.88645e-42	3	AL592183.1
3.8867e-46	0.514562	0.129	0.059	1.22516e-41	3	SOBP
4.07677e-46	0.502094	0.123	0.054	1.28508e-41	3	EPHA7
4.60872e-46	0.526624	0.166	0.085	1.45276e-41	3	COL27A1
5.59831e-46	0.53296	0.104	0.043	1.7647e-41	3	TENM2
6.26202e-46	-0.495609	0.025	0.105	1.97391e-41	3	COX6C
9.77129e-46	0.465561	0.245	0.148	3.08011e-41	3	SH3D19
1.01535e-45	-0.50827	0.036	0.122	3.20058e-41	3	HNRNPH3
1.34643e-45	0.548009	0.14	0.067	4.24422e-41	3	HGD
1.59465e-45	-0.578841	0.049	0.139	5.02665e-41	3	DEFB1
2.19656e-45	0.560069	0.198	0.112	6.924e-41	3	SH3YL1
2.21066e-45	-0.472919	0.045	0.135	6.96844e-41	3	TAF7
2.30156e-45	-0.472047	0.033	0.117	7.25498e-41	3	CCT3
2.36595e-45	0.465365	0.237	0.141	7.45794e-41	3	CCDC64
2.46075e-45	0.566208	0.28	0.183	7.75679e-41	3	THOC2
2.46628e-45	-0.452073	0.088	0.195	7.77421e-41	3	AK3
3.06609e-45	-0.466412	0.092	0.201	9.66492e-41	3	SSBP2
3.7526e-45	-0.67982	0.032	0.114	1.1829e-40	3	PWRN1
4.69564e-45	-0.382514	0.171	0.301	1.48016e-40	3	VPS13C
4.79627e-45	0.659535	0.158	0.082	1.51188e-40	3	NSUN6
9.62232e-45	0.532409	0.267	0.173	3.03315e-40	3	GALNT18
1.20219e-44	-0.44112	0.063	0.161	3.78953e-40	3	MAL2
1.50008e-44	0.283922	0.564	0.45	4.72854e-40	3	PTPRG
2.01654e-44	-0.481805	0.057	0.151	6.35652e-40	3	OSMR
2.49487e-44	0.522256	0.188	0.104	7.86434e-40	3	KIAA0825
2.62795e-44	-0.445536	0.082	0.185	8.28382e-40	3	TGOLN2
3.0673e-44	0.433405	0.562	0.492	9.66876e-40	3	GOLGB1
3.43909e-44	-0.528423	0.027	0.106	1.08407e-39	3	MNS1
6.31983e-44	-0.525959	0.039	0.124	1.99214e-39	3	ATP1B3
9.04971e-44	0.49474	0.181	0.099	2.85265e-39	3	DIP2B
1.15767e-43	-0.425447	0.124	0.24	3.6492e-39	3	UBE2D3
1.17171e-43	-0.502858	0.035	0.116	3.69348e-39	3	TROVE2
1.41432e-43	-0.478507	0.069	0.166	4.45822e-39	3	EIF5
3.64991e-43	-0.442212	0.065	0.16	1.15052e-38	3	YWHAZ
4.48966e-43	-0.483257	0.063	0.157	1.41523e-38	3	ANKRD10
4.92509e-43	0.489355	0.125	0.058	1.55249e-38	3	RP11-420A23.1
5.79509e-43	-0.473136	0.067	0.163	1.82673e-38	3	PTGES3
6.41045e-43	-0.580299	0.063	0.155	2.0207e-38	3	BMPR1B
6.62821e-43	-0.456436	0.041	0.126	2.08934e-38	3	EIF3K
6.97436e-43	-0.47007	0.046	0.133	2.19846e-38	3	SPPL2A
7.44501e-43	-0.420147	0.173	0.297	2.34681e-38	3	USP53
8.64998e-43	0.404329	0.235	0.136	2.72665e-38	3	XIST
9.83942e-43	0.380342	0.532	0.447	3.10158e-38	3	PNISR
1.46431e-42	-0.368576	0.226	0.359	4.61581e-38	3	NFAT5
1.56872e-42	-0.672842	0.033	0.112	4.94491e-38	3	ATP6V0D2
1.58213e-42	-0.43504	0.134	0.249	4.9872e-38	3	SF3B1
1.71688e-42	-0.473209	0.072	0.169	5.41196e-38	3	SKAP1
2.21446e-42	0.530168	0.124	0.058	6.98043e-38	3	EPHX2
2.28317e-42	0.466151	0.23	0.14	7.19702e-38	3	TAPT1-AS1
2.78907e-42	-0.439877	0.07	0.167	8.79172e-38	3	HNRNPR
3.30324e-42	-0.44221	0.086	0.187	1.04125e-37	3	ATP6V1A
3.30873e-42	0.487944	0.242	0.149	1.04298e-37	3	PELI2
3.88253e-42	0.498261	0.216	0.129	1.22385e-37	3	INVS
4.53523e-42	-0.653043	0.093	0.192	1.4296e-37	3	PCDH9
4.64632e-42	-0.473638	0.039	0.121	1.46461e-37	3	IFNAR1
6.59447e-42	-0.532258	0.032	0.111	2.07871e-37	3	HES1
7.19748e-42	-0.442359	0.031	0.108	2.26879e-37	3	RPN2
9.32546e-42	-0.461931	0.059	0.15	2.93957e-37	3	KCTD1
2.76559e-41	-0.493089	0.058	0.147	8.71769e-37	3	COL4A5
3.12709e-41	0.4735	0.296	0.202	9.85723e-37	3	VPS13A
3.38626e-41	-0.428269	0.092	0.193	1.06742e-36	3	RANBP2
3.59094e-41	0.50516	0.155	0.081	1.13194e-36	3	DOCK8
3.59362e-41	-0.491534	0.048	0.132	1.13278e-36	3	ASAH1
3.92645e-41	-0.498663	0.059	0.148	1.2377e-36	3	CADM1
4.7405e-41	-0.467863	0.029	0.105	1.4943e-36	3	TMPRSS2
4.95672e-41	-0.434372	0.132	0.245	1.56246e-36	3	ADAM10
7.70443e-41	-0.540869	0.082	0.178	2.42859e-36	3	MPPED2
7.88395e-41	-0.464407	0.033	0.11	2.48518e-36	3	CPVL
8.11447e-41	-0.424636	0.061	0.152	2.55784e-36	3	VAPA
9.08124e-41	-0.453762	0.084	0.182	2.86259e-36	3	TPST1
1.30028e-40	-0.441302	0.031	0.107	4.09875e-36	3	MRPS35
1.41614e-40	-0.592525	0.034	0.11	4.46397e-36	3	CA10
1.51051e-40	0.463587	0.182	0.102	4.76144e-36	3	C11orf54
1.68297e-40	-0.483047	0.047	0.131	5.30507e-36	3	TPM4
2.00275e-40	0.425197	0.341	0.243	6.31307e-36	3	SCAPER
2.8166e-40	-0.455852	0.029	0.104	8.87848e-36	3	GRHL2
3.49236e-40	-0.436938	0.06	0.149	1.10086e-35	3	SRSF10
4.69612e-40	0.492316	0.151	0.079	1.48031e-35	3	CMIP
5.29864e-40	-0.460019	0.046	0.128	1.67024e-35	3	SLC38A2
7.00046e-40	-0.4242	0.066	0.158	2.20668e-35	3	SMARCA5
9.37054e-40	0.442155	0.2	0.116	2.95378e-35	3	MAP3K5
9.83488e-40	0.498369	0.28	0.188	3.10015e-35	3	ZBTB38
1.08815e-39	0.438863	0.31	0.215	3.43006e-35	3	VWA8
1.51369e-39	0.483069	0.185	0.105	4.77146e-35	3	DLEU2
1.66623e-39	-0.435009	0.03	0.104	5.2523e-35	3	RASSF7
1.74805e-39	-0.418445	0.086	0.185	5.5102e-35	3	2020-09-07
2.13976e-39	-0.422467	0.037	0.115	6.74494e-35	3	RPL22
2.76717e-39	-0.43442	0.074	0.168	8.72267e-35	3	CRYBG3
3.31459e-39	-0.478373	0.06	0.147	1.04483e-34	3	MYO1B
4.01527e-39	0.454721	0.239	0.15	1.26569e-34	3	TRHDE
4.40985e-39	0.477765	0.128	0.063	1.39007e-34	3	SLC16A10
5.529e-39	-0.449761	0.035	0.11	1.74285e-34	3	BLNK
5.55652e-39	-0.377426	0.08	0.176	1.75153e-34	3	CSDE1
5.69329e-39	-0.447422	0.043	0.123	1.79464e-34	3	ATP8B1
6.08065e-39	-0.4044	0.069	0.16	1.91674e-34	3	OCIAD1
8.2162e-39	-0.576118	0.048	0.128	2.58991e-34	3	EGR1
9.44973e-39	-0.428882	0.045	0.125	2.97874e-34	3	EIF3H
1.09115e-38	-0.411551	0.056	0.141	3.43953e-34	3	MORF4L1
1.69309e-38	-0.393735	0.37	0.492	5.33696e-34	3	THSD7A
1.85325e-38	-0.448344	0.058	0.143	5.8418e-34	3	NOS1AP
1.88301e-38	-0.42685	0.208	0.324	5.93562e-34	3	NR3C2
1.98347e-38	0.462156	0.243	0.155	6.2523e-34	3	ITSN1
2.19482e-38	-0.431366	0.04	0.118	6.91851e-34	3	ABCC5
2.46952e-38	0.321424	0.538	0.451	7.78443e-34	3	LPP
2.60918e-38	-0.435898	0.033	0.107	8.22467e-34	3	RAB14
2.6491e-38	0.45684	0.108	0.049	8.35049e-34	3	NPR3
2.8098e-38	-0.360441	0.195	0.315	8.85705e-34	3	TPR
3.13046e-38	-0.446579	0.029	0.101	9.86785e-34	3	ZNF24
4.49842e-38	0.500252	0.219	0.135	1.41799e-33	3	AEBP2
6.92663e-38	-0.446174	0.051	0.132	2.18341e-33	3	ANXA11
7.47589e-38	-0.431946	0.04	0.117	2.35655e-33	3	RAD21
1.04754e-37	-0.398044	0.123	0.228	3.30207e-33	3	JAK1
1.33194e-37	0.484989	0.139	0.072	4.19855e-33	3	KLHL20
1.34969e-37	-0.432189	0.041	0.118	4.2545e-33	3	EFCAB14
1.58973e-37	0.486463	0.146	0.078	5.01115e-33	3	AGPAT3
1.71254e-37	0.298737	0.385	0.281	5.39826e-33	3	ARHGAP6
2.08138e-37	0.464031	0.101	0.045	6.56093e-33	3	SMIM24
2.73336e-37	-0.450555	0.04	0.115	8.61609e-33	3	SNX3
2.97983e-37	-0.311345	0.31	0.443	9.39301e-33	3	DDX17
3.10846e-37	-0.387258	0.035	0.108	9.7985e-33	3	P4HB
3.15211e-37	-0.405096	0.047	0.126	9.93608e-33	3	NDFIP1
4.50697e-37	-0.35234	0.133	0.241	1.42069e-32	3	ITGAV
4.55611e-37	0.454094	0.105	0.048	1.43618e-32	3	ADCY9
5.05951e-37	-0.490582	0.044	0.121	1.59486e-32	3	PHACTR1
5.13399e-37	-0.414494	0.047	0.126	1.61833e-32	3	TM9SF2
6.03955e-37	0.345717	0.382	0.281	1.90379e-32	3	NEDD4L
7.48194e-37	0.477095	0.117	0.057	2.35846e-32	3	PBLD
7.91008e-37	-0.366017	0.123	0.228	2.49342e-32	3	CIRBP
8.45206e-37	-0.372764	0.064	0.151	2.66426e-32	3	TPM3
8.97391e-37	0.467087	0.114	0.054	2.82876e-32	3	RP11-933H2.4
9.11896e-37	-0.446328	0.063	0.148	2.87448e-32	3	STIM2
9.34542e-37	0.486085	0.207	0.127	2.94586e-32	3	ADD1
1.23061e-36	-0.336171	0.134	0.244	3.87912e-32	3	TBC1D4
1.94178e-36	-0.479594	0.059	0.141	6.12089e-32	3	FRY
2.09475e-36	-0.380776	0.049	0.128	6.60308e-32	3	RTN3
2.89753e-36	-0.304499	0.222	0.346	9.13358e-32	3	GCC2
2.93143e-36	-0.415208	0.059	0.141	9.24046e-32	3	ATP2C1
3.18398e-36	0.474914	0.253	0.168	1.00366e-31	3	PUM3
3.52377e-36	0.408521	0.349	0.259	1.11076e-31	3	WDFY3
4.24199e-36	-0.554009	0.084	0.173	1.33716e-31	3	PIK3C2G
4.60355e-36	-0.317456	0.251	0.377	1.45113e-31	3	PCM1
9.73953e-36	-0.373837	0.11	0.208	3.0701e-31	3	ZFAND5
1.3396e-35	-0.38384	0.041	0.116	4.22268e-31	3	RPS4Y1
1.38718e-35	-0.408587	0.047	0.124	4.37266e-31	3	DNAJC10
2.16972e-35	-0.396127	0.032	0.102	6.83941e-31	3	AMD1
2.2513e-35	0.482564	0.12	0.059	7.09653e-31	3	PARGP1
2.3349e-35	0.454089	0.274	0.187	7.36007e-31	3	ANKIB1
2.65236e-35	-0.417922	0.06	0.141	8.36077e-31	3	PARP14
2.75899e-35	-0.373872	0.063	0.147	8.69689e-31	3	DEK
3.76599e-35	-0.366653	0.033	0.102	1.18712e-30	3	SSB
4.22155e-35	-0.407808	0.032	0.101	1.33072e-30	3	SUB1
4.64315e-35	-0.463319	0.032	0.101	1.46361e-30	3	BCL6
4.90941e-35	-0.423414	0.036	0.106	1.54755e-30	3	BHLHE40
4.98521e-35	-0.374724	0.082	0.172	1.57144e-30	3	FUBP1
5.48208e-35	-0.506263	0.115	0.21	1.72806e-30	3	TOX
6.07446e-35	0.413857	0.234	0.15	1.91479e-30	3	CACNA2D1
8.96181e-35	-0.387589	0.078	0.166	2.82494e-30	3	SERBP1
9.05173e-35	-0.394361	0.033	0.102	2.85329e-30	3	TMEM50B
1.10563e-34	-0.368344	0.076	0.163	3.48517e-30	3	TOP2B
1.45894e-34	0.450683	0.263	0.178	4.59887e-30	3	COL4A1
2.37308e-34	-0.399531	0.038	0.109	7.48043e-30	3	RSL1D1
2.47039e-34	-0.369625	0.07	0.154	7.78716e-30	3	TERF2IP
2.6633e-34	0.457489	0.252	0.169	8.39525e-30	3	ENOSF1
[truncated: 26,886 more rows]

## Sheet: Supplemental Table 3
p_val	avg_logFC	pct.1	pct.2	p_val_adj	cluster	gene
0	1.82096	0.986	0.85	0	DCT / CNT / CD	Calb1
0	1.32747	0.909	0.431	0	DCT / CNT / CD	Pgam2
0	0.984592	0.997	0.907	0	DCT / CNT / CD	Clcnkb
1.1672e-303	1.2981	0.97	0.657	1.99777e-299	DCT / CNT / CD	Tmem52b
2.38529e-292	0.652167	1	1	4.08267e-288	DCT / CNT / CD	S100a1
1.33808e-266	0.893031	0.997	0.884	2.29025e-262	DCT / CNT / CD	Tmem213
2.2688e-252	1.99214	1	0.999	3.88327e-248	DCT / CNT / CD	S100g
5.70733e-246	0.924972	0.999	0.945	9.76867e-242	DCT / CNT / CD	Kl
9.33657e-237	1.85018	0.999	0.993	1.59805e-232	DCT / CNT / CD	Klk1
1.49458e-223	0.38151	1	1	2.55813e-219	DCT / CNT / CD	Ldhb
6.74819e-213	0.764179	0.966	0.754	1.15502e-208	DCT / CNT / CD	Hoxd8
5.11938e-203	1.00987	0.685	0.254	8.76232e-199	DCT / CNT / CD	Slc26a4
4.62034e-196	0.92005	0.868	0.475	7.90817e-192	DCT / CNT / CD	Rhcg
2.21971e-193	1.24231	0.991	0.911	3.79926e-189	DCT / CNT / CD	Clu
2.12891e-192	1.43608	0.938	0.81	3.64384e-188	DCT / CNT / CD	Atp6v1g3
1.30575e-187	0.790799	0.973	0.869	2.23492e-183	DCT / CNT / CD	Wnk1
4.24513e-185	0.832752	0.696	0.276	7.26597e-181	DCT / CNT / CD	Scnn1g
4.61674e-184	0.93316	0.822	0.441	7.90201e-180	DCT / CNT / CD	Scnn1b
8.7473e-184	0.538258	0.482	0.108	1.49719e-179	DCT / CNT / CD	Oxgr1
1.84799e-180	0.662469	0.958	0.733	3.16302e-176	DCT / CNT / CD	Acss1
1.38279e-179	0.629952	0.973	0.678	2.36679e-175	DCT / CNT / CD	Kcnj1
1.5389e-179	0.649398	0.966	0.742	2.63398e-175	DCT / CNT / CD	Scnn1a
8.49885e-174	0.785418	0.692	0.277	1.45466e-169	DCT / CNT / CD	Atp6v0d2
5.80449e-172	0.664922	0.795	0.389	9.93496e-168	DCT / CNT / CD	Kcnj10
2.95411e-168	0.435884	0.41	0.08	5.05626e-164	DCT / CNT / CD	Hhatl
4.8329e-166	0.896017	0.699	0.317	8.27199e-162	DCT / CNT / CD	Rhbg
2.28189e-164	0.330703	0.326	0.046	3.90568e-160	DCT / CNT / CD	Malrd1
7.45593e-163	0.623709	0.507	0.139	1.27616e-158	DCT / CNT / CD	Kcne1
7.55874e-162	0.485713	0.425	0.093	1.29375e-157	DCT / CNT / CD	Insrr
5.73116e-161	0.378383	1	1	9.80945e-157	DCT / CNT / CD	Atp6v1f
2.17087e-160	0.487244	0.448	0.105	3.71566e-156	DCT / CNT / CD	Slc4a9
2.35812e-157	0.656271	0.757	0.383	4.03616e-153	DCT / CNT / CD	Hoxb5os
9.30078e-153	1.42888	0.937	0.798	1.59192e-148	DCT / CNT / CD	Slc12a3
1.13289e-148	0.437395	0.375	0.075	1.93906e-144	DCT / CNT / CD	Trpv5
5.24422e-147	0.470382	1	0.998	8.97601e-143	DCT / CNT / CD	Nudt4
1.7135e-144	-0.578679	0.998	1	2.93283e-140	DCT / CNT / CD	Aqp1
4.10029e-144	0.580379	0.736	0.349	7.01806e-140	DCT / CNT / CD	Kcnq1
3.27516e-143	0.55628	0.973	0.843	5.60576e-139	DCT / CNT / CD	Wnk4
2.45713e-141	1.37669	0.883	0.63	4.20563e-137	DCT / CNT / CD	Pvalb
2.08902e-140	0.628353	0.876	0.576	3.57557e-136	DCT / CNT / CD	Ckmt1
1.72249e-139	0.651347	0.947	0.758	2.94821e-135	DCT / CNT / CD	Car12
1.19107e-138	0.491136	0.996	0.886	2.03864e-134	DCT / CNT / CD	Aif1l
4.35648e-138	0.466363	0.518	0.165	7.45655e-134	DCT / CNT / CD	Atp6v1b1
2.41898e-134	0.415313	1	1	4.14033e-130	DCT / CNT / CD	Ctsd
8.19632e-134	0.528445	0.977	0.879	1.40288e-129	DCT / CNT / CD	Tfcp2l1
1.26417e-130	0.493194	0.409	0.106	2.16376e-126	DCT / CNT / CD	Hmx2
8.47397e-130	0.533696	0.803	0.441	1.45041e-125	DCT / CNT / CD	Cldn8
1.47541e-127	0.604046	0.605	0.25	2.5253e-123	DCT / CNT / CD	Foxi1
3.30297e-127	0.774934	0.767	0.459	5.65336e-123	DCT / CNT / CD	Sfrp1
3.81732e-126	0.599478	0.801	0.466	6.53372e-122	DCT / CNT / CD	Cav2
7.58e-125	0.568823	0.665	0.313	1.29739e-120	DCT / CNT / CD	Cwh43
3.23943e-123	0.503274	0.614	0.256	5.54461e-119	DCT / CNT / CD	Scg5
2.22023e-122	0.43116	0.434	0.126	3.80014e-118	DCT / CNT / CD	Ltc4s
7.42245e-122	0.441817	0.434	0.127	1.27043e-117	DCT / CNT / CD	Hepacam2
3.35954e-121	1.05464	0.86	0.685	5.75019e-117	DCT / CNT / CD	Hsd11b2
5.81237e-121	0.373875	0.999	0.924	9.94845e-117	DCT / CNT / CD	Mal
2.05286e-120	0.343452	1	1	3.51368e-116	DCT / CNT / CD	Atp6v1e1
6.82578e-120	0.677835	0.67	0.336	1.1683e-115	DCT / CNT / CD	Atp6v1c2
2.70831e-116	0.549113	0.853	0.575	4.63555e-112	DCT / CNT / CD	Hoxd9
6.64063e-115	0.452376	0.413	0.122	1.13661e-110	DCT / CNT / CD	Guca2a
1.09085e-114	0.760101	0.754	0.479	1.86711e-110	DCT / CNT / CD	Spink8
3.04673e-114	0.513864	0.862	0.551	5.21477e-110	DCT / CNT / CD	Slc16a7
1.27085e-113	0.428511	1	0.985	2.17519e-109	DCT / CNT / CD	Defb1
9.01662e-108	0.449214	0.99	0.911	1.54328e-103	DCT / CNT / CD	Cd9
2.5677e-106	0.704919	0.691	0.374	4.39488e-102	DCT / CNT / CD	Ptgfr
3.65329e-106	0.283095	0.254	0.045	6.25298e-102	DCT / CNT / CD	Rnase1
2.16268e-105	0.421829	0.611	0.27	3.70164e-101	DCT / CNT / CD	Slc35g1
6.4653e-103	0.434642	0.938	0.714	1.1066e-98	DCT / CNT / CD	Bcat2
9.81722e-102	0.364086	1	1	1.68032e-97	DCT / CNT / CD	Atp1a1
3.79886e-101	0.450555	0.916	0.664	6.50213e-97	DCT / CNT / CD	Efhd1
2.53387e-98	0.519565	0.652	0.338	4.33696e-94	DCT / CNT / CD	Ptges
3.36825e-98	0.373781	0.998	0.987	5.76509e-94	DCT / CNT / CD	Pgrmc1
4.12083e-96	0.545177	0.77	0.505	7.05321e-92	DCT / CNT / CD	Klk1b22
1.0343e-94	0.457822	0.889	0.619	1.7703e-90	DCT / CNT / CD	Tspan1
3.64181e-94	0.400733	0.629	0.311	6.23331e-90	DCT / CNT / CD	Rragd
2.0754e-93	0.546843	0.748	0.448	3.55226e-89	DCT / CNT / CD	Olfm1
4.2708e-90	0.403568	0.337	0.097	7.30991e-86	DCT / CNT / CD	Sh2d4b
1.02534e-89	-0.732448	0.999	0.999	1.75497e-85	DCT / CNT / CD	Gstm1
7.93947e-89	0.35728	0.948	0.824	1.35892e-84	DCT / CNT / CD	Mgst1
3.02052e-88	0.395649	0.614	0.303	5.16993e-84	DCT / CNT / CD	Pycard
1.84151e-86	0.458129	0.989	0.931	3.15192e-82	DCT / CNT / CD	Kng2
3.12892e-86	-0.787782	1	1	5.35547e-82	DCT / CNT / CD	Napsa
8.10785e-86	0.255917	1	0.999	1.38774e-81	DCT / CNT / CD	Slc25a4
1.76537e-85	0.533117	0.583	0.293	3.02161e-81	DCT / CNT / CD	Serpinb1a
8.94546e-83	0.357012	0.46	0.187	1.53111e-78	DCT / CNT / CD	Tmem117
8.81862e-82	0.335075	0.997	0.93	1.5094e-77	DCT / CNT / CD	Pkm
1.8181e-78	0.267453	0.299	0.084	3.11186e-74	DCT / CNT / CD	Trpm6
1.6061e-77	0.362353	0.954	0.795	2.74899e-73	DCT / CNT / CD	Pcolce
5.91471e-77	0.260142	0.346	0.112	1.01236e-72	DCT / CNT / CD	Pamr1
7.64582e-77	-0.654037	0.996	0.995	1.30866e-72	DCT / CNT / CD	Mpv17l
2.61909e-76	0.342302	0.525	0.243	4.48284e-72	DCT / CNT / CD	Grb14
6.24065e-76	-0.564787	1	1	1.06815e-71	DCT / CNT / CD	Acadm
9.39796e-76	0.344984	0.57	0.278	1.60856e-71	DCT / CNT / CD	Cavin2
1.50371e-75	0.443148	0.826	0.617	2.57375e-71	DCT / CNT / CD	Tbx2
6.54647e-75	0.433553	0.688	0.419	1.12049e-70	DCT / CNT / CD	Emb
1.27138e-74	0.297648	0.424	0.166	2.17609e-70	DCT / CNT / CD	Tmem132a
1.26673e-73	0.281722	0.379	0.137	2.16814e-69	DCT / CNT / CD	Atp2b4
1.66652e-73	-0.369237	0.99	0.992	2.85241e-69	DCT / CNT / CD	Gclm
1.87874e-73	-0.355081	0.994	0.993	3.21566e-69	DCT / CNT / CD	Gss
2.72443e-72	0.329163	0.528	0.249	4.66313e-68	DCT / CNT / CD	Ybx2
2.77039e-72	0.394066	0.782	0.54	4.74181e-68	DCT / CNT / CD	Cyp2j6
7.26841e-72	0.37936	0.512	0.245	1.24406e-67	DCT / CNT / CD	Klhl3
9.52217e-72	0.42156	0.834	0.573	1.62981e-67	DCT / CNT / CD	Sostdc1
1.1397e-71	0.36683	0.733	0.44	1.95072e-67	DCT / CNT / CD	Slc2a4
1.77909e-71	0.272262	1	1	3.04508e-67	DCT / CNT / CD	Pdzk1ip1
2.70237e-70	0.398067	0.721	0.465	4.62537e-66	DCT / CNT / CD	Ermp1
2.88318e-70	0.310654	0.48	0.216	4.93485e-66	DCT / CNT / CD	Shisa4
3.04122e-70	0.329305	0.97	0.891	5.20535e-66	DCT / CNT / CD	Gstt1
1.43061e-68	0.324669	0.89	0.695	2.44862e-64	DCT / CNT / CD	Pbxip1
2.08184e-66	-0.442338	0.994	0.996	3.56327e-62	DCT / CNT / CD	Slc6a18
5.94026e-66	0.417497	0.67	0.419	1.01674e-61	DCT / CNT / CD	Cav1
1.12307e-65	0.393027	0.64	0.389	1.92225e-61	DCT / CNT / CD	Emx1
9.04361e-65	0.342106	0.949	0.821	1.5479e-60	DCT / CNT / CD	Npnt
1.04166e-64	0.299353	0.523	0.25	1.78291e-60	DCT / CNT / CD	Blnk
1.37987e-64	0.308327	0.548	0.276	2.36179e-60	DCT / CNT / CD	Mecom
5.36242e-64	-0.508798	0.947	0.971	9.17832e-60	DCT / CNT / CD	Tmigd1
2.74846e-63	0.344325	0.513	0.263	4.70426e-59	DCT / CNT / CD	Cyp2s1
9.66715e-63	0.303458	0.938	0.772	1.65463e-58	DCT / CNT / CD	Csrp1
1.93565e-62	0.285079	0.52	0.257	3.31305e-58	DCT / CNT / CD	Sulf2
4.0921e-62	0.308425	0.517	0.26	7.00403e-58	DCT / CNT / CD	Slit2
4.7122e-61	0.393907	1	0.997	8.0654e-57	DCT / CNT / CD	Spp1
2.20141e-60	-1.00633	0.473	0.674	3.76793e-56	DCT / CNT / CD	Slc22a19
3.03025e-60	0.336112	0.564	0.309	5.18658e-56	DCT / CNT / CD	Slc16a5
5.54102e-60	0.262971	0.644	0.365	9.48401e-56	DCT / CNT / CD	Bsnd
8.69031e-60	0.260687	0.999	0.975	1.48743e-55	DCT / CNT / CD	Wfdc2
1.46732e-59	-0.423993	0.936	0.976	2.51146e-55	DCT / CNT / CD	Defb29
1.97888e-59	0.315694	0.947	0.835	3.38705e-55	DCT / CNT / CD	Sh3bgrl3
3.67615e-58	-0.528729	0.985	0.983	6.2921e-54	DCT / CNT / CD	Slc7a13
8.64502e-58	0.271647	0.426	0.194	1.47968e-53	DCT / CNT / CD	Tmem52
2.3219e-57	0.284475	0.805	0.552	3.97417e-53	DCT / CNT / CD	Tmem72
2.82149e-57	-0.526281	0.998	0.999	4.82926e-53	DCT / CNT / CD	Mep1a
3.60379e-57	-1.1974	0.756	0.849	6.16825e-53	DCT / CNT / CD	Cyp7b1
4.51093e-57	0.256978	0.39	0.168	7.72091e-53	DCT / CNT / CD	Scn4b
2.15164e-56	0.33615	0.744	0.52	3.68275e-52	DCT / CNT / CD	Tanc1
2.2166e-56	-0.94523	0.784	0.884	3.79394e-52	DCT / CNT / CD	Scd1
3.39802e-56	0.305119	0.615	0.366	5.81605e-52	DCT / CNT / CD	Itpr2
5.30636e-56	-0.473591	0.987	0.994	9.08237e-52	DCT / CNT / CD	Acsm3
9.03747e-56	0.370721	0.763	0.576	1.54685e-51	DCT / CNT / CD	Cog7
1.1345e-55	0.275408	0.59	0.325	1.94182e-51	DCT / CNT / CD	Rap1gap2
1.90017e-55	0.350567	0.89	0.784	3.25233e-51	DCT / CNT / CD	Pam
4.15299e-55	-0.547184	0.829	0.913	7.10826e-51	DCT / CNT / CD	Gramd1b
6.42133e-55	0.250608	0.999	0.989	1.09908e-50	DCT / CNT / CD	Kcnj16
7.00901e-55	0.305195	0.961	0.874	1.19966e-50	DCT / CNT / CD	Vdr
7.797e-55	0.315117	0.972	0.948	1.33453e-50	DCT / CNT / CD	Atp6ap2
1.69189e-54	0.346011	0.906	0.768	2.89583e-50	DCT / CNT / CD	Pea15a
2.07636e-54	0.286915	0.509	0.263	3.5539e-50	DCT / CNT / CD	Hoxd10
1.18318e-53	-0.410337	0.992	0.993	2.02513e-49	DCT / CNT / CD	Ghr
1.24681e-53	0.323195	0.952	0.83	2.13405e-49	DCT / CNT / CD	Slc5a2
2.92694e-53	0.28719	0.553	0.311	5.00975e-49	DCT / CNT / CD	Smtnl2
3.04938e-53	-1.1281	0.835	0.901	5.21932e-49	DCT / CNT / CD	Mettl7a2
4.01806e-52	0.305996	0.381	0.173	6.87732e-48	DCT / CNT / CD	Plcg2
6.83558e-52	-0.63164	0.704	0.823	1.16998e-47	DCT / CNT / CD	Slc22a7
3.67263e-51	-0.510539	0.796	0.878	6.28607e-47	DCT / CNT / CD	Cyp51
4.09268e-51	0.286718	0.924	0.803	7.00504e-47	DCT / CNT / CD	Cdh1
4.36434e-51	-0.473132	0.893	0.939	7.47001e-47	DCT / CNT / CD	Hist1h1c
9.43186e-51	0.264355	0.538	0.297	1.61436e-46	DCT / CNT / CD	Slc7a8
9.75274e-51	0.389683	0.677	0.461	1.66928e-46	DCT / CNT / CD	Rgs2
1.35534e-50	-0.463925	0.987	0.993	2.31981e-46	DCT / CNT / CD	Acy1
2.09208e-50	-0.694017	0.582	0.728	3.58081e-46	DCT / CNT / CD	Mep1b
2.73418e-50	0.627318	0.866	0.682	4.67983e-46	DCT / CNT / CD	Tacstd2
9.38507e-50	-0.742299	0.333	0.539	1.60635e-45	DCT / CNT / CD	Bcat1
1.44883e-49	0.449251	0.379	0.182	2.47981e-45	DCT / CNT / CD	Coch
1.83035e-49	-0.484113	0.723	0.835	3.13282e-45	DCT / CNT / CD	Slc9a8
3.58361e-49	-0.254441	0.99	0.996	6.13371e-45	DCT / CNT / CD	Nhp2
5.24406e-49	-0.431998	0.931	0.955	8.97574e-45	DCT / CNT / CD	Slc5a8
8.17316e-49	0.252241	0.975	0.88	1.39892e-44	DCT / CNT / CD	Ndrg2
2.4301e-48	-0.368757	0.996	0.988	4.15936e-44	DCT / CNT / CD	Slc3a1
2.99025e-48	-0.374935	0.564	0.75	5.1181e-44	DCT / CNT / CD	Plau
7.96176e-48	0.287054	0.795	0.595	1.36274e-43	DCT / CNT / CD	Tmem50b
2.84189e-47	-0.543357	0.944	0.979	4.86418e-43	DCT / CNT / CD	Cldn10
6.13185e-47	-0.476253	0.558	0.727	1.04953e-42	DCT / CNT / CD	Agt
1.17373e-46	0.251513	0.509	0.281	2.00896e-42	DCT / CNT / CD	Pygb
2.26353e-46	0.277895	0.925	0.842	3.87426e-42	DCT / CNT / CD	Enpp5
4.7889e-46	0.780831	0.919	0.838	8.19667e-42	DCT / CNT / CD	Ren1
4.95571e-46	0.298089	0.889	0.75	8.48219e-42	DCT / CNT / CD	Slc43a2
1.42026e-45	0.322666	0.647	0.433	2.43092e-41	DCT / CNT / CD	Kctd1
3.76595e-45	-0.485659	0.426	0.613	6.44581e-41	DCT / CNT / CD	Slc39a8
5.97457e-45	-0.274329	1	0.997	1.02261e-40	DCT / CNT / CD	Calml4
5.97606e-45	0.296459	0.677	0.475	1.02286e-40	DCT / CNT / CD	Prps2
6.25813e-45	-0.807848	0.305	0.504	1.07114e-40	DCT / CNT / CD	Serpina1f
2.64295e-44	0.264879	0.785	0.585	4.52368e-40	DCT / CNT / CD	Me3
3.47852e-44	-0.518531	0.981	0.991	5.95383e-40	DCT / CNT / CD	Aadat
4.38032e-44	0.277577	0.379	0.185	7.49735e-40	DCT / CNT / CD	AC078895.1
7.2066e-44	-0.49314	0.967	0.982	1.23348e-39	DCT / CNT / CD	Crot
8.32912e-44	0.266665	0.655	0.433	1.42561e-39	DCT / CNT / CD	Cdc42ep1
1.49352e-43	0.280521	0.855	0.711	2.55631e-39	DCT / CNT / CD	1700011H14Rik
2.2084e-43	0.287495	0.65	0.407	3.7799e-39	DCT / CNT / CD	Gm47708
2.85303e-43	0.25072	0.938	0.904	4.88324e-39	DCT / CNT / CD	Atp6v1h
3.58996e-43	-0.481093	0.94	0.955	6.14458e-39	DCT / CNT / CD	Akr1c14
5.86821e-43	0.393129	0.79	0.66	1.0044e-38	DCT / CNT / CD	Aqp3
1.26274e-42	0.251178	1	1	2.1613e-38	DCT / CNT / CD	Ly6a
1.56051e-42	-0.291873	0.99	0.971	2.67097e-38	DCT / CNT / CD	Pter
6.52971e-42	0.289365	0.989	0.973	1.11763e-37	DCT / CNT / CD	Id2
6.94381e-42	-0.262294	0.999	0.995	1.1885e-37	DCT / CNT / CD	Lap3
1.08331e-41	0.276165	0.684	0.48	1.8542e-37	DCT / CNT / CD	Sema3b
1.748e-41	0.271908	0.669	0.458	2.99188e-37	DCT / CNT / CD	Scd2
2.35924e-41	0.265011	0.91	0.766	4.03808e-37	DCT / CNT / CD	Mdk
4.18405e-41	0.252082	0.416	0.218	7.16143e-37	DCT / CNT / CD	Rcan2
3.36637e-40	-0.414995	0.273	0.477	5.76189e-36	DCT / CNT / CD	Irx1
1.08717e-39	0.293889	0.856	0.691	1.8608e-35	DCT / CNT / CD	Cyp2d26
1.24062e-39	-0.381325	0.969	0.968	2.12345e-35	DCT / CNT / CD	Ugt3a1
2.738e-39	-0.309444	0.999	0.998	4.68636e-35	DCT / CNT / CD	Atp11a
2.9902e-39	-0.451884	0.761	0.848	5.11803e-35	DCT / CNT / CD	Ppic
3.08037e-39	-0.405874	0.838	0.88	5.27237e-35	DCT / CNT / CD	Ace
3.27993e-39	0.274985	0.857	0.657	5.61392e-35	DCT / CNT / CD	Gldc
3.74497e-39	-0.694186	0.454	0.61	6.40989e-35	DCT / CNT / CD	Slc22a13
3.81956e-39	0.253861	0.957	0.88	6.53757e-35	DCT / CNT / CD	Slc6a19
7.61867e-38	0.257077	0.556	0.353	1.30401e-33	DCT / CNT / CD	Iqgap2
1.69464e-37	0.307282	0.962	0.83	2.90055e-33	DCT / CNT / CD	Lgals3
2.12377e-36	-0.309919	0.976	0.972	3.63505e-32	DCT / CNT / CD	Slc5a10
2.17549e-36	-0.266068	1	1	3.72357e-32	DCT / CNT / CD	Chpt1
3.42294e-36	-0.480789	0.741	0.813	5.85871e-32	DCT / CNT / CD	Gpm6a
7.49747e-36	0.272948	0.449	0.256	1.28327e-31	DCT / CNT / CD	Avpr2
7.85386e-36	-0.332151	0.972	0.98	1.34427e-31	DCT / CNT / CD	Csad
3.88514e-35	-0.379946	0.876	0.919	6.64981e-31	DCT / CNT / CD	Bdh1
5.5568e-35	-0.289592	0.959	0.967	9.51103e-31	DCT / CNT / CD	Cth
6.81445e-35	0.253635	0.794	0.69	1.16636e-30	DCT / CNT / CD	Tbc1d1
7.4954e-35	0.326041	0.594	0.4	1.28291e-30	DCT / CNT / CD	Serpinb9
9.5107e-35	0.26696	0.791	0.643	1.62785e-30	DCT / CNT / CD	Trpm7
1.12076e-34	-0.479957	0.956	0.976	1.9183e-30	DCT / CNT / CD	Hsd11b1
1.35755e-34	-0.289988	0.955	0.968	2.32358e-30	DCT / CNT / CD	Cbs
4.64136e-34	-0.453782	0.863	0.895	7.94415e-30	DCT / CNT / CD	Slc23a1
7.63965e-34	-0.362452	0.143	0.331	1.3076e-29	DCT / CNT / CD	Smoc2
8.97437e-34	-0.285023	0.646	0.789	1.53605e-29	DCT / CNT / CD	Pqlc1
9.40032e-34	0.291266	0.848	0.775	1.60896e-29	DCT / CNT / CD	Slc25a30
5.78605e-33	-0.388894	0.219	0.4	9.90341e-29	DCT / CNT / CD	Apoa4
6.47854e-33	0.250006	0.576	0.395	1.10887e-28	DCT / CNT / CD	Tmem185a
2.06395e-32	-0.375822	0.704	0.805	3.53265e-28	DCT / CNT / CD	Bok
2.08958e-32	-0.337877	0.642	0.76	3.57652e-28	DCT / CNT / CD	Slc10a2
3.49418e-32	-0.336983	0.933	0.957	5.98064e-28	DCT / CNT / CD	Cebpb
3.93679e-32	-0.344363	0.659	0.781	6.7382e-28	DCT / CNT / CD	2200002D01Rik
2.45456e-31	-0.417652	0.66	0.766	4.20122e-27	DCT / CNT / CD	Gm4450
2.48868e-31	-0.510436	0.16	0.337	4.25962e-27	DCT / CNT / CD	Arc
2.71847e-31	0.315785	0.795	0.652	4.65293e-27	DCT / CNT / CD	Sec14l1
5.34439e-31	-0.623478	0.27	0.444	9.14746e-27	DCT / CNT / CD	Havcr1
8.54463e-31	0.519731	0.499	0.339	1.4625e-26	DCT / CNT / CD	Gm45716
1.05135e-30	-0.356952	1	0.999	1.7995e-26	DCT / CNT / CD	Slc27a2
1.75268e-30	-0.425915	0.64	0.752	2.99988e-26	DCT / CNT / CD	Mfsd2a
2.27655e-30	-0.328029	0.872	0.901	3.89654e-26	DCT / CNT / CD	Cubn
7.28067e-30	-0.338057	0.625	0.724	1.24616e-25	DCT / CNT / CD	Nt5e
1.98376e-29	-0.637926	0.904	0.936	3.39541e-25	DCT / CNT / CD	Akr1b3
4.47397e-29	-0.269089	0.143	0.316	7.65766e-25	DCT / CNT / CD	C8a
5.52517e-28	-0.283221	0.29	0.459	9.45688e-24	DCT / CNT / CD	Hsd17b2
6.93908e-28	-1.24621	0.954	0.934	1.18769e-23	DCT / CNT / CD	Cryab
1.4615e-27	-0.28754	0.482	0.623	2.50151e-23	DCT / CNT / CD	Csf1r
2.20669e-27	-0.298566	0.552	0.667	3.77697e-23	DCT / CNT / CD	Slc39a14
2.43544e-27	-0.358059	0.14	0.3	4.16849e-23	DCT / CNT / CD	Apob
2.48628e-27	-0.326091	0.898	0.926	4.25551e-23	DCT / CNT / CD	Slc6a6
3.677e-27	-0.352392	0.366	0.515	6.29356e-23	DCT / CNT / CD	Myo5a
1.15167e-26	-0.269799	0.832	0.893	1.9712e-22	DCT / CNT / CD	Ugdh
2.62235e-26	-0.336841	0.691	0.773	4.48842e-22	DCT / CNT / CD	C1qtnf3
2.89853e-26	-0.299239	0.731	0.813	4.96113e-22	DCT / CNT / CD	Slc15a2
6.98757e-26	-0.433765	0.154	0.307	1.19599e-21	DCT / CNT / CD	Akr1c18
8.20165e-26	-0.409293	1	1	1.40379e-21	DCT / CNT / CD	S100a10
1.30501e-25	-0.346607	0.096	0.245	2.23366e-21	DCT / CNT / CD	Slc4a11
3.91672e-25	-0.294473	0.184	0.341	6.70386e-21	DCT / CNT / CD	Slc23a3
4.20503e-25	-0.272165	0.555	0.676	7.19733e-21	DCT / CNT / CD	Gm853
5.17619e-25	-0.316767	0.66	0.758	8.85956e-21	DCT / CNT / CD	Slc6a13
5.32366e-25	-0.284415	0.541	0.667	9.11198e-21	DCT / CNT / CD	Idi1
5.40689e-25	-0.440966	0.163	0.311	9.25443e-21	DCT / CNT / CD	Wnt7b
1.44992e-24	0.311672	0.982	0.969	2.48169e-20	DCT / CNT / CD	Mgp
2.81261e-24	-0.274887	0.917	0.911	4.81406e-20	DCT / CNT / CD	Slc22a2
5.18571e-24	-0.272771	0.114	0.259	8.87586e-20	DCT / CNT / CD	Slc22a26
6.42106e-24	-0.277631	0.598	0.7	1.09903e-19	DCT / CNT / CD	Timd2
7.34265e-24	-0.254442	0.969	0.973	1.25677e-19	DCT / CNT / CD	Them7
1.13129e-23	-0.284611	0.897	0.924	1.93632e-19	DCT / CNT / CD	Dusp1
1.94725e-23	-0.366675	0.541	0.642	3.33291e-19	DCT / CNT / CD	Slc38a3
2.27842e-23	-0.299345	0.748	0.807	3.89974e-19	DCT / CNT / CD	Fmo5
2.51586e-23	-0.26696	0.23	0.382	4.30614e-19	DCT / CNT / CD	Foxc1
5.42122e-23	-0.261621	0.942	0.956	9.27896e-19	DCT / CNT / CD	Nceh1
1.35852e-22	-0.268915	0.275	0.424	2.32524e-18	DCT / CNT / CD	Misp
2.3442e-21	0.500437	0.983	0.987	4.01233e-17	DCT / CNT / CD	Egf
3.24824e-21	-0.274136	0.89	0.924	5.55969e-17	DCT / CNT / CD	Macrod1
4.66109e-21	-0.269334	0.947	0.959	7.97792e-17	DCT / CNT / CD	Pank1
5.55573e-21	-0.266456	1	0.999	9.5092e-17	DCT / CNT / CD	Hspd1
1.38519e-20	-0.266429	0.979	0.976	2.37089e-16	DCT / CNT / CD	Ehhadh
2.00161e-20	-0.264208	0.542	0.642	3.42595e-16	DCT / CNT / CD	Clrn3
1.02846e-19	-0.346401	0.106	0.231	1.76031e-15	DCT / CNT / CD	Bst1
2.88282e-19	-0.392102	0.357	0.482	4.93423e-15	DCT / CNT / CD	Dhx34
4.17437e-19	-0.371318	0.625	0.704	7.14485e-15	DCT / CNT / CD	Sphk1
4.45693e-19	-0.293072	0.36	0.482	7.62848e-15	DCT / CNT / CD	Rnf24
9.45613e-19	-0.308699	0.813	0.84	1.61851e-14	DCT / CNT / CD	Apoc3
1.11167e-18	-0.258443	0.777	0.812	1.90274e-14	DCT / CNT / CD	Rdh16f2
4.49782e-18	-0.265555	1	1	7.69847e-14	DCT / CNT / CD	Kap
5.08278e-18	-0.272267	0.565	0.669	8.69969e-14	DCT / CNT / CD	Il34
1.11505e-17	-0.274634	0.878	0.912	1.90852e-13	DCT / CNT / CD	Rhob
4.07986e-17	-0.271895	0.558	0.649	6.98308e-13	DCT / CNT / CD	Ier5
4.41074e-17	-0.410094	0.395	0.5	7.54943e-13	DCT / CNT / CD	Hmgcr
4.6829e-17	-0.364974	0.3	0.414	8.01525e-13	DCT / CNT / CD	Cxcl14
7.8276e-17	0.307702	0.56	0.433	1.33977e-12	DCT / CNT / CD	Acta2
1.20661e-16	-0.394025	0.425	0.53	2.06523e-12	DCT / CNT / CD	Egr1
2.29871e-16	-0.317724	0.415	0.516	3.93447e-12	DCT / CNT / CD	Capg
3.90297e-16	-0.388125	0.293	0.41	6.68033e-12	DCT / CNT / CD	Dusp5
7.55674e-16	-0.570513	0.167	0.276	1.29341e-11	DCT / CNT / CD	Cck
1.04787e-14	-0.317241	0.689	0.736	1.79354e-10	DCT / CNT / CD	Cyp4a10
1.28457e-14	-0.251952	0.596	0.652	2.19868e-10	DCT / CNT / CD	Pzp
1.76401e-14	-0.375851	0.134	0.236	3.01928e-10	DCT / CNT / CD	Tnc
8.91951e-14	-0.344828	0.221	0.329	1.52666e-09	DCT / CNT / CD	Gprc5a
1.00246e-13	-0.296401	0.2	0.312	1.71581e-09	DCT / CNT / CD	Akr1b8
2.06334e-13	-0.762535	0.543	0.611	3.53161e-09	DCT / CNT / CD	Ifitm1
2.49259e-13	-0.265826	0.374	0.467	4.26631e-09	DCT / CNT / CD	Epha2
2.95472e-13	-0.597907	0.71	0.798	5.0573e-09	DCT / CNT / CD	Fasn
3.03513e-13	-0.474816	0.181	0.288	5.19493e-09	DCT / CNT / CD	Npy
3.32616e-13	-0.415911	0.227	0.318	5.69306e-09	DCT / CNT / CD	Fosl1
6.55768e-13	-0.445833	0.894	0.923	1.12241e-08	DCT / CNT / CD	Slc12a1
7.05378e-13	-0.539418	0.221	0.323	1.20732e-08	DCT / CNT / CD	Sfn
1.0999e-12	-0.329575	0.519	0.579	1.88259e-08	DCT / CNT / CD	Ppp1r15a
1.20395e-12	-0.484525	0.333	0.417	2.06068e-08	DCT / CNT / CD	Ppp1r1b
1.41054e-12	-0.257264	0.579	0.639	2.41427e-08	DCT / CNT / CD	Slc16a9
3.76581e-12	-0.298077	0.392	0.478	6.44556e-08	DCT / CNT / CD	Zfand2a
8.37081e-12	-0.256953	0.408	0.503	1.43275e-07	DCT / CNT / CD	Maff
1.00919e-11	-0.269055	0.663	0.705	1.72733e-07	DCT / CNT / CD	Kyat3
2.22255e-11	-0.436645	0.996	0.998	3.80411e-07	DCT / CNT / CD	Dnaja1
2.55072e-11	-0.388031	0.548	0.611	4.36581e-07	DCT / CNT / CD	Akap12
6.68947e-11	-1.01041	0.292	0.379	1.14497e-06	DCT / CNT / CD	Psca
6.69693e-11	-0.653328	0.676	0.746	1.14625e-06	DCT / CNT / CD	Lcn2
7.70753e-11	-0.253743	1	1	1.31922e-06	DCT / CNT / CD	Hspe1
9.10569e-11	-0.267583	0.497	0.563	1.55853e-06	DCT / CNT / CD	Cp
1.16856e-10	-0.263173	0.58	0.638	2.00011e-06	DCT / CNT / CD	Slc45a3
2.01043e-10	-0.313884	0.05	0.119	3.44105e-06	DCT / CNT / CD	Fst
3.58404e-10	-0.350961	0.989	0.995	6.13444e-06	DCT / CNT / CD	S100a11
4.2309e-10	-0.332233	0.394	0.472	7.24161e-06	DCT / CNT / CD	Plaur
6.65587e-10	-0.379394	0.81	0.849	1.13922e-05	DCT / CNT / CD	Hsph1
1.1622e-09	-0.268451	1	1	1.98922e-05	DCT / CNT / CD	Ubc
1.345e-09	-0.585319	0.408	0.476	2.3021e-05	DCT / CNT / CD	Atf3
1.46538e-09	-0.329976	0.783	0.79	2.50815e-05	DCT / CNT / CD	Junb
2.73594e-09	-0.412631	0.701	0.725	4.68283e-05	DCT / CNT / CD	Bag3
3.09938e-09	-0.361573	0.157	0.234	5.30491e-05	DCT / CNT / CD	Aqp4
9.36756e-09	-0.346764	0.82	0.817	0.000160335	DCT / CNT / CD	Osgin1
1.07307e-08	-0.605568	0.869	0.844	0.000183666	DCT / CNT / CD	Hspb1
1.33659e-08	-0.279588	0.454	0.521	0.00022877	DCT / CNT / CD	Ptgds
2.26109e-08	-0.263988	0.444	0.49	0.000387009	DCT / CNT / CD	Tspan13
3.09127e-08	-0.950075	0.892	0.892	0.000529102	DCT / CNT / CD	S100a6
3.73116e-08	-0.338576	0.083	0.147	0.000638625	DCT / CNT / CD	Fcgbp
5.1769e-08	-0.382873	0.549	0.591	0.000886078	DCT / CNT / CD	Hmox1
6.82387e-08	-0.364218	0.665	0.694	0.00116797	DCT / CNT / CD	Ifrd1
1.00429e-07	-0.30616	0.046	0.102	0.00171895	DCT / CNT / CD	Upk1b
1.26568e-07	-0.285952	0.51	0.569	0.00216633	DCT / CNT / CD	Socs3
1.32519e-07	-0.319309	0.702	0.717	0.00226819	DCT / CNT / CD	Efhd2
1.79491e-07	-0.256355	0.997	0.976	0.00307217	DCT / CNT / CD	Mrps6
1.91601e-07	-0.33337	0.616	0.669	0.00327944	DCT / CNT / CD	Cxcl1
2.57798e-07	-0.718328	0.366	0.444	0.00441248	DCT / CNT / CD	Sprr1a
3.70845e-07	0.479293	0.433	0.354	0.00634738	DCT / CNT / CD	Igha
6.95434e-07	-0.287815	0.309	0.364	0.0119031	DCT / CNT / CD	Spon1
7.01157e-07	-0.30125	0.951	0.949	0.012001	DCT / CNT / CD	Cdo1
2.09046e-06	-0.509409	0.987	0.988	0.0357803	DCT / CNT / CD	Fabp4
2.17075e-06	-0.304277	0.515	0.559	0.0371546	DCT / CNT / CD	Cd14
2.5262e-06	-0.305871	0.836	0.845	0.0432385	DCT / CNT / CD	Tm4sf1
3.13084e-06	-0.275578	0.371	0.417	0.0535874	DCT / CNT / CD	Csf1
6.4118e-06	-0.538127	0.136	0.198	0.109744	DCT / CNT / CD	Cox8b
9.02158e-06	-0.476358	0.853	0.843	0.154413	DCT / CNT / CD	Anxa2
9.21245e-06	-0.284323	0.952	0.929	0.15768	DCT / CNT / CD	Tinagl1
9.74946e-06	-0.528448	0.448	0.465	0.166872	DCT / CNT / CD	Clcnka
1.07859e-05	-0.341975	0.164	0.215	0.184611	DCT / CNT / CD	Muc20
1.75528e-05	-0.316315	0.58	0.612	0.300434	DCT / CNT / CD	Plk3
1.77781e-05	0.476402	0.334	0.269	0.30429	DCT / CNT / CD	Igkc
1.82579e-05	-0.261825	0.613	0.643	0.312502	DCT / CNT / CD	Slc20a1
2.74335e-05	-0.510065	0.162	0.217	0.469552	DCT / CNT / CD	Ly6d
3.29298e-05	-0.260268	0.236	0.291	0.563626	DCT / CNT / CD	Cxcl2
6.10917e-05	-0.363172	0.102	0.149	1	DCT / CNT / CD	Upk1a
0.000235905	-0.342676	0.094	0.134	1	DCT / CNT / CD	Upk3a
0.000294414	-0.294209	0.6	0.617	1	DCT / CNT / CD	Itga3
0.000302594	-0.744553	0.686	0.676	1	DCT / CNT / CD	Nupr1
0.00288292	-0.368967	0.999	0.999	1	DCT / CNT / CD	Hsp90aa1
0.00339304	-0.353488	0.794	0.787	1	DCT / CNT / CD	Bc1
0.00783684	-0.33165	0.803	0.793	1	DCT / CNT / CD	Ahnak
0	2.1647	0.999	0.8	0	PT (S3)	Cyp7b1
0	2.02476	1	0.868	0	PT (S3)	Mettl7a2
0	1.86783	0.998	0.567	0	PT (S3)	Slc22a19
0	1.70041	0.98	0.365	0	PT (S3)	Serpina1f
0	1.49651	0.972	0.408	0	PT (S3)	Bcat1
0	1.4886	1	1	0	PT (S3)	Napsa
0	1.4652	0.991	0.499	0	PT (S3)	Slc22a13
0	1.39036	0.996	0.644	0	PT (S3)	Mep1b
0	1.26302	1	0.994	0	PT (S3)	Mpv17l
0	1.23326	1	0.999	0	PT (S3)	Gstm1
0	1.18633	0.996	0.764	0	PT (S3)	Slc22a7
0	1.17955	0.895	0.396	0	PT (S3)	Hmgcr
0	1.17817	0.999	0.968	0	PT (S3)	Hsd11b1
0	1.1609	1	0.988	0	PT (S3)	Aadat
0	1.15974	0.797	0.174	0	PT (S3)	Akr1c18
0	1.15869	0.99	0.881	0	PT (S3)	Gramd1b
0	1.15256	0.995	0.841	0	PT (S3)	Scd1
0	1.15235	1	1	0	PT (S3)	Acadm
0	1.13562	0.985	0.763	0	PT (S3)	Gpm6a
0	1.07339	1	0.976	0	PT (S3)	Crot
0	1.06609	0.993	0.78	0	PT (S3)	Slc9a8
0	1.06495	0.995	0.867	0	PT (S3)	Slc23a1
0	1.06207	0.964	0.503	0	PT (S3)	Slc39a8
0	1.05301	1	0.99	0	PT (S3)	Acy1
0	1.04846	0.995	0.8	0	PT (S3)	Ppic
0	1.04576	0.984	0.7	0	PT (S3)	Gm4450
0	1.03267	0.821	0.159	0	PT (S3)	Apob
0	1.02946	0.985	0.64	0	PT (S3)	Agt
0	0.986497	0.999	0.939	0	PT (S3)	Cdo1
0	0.983076	0.994	0.838	0	PT (S3)	Cyp51
0	0.981459	0.886	0.263	0	PT (S3)	Apoa4
0	0.968182	0.946	0.395	0	PT (S3)	Myo5a
0	0.966918	1	0.998	0	PT (S3)	Mep1a
0	0.91379	0.926	0.389	0	PT (S3)	Tspan13
0	0.909249	0.964	0.642	0	PT (S3)	Kyat3
0	0.88754	0.915	0.345	0	PT (S3)	Irx1
0	0.879903	0.821	0.209	0	PT (S3)	Slc23a3
0	0.855829	1	0.991	0	PT (S3)	Ghr
0	0.853371	0.762	0.125	0	PT (S3)	Slc22a26
0	0.848584	1	0.995	0	PT (S3)	Slc6a18
0	0.822359	1	0.991	0	PT (S3)	Acsm3
0	0.809155	1	0.96	0	PT (S3)	Tmigd1
0	0.805333	0.999	0.947	0	PT (S3)	H2-Ab1
0	0.801901	0.618	0.066	0	PT (S3)	Gm5662
0	0.761474	1	0.963	0	PT (S3)	Defb29
0	0.746424	0.761	0.189	0	PT (S3)	C8a
0	0.650182	1	0.99	0	PT (S3)	Gclm
0	0.637722	1	0.992	0	PT (S3)	Gss
0	0.520511	0.51	0.062	0	PT (S3)	Chrdl1
0	0.410784	1	1	0	PT (S3)	Gpx4
0	-1.35608	0.861	0.982	0	PT (S3)	Pah
0	-1.40251	0.902	0.991	0	PT (S3)	Slc22a6
7.21664e-307	0.908485	0.998	0.943	1.2352e-302	PT (S3)	Akr1c14
7.95451e-302	-1.37937	0.549	0.918	1.36149e-297	PT (S3)	Slc22a8
2.26456e-298	0.749979	1	0.986	3.87603e-294	PT (S3)	Slc3a1
1.59288e-296	0.837216	0.997	0.894	2.72637e-292	PT (S3)	Bdh1
7.78148e-295	0.866973	0.86	0.379	1.33188e-290	PT (S3)	Rnf24
3.44246e-293	-1.38612	0.999	1	5.89211e-289	PT (S3)	Slc34a1
1.98453e-290	0.836348	0.975	0.715	3.39673e-286	PT (S3)	C1qtnf3
1.79685e-288	-1.18072	0.721	0.959	3.07549e-284	PT (S3)	Slc13a3
5.64657e-288	-0.857801	0.878	0.982	9.66467e-284	PT (S3)	Idh1
2.25422e-286	-1.41668	0.956	0.997	3.85832e-282	PT (S3)	Cyp2e1
2.75193e-286	-0.49934	1	1	4.7102e-282	PT (S3)	Timp3
7.43402e-286	0.908171	0.939	0.56	1.27241e-281	PT (S3)	Slc38a3
2.38178e-285	0.866747	0.97	0.684	4.07666e-281	PT (S3)	Mme
3.12977e-283	0.631255	1	0.997	5.35692e-279	PT (S3)	Calml4
2.94945e-279	0.593447	0.534	0.09	5.04828e-275	PT (S3)	Kif20b
4.70025e-279	0.795004	0.978	0.762	8.04495e-275	PT (S3)	Slc15a2
7.90214e-276	0.840134	0.964	0.695	1.35253e-271	PT (S3)	Slc6a13
8.48038e-276	0.48205	0.475	0.063	1.4515e-271	PT (S3)	Scgb1c1
7.99875e-273	0.440598	0.419	0.043	1.36907e-268	PT (S3)	5730437C11Rik
1.67189e-269	-1.06799	0.878	0.964	2.86162e-265	PT (S3)	Cyp2j13
4.69973e-267	-1.301	0.999	1	8.04407e-263	PT (S3)	Cyp4b1
2.15396e-251	0.594888	0.999	0.969	3.68671e-247	PT (S3)	Pter
7.35775e-250	0.652486	0.84	0.346	1.25935e-245	PT (S3)	Hsd17b2
3.02262e-248	-1.35176	1	1	5.17352e-244	PT (S3)	Gpx3
1.23749e-246	0.67553	0.923	0.504	2.11809e-242	PT (S3)	Pla2g16
1.68812e-246	0.608819	0.998	0.959	2.88938e-242	PT (S3)	Cth
1.17586e-245	-0.960459	0.883	0.981	2.01261e-241	PT (S3)	Slc4a4
1.37347e-245	0.675693	0.999	0.974	2.35083e-241	PT (S3)	Csad
6.49309e-242	0.662265	0.999	0.966	1.11136e-237	PT (S3)	Cd74
4.40844e-240	-0.670563	1	0.999	7.54548e-236	PT (S3)	Odc1
2.24953e-239	0.71871	1	0.979	3.8503e-235	PT (S3)	Slc7a13
3.97576e-239	0.846783	0.955	0.68	6.8049e-235	PT (S3)	Cyp4a10
5.38272e-239	-1.00853	1	0.996	9.21307e-235	PT (S3)	Miox
3.62303e-237	0.693124	0.925	0.532	6.20118e-233	PT (S3)	Cldn3
4.34455e-236	0.423177	1	1	7.43613e-232	PT (S3)	Acat1
4.53955e-236	-0.958886	0.552	0.896	7.76989e-232	PT (S3)	Cela1
5.7331e-236	-1.20724	0.736	0.943	9.81277e-232	PT (S3)	Gatm
1.72243e-235	-0.425494	1	1	2.94812e-231	PT (S3)	Cycs
1.3304e-234	-1.80562	0.999	0.999	2.27712e-230	PT (S3)	S100g
1.38327e-233	-1.03418	0.947	0.995	2.3676e-229	PT (S3)	Igfbp4
2.2789e-233	0.853895	0.871	0.485	3.90056e-229	PT (S3)	Cp
2.99664e-231	0.560333	1	1	5.12905e-227	PT (S3)	Chpt1
7.51094e-231	0.745769	0.986	0.849	1.28557e-226	PT (S3)	Ace
9.40445e-231	-1.26785	0.595	0.903	1.60966e-226	PT (S3)	Slc5a2
9.70112e-231	0.686959	0.854	0.384	1.66044e-226	PT (S3)	Arg2
5.78513e-229	-0.765646	0.698	0.951	9.90183e-225	PT (S3)	Car4
6.08943e-229	1.29362	0.789	0.338	1.04227e-224	PT (S3)	Havcr1
1.92382e-228	-0.670321	0.942	0.998	3.29281e-224	PT (S3)	Suclg2
1.22318e-227	-1.04299	0.535	0.874	2.0936e-223	PT (S3)	Alpl
1.65194e-227	-0.591167	1	1	2.82745e-223	PT (S3)	Akr1a1
2.87357e-223	0.696118	1	0.961	4.91841e-219	PT (S3)	Ugt3a1
2.82553e-221	0.634946	0.913	0.535	4.83617e-217	PT (S3)	Csf1r
2.71757e-220	-0.767942	0.828	0.984	4.65139e-216	PT (S3)	Acaa2
1.46242e-218	-0.911243	0.485	0.842	2.50309e-214	PT (S3)	Slc51a
5.55481e-217	-0.754241	1	1	9.50761e-213	PT (S3)	Ndrg1
9.05609e-216	0.664129	0.983	0.768	1.55004e-211	PT (S3)	Kcnk1
4.83335e-213	0.641495	0.98	0.863	8.27277e-209	PT (S3)	Ugdh
5.46949e-213	-0.660994	0.984	1	9.36159e-209	PT (S3)	Ly6e
6.61978e-213	0.612046	0.987	0.865	1.13304e-208	PT (S3)	Acot1
2.60397e-212	0.512304	1	1	4.45695e-208	PT (S3)	Aqp1
2.44002e-210	0.665667	0.938	0.66	4.17633e-206	PT (S3)	Nt5e
4.7265e-210	-0.750303	0.822	0.984	8.08988e-206	PT (S3)	Enpp2
5.63264e-209	0.542135	0.555	0.144	9.64082e-205	PT (S3)	BC067074
2.63357e-208	0.583544	0.846	0.413	4.50762e-204	PT (S3)	Tmem97
4.99197e-207	0.529167	0.748	0.264	8.54425e-203	PT (S3)	Irx2
2.92981e-204	0.624023	0.928	0.6	5.01466e-200	PT (S3)	Gm853
1.45084e-201	0.654019	0.917	0.592	2.48326e-197	PT (S3)	Slc39a14
2.16659e-199	0.308438	0.305	0.029	3.70834e-195	PT (S3)	Rhox6
9.79247e-199	0.368273	1	1	1.67608e-194	PT (S3)	Mpc2
1.55522e-198	-0.441035	1	1	2.66191e-194	PT (S3)	Ldhb
3.07451e-197	0.719921	0.958	0.687	5.26233e-193	PT (S3)	Mfsd2a
1.84218e-196	0.571582	0.704	0.259	3.15308e-192	PT (S3)	Id4
2.37058e-196	0.60578	0.936	0.581	4.05748e-192	PT (S3)	Pantr1
4.94004e-195	0.292099	1	1	8.45538e-191	PT (S3)	Fth1
5.13103e-195	-0.592433	0.925	0.985	8.78228e-191	PT (S3)	Glrx
2.30739e-194	0.657092	0.987	0.904	3.94933e-190	PT (S3)	Macrod1
1.81675e-192	0.55529	0.996	0.96	3.10955e-188	PT (S3)	Cbs
1.32519e-191	0.643483	0.983	0.87	2.2682e-187	PT (S3)	Gclc
4.43808e-191	0.56808	1	0.966	7.59621e-187	PT (S3)	Them7
8.51925e-190	0.337911	0.371	0.055	1.45815e-185	PT (S3)	Mpped1
7.71353e-188	-0.790183	0.933	0.983	1.32025e-183	PT (S3)	Nat8f1
6.54358e-187	-0.795255	0.897	0.976	1.12e-182	PT (S3)	Tmem37
9.61109e-186	0.673057	0.985	0.947	1.64503e-181	PT (S3)	Nceh1
1.50452e-185	0.326415	0.341	0.046	2.57513e-181	PT (S3)	Hs6st2
7.26877e-185	-0.786322	0.454	0.799	1.24412e-180	PT (S3)	Nox4
1.64638e-184	-0.783634	0.3	0.726	2.81794e-180	PT (S3)	Enpp6
2.94356e-184	0.612825	0.998	0.941	5.0382e-180	PT (S3)	Slc5a8
6.77686e-184	0.580715	0.895	0.552	1.15993e-179	PT (S3)	Casc4
6.96679e-184	-0.772731	0.818	0.948	1.19244e-179	PT (S3)	Slc13a1
4.38488e-182	0.612296	0.908	0.592	7.50515e-178	PT (S3)	Idi1
5.14369e-182	-0.819981	0.857	0.974	8.80393e-178	PT (S3)	Kl
5.78062e-182	-1.48463	0.683	0.911	9.89411e-178	PT (S3)	Calb1
4.51441e-181	0.525763	0.63	0.22	7.72686e-177	PT (S3)	Tyw3
5.37016e-181	-0.955639	0.375	0.755	9.19156e-177	PT (S3)	Gldc
5.4278e-180	-0.543104	0.975	0.997	9.29022e-176	PT (S3)	Smpdl3a
1.65261e-179	-0.479038	1	1	2.82861e-175	PT (S3)	Glud1
9.37987e-178	0.641612	1	0.999	1.60546e-173	PT (S3)	Slc27a2
3.56572e-175	-0.864603	0.998	0.996	6.10309e-171	PT (S3)	Ass1
1.67419e-173	-0.702097	0.48	0.826	2.86554e-169	PT (S3)	Lipa
7.18403e-173	-0.773713	0.379	0.759	1.22962e-168	PT (S3)	Fam151a
3.70972e-172	0.412497	1	0.999	6.34956e-168	PT (S3)	Guca2b
8.39982e-171	0.31073	1	1	1.43771e-166	PT (S3)	Psap
6.95612e-170	0.451652	1	0.995	1.19061e-165	PT (S3)	Lap3
2.06199e-169	-0.796044	0.489	0.807	3.5293e-165	PT (S3)	Slc30a2
3.68235e-168	-0.954391	1	1	6.30271e-164	PT (S3)	Dnase1
6.98571e-168	-0.52729	0.89	0.985	1.19567e-163	PT (S3)	Mkrn1
5.66455e-167	0.535309	0.734	0.324	9.69544e-163	PT (S3)	Acox2
2.92853e-166	-0.482891	1	1	5.01247e-162	PT (S3)	Pdzk1ip1
1.17538e-165	-0.878223	0.767	0.918	2.01178e-161	PT (S3)	Slc6a19
1.54573e-164	0.289424	0.292	0.036	2.64566e-160	PT (S3)	Zfp365
1.7041e-164	-0.859333	0.947	0.99	2.91674e-160	PT (S3)	Inmt
2.2085e-163	0.475782	0.998	0.975	3.78007e-159	PT (S3)	Entpd5
7.20013e-163	0.523827	0.893	0.571	1.23237e-158	PT (S3)	Gltp
2.64125e-162	0.296209	0.3	0.04	4.52077e-158	PT (S3)	A4gnt
3.99417e-162	0.379293	0.442	0.105	6.83643e-158	PT (S3)	Stk32c
5.88602e-162	0.482921	0.999	0.966	1.00745e-157	PT (S3)	Slc5a10
9.31126e-162	0.578634	0.925	0.711	1.59372e-157	PT (S3)	H2-T23
1.03243e-161	0.527765	0.802	0.414	1.76711e-157	PT (S3)	Akr1d1
1.0269e-159	-0.617251	0.884	0.971	1.75764e-155	PT (S3)	Retreg1
1.17772e-157	-0.699853	0.453	0.782	2.01579e-153	PT (S3)	Habp2
5.11243e-157	0.267813	0.258	0.027	8.75044e-153	PT (S3)	Gm30551
2.50985e-156	-0.73255	0.824	0.945	4.29585e-152	PT (S3)	Asl
2.0734e-155	0.251649	1	1	3.54884e-151	PT (S3)	Ndufa4
5.83943e-154	0.289226	0.319	0.05	9.99478e-150	PT (S3)	Itih2
1.43428e-153	-0.522347	1	1	2.45492e-149	PT (S3)	Gpx1
1.20702e-151	0.381649	0.468	0.126	2.06594e-147	PT (S3)	Uroc1
1.43802e-151	0.515922	0.983	0.871	2.46132e-147	PT (S3)	Gm15217
3.26839e-151	-0.494818	0.999	0.999	5.59417e-147	PT (S3)	Lgmn
1.15677e-150	0.54841	0.998	0.972	1.97993e-146	PT (S3)	Ehhadh
1.50871e-150	0.507618	0.952	0.767	2.5823e-146	PT (S3)	Asah1
1.62888e-150	0.264923	0.293	0.042	2.78799e-146	PT (S3)	Sec14l3
6.69394e-150	-0.687087	0.537	0.841	1.14573e-145	PT (S3)	Car12
7.69471e-150	0.501482	0.952	0.753	1.31703e-145	PT (S3)	Acyp2
9.29889e-150	0.367195	1	0.994	1.5916e-145	PT (S3)	Nhp2
1.65115e-148	0.500687	0.996	0.928	2.82611e-144	PT (S3)	Kng2
2.38572e-148	0.650705	1	1	4.08339e-144	PT (S3)	Umod
1.29061e-147	-1.19931	0.811	0.929	2.20901e-143	PT (S3)	Cyp2a5
2.81369e-147	0.340305	0.999	0.998	4.81592e-143	PT (S3)	Med28
3.06502e-147	0.461685	0.646	0.269	5.24608e-143	PT (S3)	Plekhb1
7.80667e-147	-0.543172	1	0.998	1.33619e-142	PT (S3)	Msrb1
4.26409e-146	0.479964	1	0.997	7.29842e-142	PT (S3)	Atp11a
4.37558e-146	-0.960641	0.624	0.865	7.48924e-142	PT (S3)	Ugt2b37
4.43776e-146	0.433187	0.999	0.985	7.59567e-142	PT (S3)	Lypla1
7.44064e-146	0.421514	0.987	0.938	1.27354e-141	PT (S3)	Lsm4
2.66724e-145	0.552185	0.992	0.949	4.56524e-141	PT (S3)	Pank1
3.65676e-145	0.509447	0.89	0.568	6.25891e-141	PT (S3)	Sugct
9.65757e-145	-0.71035	0.595	0.842	1.65299e-140	PT (S3)	Folh1
3.65848e-144	-0.551705	1	1	6.26186e-140	PT (S3)	Phyh
7.32783e-143	0.510684	0.97	0.814	1.25423e-138	PT (S3)	Cyp2j11
1.65113e-142	-0.827948	0.557	0.829	2.82608e-138	PT (S3)	Spp2
2.40069e-142	0.539627	0.903	0.615	4.10903e-138	PT (S3)	Slc16a4
9.74316e-142	-0.772408	0.5	0.79	1.66764e-137	PT (S3)	Car14
1.70293e-141	0.424208	0.592	0.221	2.91473e-137	PT (S3)	Aqp7
4.77681e-140	0.422174	0.61	0.239	8.17599e-136	PT (S3)	H2-DMa
1.12428e-139	0.483551	0.925	0.744	1.92431e-135	PT (S3)	Osbpl8
1.83587e-139	-0.644377	0.29	0.675	3.14228e-135	PT (S3)	Ces1e
1.95416e-139	0.552978	0.968	0.834	3.34474e-135	PT (S3)	Cyp4a31
2.14838e-139	0.430297	0.981	0.861	3.67717e-135	PT (S3)	Far1
2.16212e-139	-0.530227	0.75	0.929	3.70069e-135	PT (S3)	Fahd2a
2.92017e-139	-0.464856	0.957	0.99	4.99816e-135	PT (S3)	Ethe1
6.36246e-139	0.408051	0.728	0.335	1.089e-134	PT (S3)	Ppp1r1b
2.91601e-138	0.470076	0.985	0.918	4.99104e-134	PT (S3)	Gchfr
4.4931e-138	0.660418	0.957	0.81	7.69039e-134	PT (S3)	Apoc3
5.89414e-137	-1.26006	0.645	0.857	1.00884e-132	PT (S3)	Slc12a3
1.87426e-136	-0.967076	0.935	0.984	3.20798e-132	PT (S3)	Ttr
2.61097e-136	-0.628985	0.438	0.748	4.46893e-132	PT (S3)	Acmsd
2.34757e-135	0.274584	0.313	0.056	4.0181e-131	PT (S3)	Wasf3
3.63596e-135	0.295712	0.295	0.05	6.22331e-131	PT (S3)	Serpina10
3.73189e-134	0.286774	1	1	6.3875e-130	PT (S3)	Ndufb8
5.64382e-132	0.497007	0.978	0.898	9.65996e-128	PT (S3)	Slc22a2
7.21182e-132	-0.514301	0.777	0.941	1.23438e-127	PT (S3)	Sdc2
1.99932e-131	-0.487005	0.853	0.964	3.42204e-127	PT (S3)	Pi4ka
2.40431e-131	-0.625464	0.972	0.997	4.11522e-127	PT (S3)	Pcx
5.23873e-130	0.321557	0.409	0.107	8.96661e-126	PT (S3)	Satb2
8.22705e-130	0.475175	0.932	0.676	1.40814e-125	PT (S3)	Plau
1.69935e-129	0.820669	0.995	0.925	2.90861e-125	PT (S3)	Cryab
3.76911e-129	0.57043	0.961	0.883	6.4512e-125	PT (S3)	Cubn
4.162e-129	-0.571576	1	1	7.12368e-125	PT (S3)	Acsm2
1.11411e-128	0.493121	0.826	0.505	1.90691e-124	PT (S3)	Cdhr2
3.0253e-127	-0.642293	0.642	0.847	5.17811e-123	PT (S3)	Maf
4.2189e-127	0.310081	0.989	0.92	7.22107e-123	PT (S3)	Hist1h1c
1.57464e-125	-0.313255	0.999	0.999	2.69515e-121	PT (S3)	Ap2m1
5.81751e-125	-0.557455	0.43	0.749	9.95725e-121	PT (S3)	Psat1
8.37862e-125	-0.427383	1	1	1.43408e-120	PT (S3)	Tcn2
1.00742e-123	-0.636144	0.453	0.763	1.7243e-119	PT (S3)	Cpe
2.05925e-123	-0.620996	0.345	0.678	3.52461e-119	PT (S3)	Prodh2
2.77827e-123	0.498655	0.912	0.675	4.75529e-119	PT (S3)	Galns
3.40999e-123	0.492733	0.941	0.816	5.83654e-119	PT (S3)	Mccc2
7.82484e-123	0.443016	0.965	0.868	1.3393e-118	PT (S3)	Nfs1
1.16575e-122	-0.489159	0.933	0.992	1.9953e-118	PT (S3)	Car2
1.31159e-122	0.386806	0.609	0.256	2.24491e-118	PT (S3)	Irf5
1.85976e-122	-0.724385	0.499	0.763	3.18316e-118	PT (S3)	Cyp2d26
4.9961e-122	0.394536	1	0.982	8.55133e-118	PT (S3)	Eci3
5.10089e-122	0.432549	0.966	0.845	8.73069e-118	PT (S3)	Sqle
1.35189e-121	-0.713962	0.566	0.803	2.31389e-117	PT (S3)	Nat8f5
1.505e-121	-0.622763	0.339	0.674	2.57595e-117	PT (S3)	Acnat2
2.69595e-121	-0.834439	0.624	0.823	4.61439e-117	PT (S3)	Mdk
3.13056e-121	-0.38664	1	1	5.35827e-117	PT (S3)	Atp6v1g1
3.5386e-121	0.396689	1	0.993	6.05667e-117	PT (S3)	Bphl
9.21441e-121	-0.387108	0.998	0.999	1.57714e-116	PT (S3)	4833439L19Rik
2.15024e-120	-0.605057	0.705	0.862	3.68034e-116	PT (S3)	Slco1a6
9.20371e-120	0.421388	0.586	0.248	1.57531e-115	PT (S3)	Snhg11
1.10466e-119	0.47816	0.993	0.99	1.89073e-115	PT (S3)	Mat2a
1.84109e-119	-0.461395	0.825	0.95	3.15121e-115	PT (S3)	Slc6a8
3.24531e-119	-0.976272	0.756	0.917	5.55468e-115	PT (S3)	G6pc
7.48962e-119	-0.566511	0.751	0.905	1.28192e-114	PT (S3)	Dpep1
1.56377e-118	0.405607	0.689	0.345	2.67655e-114	PT (S3)	H2-DMb1
3.7333e-118	0.425503	0.824	0.519	6.38991e-114	PT (S3)	Ndufaf6
3.97159e-118	0.400339	0.658	0.3	6.79777e-114	PT (S3)	Foxq1
5.28003e-118	0.34284	1	0.998	9.0373e-114	PT (S3)	Fuca2
3.01306e-117	0.438893	0.86	0.582	5.15716e-113	PT (S3)	Pdk3
3.17305e-117	0.503372	0.857	0.577	5.431e-113	PT (S3)	Clrn3
3.69236e-117	0.316073	1	0.999	6.31984e-113	PT (S3)	Ech1
7.60889e-116	-0.571982	0.712	0.889	1.30234e-111	PT (S3)	Susd2
8.16866e-116	-0.353475	1	1	1.39815e-111	PT (S3)	Ctsd
1.30222e-115	-0.292767	1	1	2.22888e-111	PT (S3)	Ftl1
1.94504e-115	0.494587	0.907	0.647	3.32914e-111	PT (S3)	Reep6
2.07846e-115	-1.15282	0.429	0.721	3.55749e-111	PT (S3)	Pvalb
2.5467e-114	-0.827312	0.922	0.98	4.35894e-110	PT (S3)	Tmem252
3.61686e-114	0.356758	0.55	0.218	6.19062e-110	PT (S3)	Rab38
9.46652e-114	-0.577007	0.681	0.85	1.62029e-109	PT (S3)	Slc26a1
5.34288e-113	0.335709	0.999	0.991	9.14487e-109	PT (S3)	Trap1
1.04276e-112	0.359551	1	0.987	1.78478e-108	PT (S3)	Cryzl2
2.66822e-112	0.4418	0.939	0.7	4.56693e-108	PT (S3)	Slc10a2
1.38891e-111	-0.672826	0.843	0.95	2.37726e-107	PT (S3)	Pdk2
1.60331e-111	-0.49448	0.554	0.799	2.74422e-107	PT (S3)	Tnfaip8
6.22991e-111	0.443011	0.986	0.904	1.06631e-106	PT (S3)	Slc12a1
3.48417e-110	-0.429243	0.904	0.982	5.96351e-106	PT (S3)	H6pd
3.48419e-110	0.406427	0.991	0.942	5.96355e-106	PT (S3)	Tpmt
3.62306e-110	-0.507056	0.774	0.89	6.20122e-106	PT (S3)	Mpp1
9.38895e-110	-0.53221	0.915	0.955	1.60701e-105	PT (S3)	Ces1d
9.66536e-109	0.465478	0.855	0.591	1.65432e-104	PT (S3)	Ace2
2.23946e-108	-0.455306	0.992	0.984	3.83306e-104	PT (S3)	Glyat
2.32622e-108	-0.416122	0.98	0.994	3.98155e-104	PT (S3)	Comt
9.36199e-108	0.510281	0.937	0.768	1.6024e-103	PT (S3)	Fmo5
4.31216e-107	-0.35106	0.982	0.998	7.3807e-103	PT (S3)	Cyb5r3
1.44525e-106	-0.545062	0.437	0.722	2.47369e-102	PT (S3)	Degs2
5.89772e-106	0.424118	0.995	0.958	1.00945e-101	PT (S3)	1600014C10Rik
6.25788e-105	0.612493	0.964	0.913	1.0711e-100	PT (S3)	Slc6a6
1.91675e-104	-0.358378	1	1	3.28071e-100	PT (S3)	Ly6a
2.9323e-104	0.382265	0.585	0.271	5.01893e-100	PT (S3)	Mvk
3.52823e-104	0.326766	0.656	0.295	6.03891e-100	PT (S3)	Foxc1
5.62626e-104	0.399951	0.995	0.977	9.62991e-100	PT (S3)	Wfdc15b
1.15861e-103	0.39303	0.736	0.418	1.98307e-99	PT (S3)	Coprs
3.59795e-103	0.423743	0.858	0.575	6.15826e-99	PT (S3)	Pou3f3
6.98938e-103	-0.30613	0.994	0.999	1.1963e-98	PT (S3)	Csrp2
1.14685e-102	0.368244	0.617	0.293	1.96295e-98	PT (S3)	Cmah
8.99494e-102	0.560567	0.304	0.078	1.53957e-97	PT (S3)	Mmp10
9.35135e-102	0.422348	0.994	0.967	1.60058e-97	PT (S3)	Acss2
1.46025e-101	-0.507907	0.718	0.862	2.49936e-97	PT (S3)	Dhcr24
2.99982e-101	0.554323	0.966	0.936	5.13449e-97	PT (S3)	Mtor
4.47168e-101	-0.483909	0.74	0.928	7.65372e-97	PT (S3)	Ndrg2
7.24749e-101	0.423931	0.826	0.529	1.24048e-96	PT (S3)	Slc5a1
3.22443e-100	0.370888	0.975	0.929	5.51893e-96	PT (S3)	Oplah
1.61228e-98	-0.426609	0.992	0.984	2.75958e-94	PT (S3)	4931406C07Rik
3.83983e-98	0.317541	0.422	0.145	6.57226e-94	PT (S3)	Dcst1
5.47051e-98	-0.528371	0.988	0.995	9.36333e-94	PT (S3)	Hsd17b11
7.12332e-98	0.396311	0.763	0.47	1.21923e-93	PT (S3)	Htatip2
2.17405e-97	0.255301	1	0.998	3.72111e-93	PT (S3)	Tspo
3.80889e-97	-0.62997	0.773	0.925	6.51929e-93	PT (S3)	Igfbp5
6.91202e-97	-0.395859	0.941	0.984	1.18306e-92	PT (S3)	Acaa1a
8.73997e-97	-0.438668	0.756	0.941	1.49593e-92	PT (S3)	Rhoc
2.41631e-96	-0.560429	0.801	0.896	4.13576e-92	PT (S3)	Gsta2
9.815e-96	-0.343084	0.983	0.994	1.67993e-91	PT (S3)	Mlec
1.9153e-95	-0.378946	1	1	3.27822e-91	PT (S3)	S100a1
3.01802e-94	-0.506522	0.804	0.917	5.16564e-90	PT (S3)	Cmbl
4.89487e-94	-0.456924	0.948	0.96	8.37807e-90	PT (S3)	Cgref1
7.90676e-94	0.428021	1	1	1.35332e-89	PT (S3)	Nudt19
1.54741e-93	0.422934	0.638	0.339	2.64854e-89	PT (S3)	Ihh
1.69613e-93	0.380354	0.797	0.516	2.9031e-89	PT (S3)	H2-T22
2.71271e-93	0.371147	0.865	0.583	4.64308e-89	PT (S3)	Tmc4
5.08741e-93	0.369636	0.699	0.383	8.70761e-89	PT (S3)	Eaf2
6.80678e-93	-0.400069	0.929	0.979	1.16505e-88	PT (S3)	Arl6ip1
1.33e-92	0.367013	0.966	0.907	2.27643e-88	PT (S3)	Bnip3l
1.45677e-92	0.35964	0.605	0.305	2.49341e-88	PT (S3)	Slc5a6
1.69358e-92	-0.568324	0.823	0.909	2.89873e-88	PT (S3)	Polr3e
5.2173e-92	0.364938	0.713	0.401	8.92993e-88	PT (S3)	Fat1
5.65291e-92	-0.386991	0.785	0.929	9.67551e-88	PT (S3)	Sec23b
1.8061e-91	0.571026	0.808	0.592	3.09132e-87	PT (S3)	Slc16a9
1.91748e-90	0.336012	0.669	0.353	3.28195e-86	PT (S3)	Plod2
3.57652e-90	0.287018	0.436	0.161	6.12157e-86	PT (S3)	Esr1
3.98634e-90	-0.508169	0.726	0.874	6.82302e-86	PT (S3)	Rarres2
6.22669e-90	0.277285	0.405	0.14	1.06576e-85	PT (S3)	Dhdh
1.05742e-89	0.359918	0.681	0.368	1.80988e-85	PT (S3)	Hist1h4i
9.34162e-89	-0.308588	1	1	1.59891e-84	PT (S3)	Cdh16
1.45508e-88	0.365109	0.95	0.84	2.49051e-84	PT (S3)	Lpgat1
1.66042e-88	-0.527583	0.862	0.927	2.84197e-84	PT (S3)	Nr1h4
1.90573e-88	-0.698761	0.873	0.944	3.26186e-84	PT (S3)	Slco1a1
4.96395e-88	0.272286	1	0.998	8.49631e-84	PT (S3)	Reep5
7.90502e-88	0.35736	0.743	0.444	1.35302e-83	PT (S3)	Wdr55
1.61207e-87	-0.441517	0.69	0.848	2.75921e-83	PT (S3)	Lims2
2.86462e-87	0.360197	0.942	0.808	4.90308e-83	PT (S3)	Myo5b
8.75618e-86	-0.456314	0.803	0.913	1.49871e-81	PT (S3)	Tfcp2l1
8.95741e-86	0.407093	0.699	0.423	1.53315e-81	PT (S3)	Lyplal1
1.27607e-85	0.2666	0.384	0.133	2.18411e-81	PT (S3)	Vwa2
3.30381e-84	-0.461459	0.157	0.472	5.65479e-80	PT (S3)	Sectm1b
4.0553e-84	0.398156	0.945	0.858	6.94106e-80	PT (S3)	Rogdi
4.53476e-84	-0.361966	0.878	0.967	7.76169e-80	PT (S3)	Ahcyl2
5.42148e-84	0.41688	0.789	0.533	9.27941e-80	PT (S3)	Bmp4
9.17631e-84	-0.501149	0.964	0.97	1.57062e-79	PT (S3)	Ces2c
2.72812e-83	0.419196	0.947	0.776	4.66944e-79	PT (S3)	Slc2a5
3.26635e-83	0.515851	0.634	0.346	5.59069e-79	PT (S3)	Cxcl14
7.21751e-83	-0.370453	0.763	0.899	1.23535e-78	PT (S3)	Chd3
9.18525e-83	-0.38672	0.737	0.902	1.57215e-78	PT (S3)	Cxxc5
1.92194e-82	-0.382265	0.786	0.928	3.2896e-78	PT (S3)	Gstt1
5.38968e-82	0.275168	0.995	0.981	9.22498e-78	PT (S3)	Ostf1
5.39023e-82	0.293642	1	0.997	9.22592e-78	PT (S3)	Lrpap1
6.08465e-82	0.3345	0.687	0.396	1.04145e-77	PT (S3)	Mapk13
9.52845e-82	0.379266	0.851	0.629	1.63089e-77	PT (S3)	Nmrk1
1.10087e-81	0.333034	0.973	0.887	1.88425e-77	PT (S3)	Pcbd2
2.68236e-81	0.362997	0.849	0.607	4.59112e-77	PT (S3)	Abcc2
5.81204e-81	-0.298932	0.997	0.998	9.94789e-77	PT (S3)	Bckdha
5.81858e-81	0.336211	0.954	0.836	9.95908e-77	PT (S3)	Abhd2
1.16588e-80	0.271779	1	0.997	1.99551e-76	PT (S3)	Cd164
2.30687e-80	-0.428098	0.976	0.991	3.94843e-76	PT (S3)	Slc25a10
5.06993e-80	0.378437	0.795	0.555	8.6777e-76	PT (S3)	Med14
6.29295e-80	0.312518	0.743	0.448	1.0771e-75	PT (S3)	Tmem178
8.35287e-80	-0.39609	0.888	0.961	1.42968e-75	PT (S3)	Rad21
1.33472e-79	-0.390217	0.964	0.992	2.28451e-75	PT (S3)	Fkbp5
1.71737e-79	0.312181	0.493	0.225	2.93945e-75	PT (S3)	Npr2
3.0908e-79	0.361019	0.756	0.494	5.29021e-75	PT (S3)	Selenoh
5.84146e-79	0.399988	0.854	0.598	9.99824e-75	PT (S3)	Pzp
1.29083e-78	0.36615	0.996	0.983	2.20939e-74	PT (S3)	Gcnt1
8.57868e-78	-0.593985	0.272	0.554	1.46833e-73	PT (S3)	Rnase4
1.36009e-77	-0.458712	0.451	0.692	2.32793e-73	PT (S3)	Tbx2
2.67547e-77	-0.449597	0.598	0.783	4.57933e-73	PT (S3)	Agxt2
5.05125e-77	0.293759	0.984	0.96	8.64572e-73	PT (S3)	Gatad1
1.26934e-76	0.3061	1	1	2.1726e-72	PT (S3)	Kap
1.35085e-76	0.353295	0.952	0.823	2.31211e-72	PT (S3)	Dmgdh
2.00919e-76	0.434357	0.762	0.517	3.43892e-72	PT (S3)	Phlda2
3.01732e-76	0.334386	0.858	0.643	5.16445e-72	PT (S3)	Txndc5
3.74188e-76	-0.481265	0.918	0.931	6.40461e-72	PT (S3)	Apom
1.09559e-75	0.327088	0.74	0.463	1.87521e-71	PT (S3)	Map3k7cl
1.15047e-75	-0.401311	0.142	0.442	1.96914e-71	PT (S3)	Gm15883
1.52816e-75	0.355058	0.917	0.734	2.61559e-71	PT (S3)	BC035947
5.15514e-75	-0.354699	0.989	0.986	8.82353e-71	PT (S3)	Msra
6.44305e-75	0.264739	0.346	0.121	1.10279e-70	PT (S3)	Frem2
6.55644e-75	0.360473	0.883	0.642	1.1222e-70	PT (S3)	Timd2
1.16526e-74	0.273496	0.439	0.183	1.99446e-70	PT (S3)	Flvcr2
2.12161e-74	-0.80645	0.681	0.862	3.63135e-70	PT (S3)	Atp6v1g3
1.01047e-73	0.369298	0.999	0.991	1.72953e-69	PT (S3)	Dynll1
1.02364e-73	0.253058	0.998	0.992	1.75206e-69	PT (S3)	Acot13
1.13388e-73	-0.299784	0.982	0.994	1.94075e-69	PT (S3)	Atp6v1b2
1.62326e-73	-0.397679	0.996	0.986	2.77838e-69	PT (S3)	Ces1f
2.53937e-73	0.328664	0.751	0.49	4.34639e-69	PT (S3)	Adgra3
3.24206e-73	-0.412375	0.618	0.804	5.5491e-69	PT (S3)	Slc43a2
3.48722e-73	-0.28517	0.994	1	5.96872e-69	PT (S3)	Slc25a4
3.75985e-73	0.33911	0.92	0.781	6.43536e-69	PT (S3)	Tmem19
8.87074e-73	-0.440713	0.935	0.988	1.51832e-68	PT (S3)	Prodh
1.69142e-72	0.331559	0.706	0.45	2.89503e-68	PT (S3)	Pex3
2.0913e-72	0.271237	0.406	0.163	3.57947e-68	PT (S3)	Matn2
5.33474e-72	0.334577	0.998	0.983	9.13095e-68	PT (S3)	Gk
5.66146e-72	0.334364	0.79	0.559	9.69015e-68	PT (S3)	Cfap36
7.55044e-72	-0.333931	0.979	0.993	1.29233e-67	PT (S3)	Kcnj16
9.92264e-72	0.383648	0.99	0.979	1.69836e-67	PT (S3)	Tmem189
1.26175e-71	0.342597	0.824	0.587	2.15962e-67	PT (S3)	Fads1
1.32461e-71	-0.33987	0.983	0.982	2.26721e-67	PT (S3)	Aldh7a1
3.85232e-71	0.31474	0.728	0.451	6.59363e-67	PT (S3)	Chst7
5.69213e-71	0.332764	0.632	0.372	9.74265e-67	PT (S3)	Sat2
7.52663e-71	-0.32342	0.835	0.944	1.28826e-66	PT (S3)	Dap
9.41138e-71	0.384779	0.924	0.812	1.61085e-66	PT (S3)	Glb1l2
2.22982e-70	0.324192	0.826	0.588	3.81657e-66	PT (S3)	Echdc3
2.56234e-70	0.325517	0.982	0.932	4.3857e-66	PT (S3)	Itfg1
4.2978e-70	-1.26025	0.75	0.872	7.35611e-66	PT (S3)	Ren1
6.31298e-70	-0.286841	0.999	0.998	1.08053e-65	PT (S3)	Pepd
6.52091e-70	0.318901	0.976	0.892	1.11612e-65	PT (S3)	Vil1
8.43875e-70	-0.469306	0.629	0.797	1.44438e-65	PT (S3)	Acss1
1.83168e-69	0.291228	0.531	0.257	3.13511e-65	PT (S3)	Cldn16
2.19214e-69	0.287562	0.524	0.255	3.75206e-65	PT (S3)	Hsbp1l1
3.42356e-69	-0.627011	0.818	0.926	5.85976e-65	PT (S3)	Crip1
1.17629e-68	0.327352	0.85	0.615	2.01334e-64	PT (S3)	Gnmt
1.35536e-68	-0.897081	0.861	0.937	2.31984e-64	PT (S3)	Clu
1.55333e-68	-0.712463	0.848	0.95	2.65869e-64	PT (S3)	Angptl7
1.94189e-68	-0.448677	0.364	0.616	3.32374e-64	PT (S3)	Rbp1
2.6071e-68	-0.358907	0.867	0.957	4.4623e-64	PT (S3)	Tkt
3.74016e-68	0.32344	0.961	0.896	6.40166e-64	PT (S3)	1810037I17Rik
1.22619e-67	0.288003	0.581	0.314	2.09875e-63	PT (S3)	Tet2
1.44741e-67	-0.661782	0.252	0.509	2.47738e-63	PT (S3)	Cyp24a1
1.98538e-67	0.303023	0.857	0.626	3.39818e-63	PT (S3)	Aig1
6.84554e-67	-0.3701	0.738	0.852	1.17168e-62	PT (S3)	Rxra
1.27822e-66	-0.388026	0.246	0.523	2.1878e-62	PT (S3)	Rnf186
1.49352e-66	-0.39583	0.294	0.569	2.55631e-62	PT (S3)	Palld
2.49098e-66	0.327264	0.779	0.548	4.26356e-62	PT (S3)	Nqo1
4.32204e-66	0.312104	0.666	0.4	7.3976e-62	PT (S3)	Hsf2bp
4.40274e-66	0.300837	0.994	0.936	7.53572e-62	PT (S3)	Slc22a30
4.51723e-66	0.283001	0.586	0.318	7.73169e-62	PT (S3)	Ncoa5
7.61002e-66	0.250454	0.349	0.134	1.30253e-61	PT (S3)	Asb11
1.1745e-65	-0.464419	0.296	0.556	2.01027e-61	PT (S3)	Trim63
1.40687e-65	0.29362	0.599	0.338	2.40799e-61	PT (S3)	Herc3
1.55032e-65	0.346875	0.937	0.774	2.65353e-61	PT (S3)	D630029K05Rik
2.19849e-65	0.297053	0.726	0.464	3.76293e-61	PT (S3)	Pls1
2.42728e-65	0.297959	1	0.993	4.15453e-61	PT (S3)	Ugt3a2
2.67966e-65	0.270354	0.831	0.598	4.5865e-61	PT (S3)	Ppa1
2.71144e-65	-0.72759	0.311	0.547	4.6409e-61	PT (S3)	Pgam2
3.69981e-65	0.25849	0.475	0.223	6.33259e-61	PT (S3)	P2rx5
4.68107e-65	0.393925	0.666	0.445	8.01212e-61	PT (S3)	Slc6a20a
6.86689e-65	-0.399395	0.964	0.991	1.17534e-60	PT (S3)	Igfbp3
1.84625e-64	0.265532	1	0.988	3.16005e-60	PT (S3)	Sod3
2.45263e-64	0.565239	0.696	0.467	4.19793e-60	PT (S3)	BC018473
1.95123e-63	0.25241	0.999	0.995	3.33972e-59	PT (S3)	Aplp2
2.3836e-63	0.296571	0.672	0.41	4.07977e-59	PT (S3)	Limd2
3.07095e-63	-0.419383	0.499	0.697	5.25624e-59	PT (S3)	Slc2a2
3.19795e-63	-0.290486	0.989	0.998	5.47361e-59	PT (S3)	Errfi1
3.22398e-63	0.317412	0.692	0.448	5.51817e-59	PT (S3)	Acad9
6.13962e-63	0.438674	0.713	0.467	1.05086e-58	PT (S3)	Prob1
2.2879e-62	0.352665	0.883	0.728	3.91596e-58	PT (S3)	Gjb2
2.99492e-62	0.300553	0.746	0.488	5.12611e-58	PT (S3)	Bicdl1
3.43208e-62	-0.326205	0.941	0.976	5.87435e-58	PT (S3)	Bcl2l1
8.41654e-62	0.299695	0.676	0.43	1.44057e-57	PT (S3)	D10Wsu102e
1.52632e-61	0.295578	0.947	0.851	2.61244e-57	PT (S3)	Nedd4l
1.59016e-61	0.300475	0.829	0.6	2.72172e-57	PT (S3)	Fbxo36
2.76129e-61	0.272728	0.967	0.903	4.72622e-57	PT (S3)	Acot9
9.21792e-61	0.278786	0.52	0.275	1.57774e-56	PT (S3)	Mum1
1.11269e-60	-0.325588	0.662	0.807	1.90448e-56	PT (S3)	Slc12a7
1.26684e-60	0.336247	0.876	0.71	2.16833e-56	PT (S3)	Aldh16a1
1.82938e-60	-0.342543	0.95	0.983	3.13116e-56	PT (S3)	Ucp2
5.72426e-60	0.275316	0.438	0.209	9.79764e-56	PT (S3)	Slc52a3
7.55444e-60	-0.325416	0.934	0.978	1.29302e-55	PT (S3)	Cpt1a
8.36682e-60	0.290392	0.807	0.541	1.43207e-55	PT (S3)	Gm27216
2.23505e-59	0.289119	0.575	0.332	3.8255e-55	PT (S3)	Slc39a11
4.28533e-59	-0.424597	1	1	7.33477e-55	PT (S3)	Acox1
4.48538e-59	0.312231	0.991	0.931	7.67717e-55	PT (S3)	Acsm1
4.63893e-59	-0.750812	0.649	0.806	7.93999e-55	PT (S3)	Plat
4.95615e-59	0.297357	0.763	0.554	8.48295e-55	PT (S3)	Cers6
5.38655e-59	0.253629	0.476	0.237	9.21962e-55	PT (S3)	Spats2l
1.12172e-58	0.295473	0.805	0.572	1.91994e-54	PT (S3)	Gamt
1.34286e-58	0.262011	0.517	0.266	2.29844e-54	PT (S3)	Fam107a
2.688e-58	-0.371452	0.226	0.479	4.60079e-54	PT (S3)	AC135964.2
2.69229e-58	0.30517	0.985	0.921	4.60813e-54	PT (S3)	Mettl7b
2.75466e-58	0.285492	0.778	0.537	4.71488e-54	PT (S3)	Ngef
4.01691e-58	0.256108	0.441	0.207	6.87534e-54	PT (S3)	Eprn
8.69966e-58	0.318697	0.964	0.875	1.48903e-53	PT (S3)	Slc6a20b
9.51273e-58	0.314656	0.919	0.789	1.6282e-53	PT (S3)	Tmco3
1.61792e-57	0.319993	0.935	0.84	2.76924e-53	PT (S3)	Cited2
2.05145e-57	0.287821	0.789	0.587	3.51126e-53	PT (S3)	Sft2d1
2.35278e-57	-0.42412	0.995	0.99	4.02701e-53	PT (S3)	Kcnj15
2.43878e-57	0.272381	0.998	0.974	4.17422e-53	PT (S3)	Bdh2
4.52991e-57	-0.296479	0.939	0.975	7.7534e-53	PT (S3)	Htra1
4.73221e-57	0.291635	0.974	0.925	8.09966e-53	PT (S3)	Echdc2
7.69212e-57	0.304491	0.957	0.913	1.31658e-52	PT (S3)	L2hgdh
8.15607e-57	0.317208	0.836	0.649	1.39599e-52	PT (S3)	Lrrk2
2.77297e-56	0.256854	1	0.998	4.74621e-52	PT (S3)	Sat1
3.03941e-56	0.350577	0.911	0.784	5.20225e-52	PT (S3)	Rdh16f2
5.50916e-56	0.303597	0.985	0.915	9.42948e-52	PT (S3)	Aldh8a1
1.02707e-55	0.282789	0.884	0.736	1.75794e-51	PT (S3)	Hdac6
1.55116e-55	0.311466	0.944	0.845	2.65496e-51	PT (S3)	Slc1a1
3.80769e-55	-0.343063	0.22	0.468	6.51725e-51	PT (S3)	C2
7.44598e-55	-0.411133	0.307	0.536	1.27445e-50	PT (S3)	Mafb
8.47327e-55	0.268993	0.742	0.516	1.45028e-50	PT (S3)	Enah
1.01403e-54	0.268653	0.64	0.398	1.73561e-50	PT (S3)	Rdm1
1.09895e-54	-0.369801	0.607	0.775	1.88097e-50	PT (S3)	Cxcl16
1.44491e-54	0.279744	0.904	0.768	2.4731e-50	PT (S3)	Mccc1
1.78305e-54	0.250786	0.684	0.435	3.05187e-50	PT (S3)	Pmvk
2.50976e-54	-0.333731	0.72	0.833	4.29571e-50	PT (S3)	Slc25a15
2.69952e-54	-0.311652	0.966	0.964	4.62049e-50	PT (S3)	Dab2
4.32366e-54	0.297232	0.969	0.926	7.40037e-50	PT (S3)	Papss2
4.34985e-54	0.293248	0.694	0.459	7.4452e-50	PT (S3)	Dio1
5.77881e-54	0.291221	0.896	0.771	9.89101e-50	PT (S3)	Zbtb8os
6.17079e-54	0.290333	0.999	0.981	1.05619e-49	PT (S3)	AI314278
1.05534e-53	0.274105	0.666	0.431	1.80632e-49	PT (S3)	Slc46a1
1.15068e-53	0.264553	0.773	0.552	1.96951e-49	PT (S3)	Iqsec2
2.06871e-53	0.340532	1	0.994	3.5408e-49	PT (S3)	Keg1
2.27448e-53	0.281538	0.637	0.405	3.893e-49	PT (S3)	Bend5
3.12621e-53	0.297926	0.538	0.314	5.35082e-49	PT (S3)	Tsku
4.03576e-53	0.264717	0.74	0.492	6.90761e-49	PT (S3)	Nrtn
5.33672e-53	0.278246	0.763	0.546	9.13434e-49	PT (S3)	C1galt1
1.03721e-52	0.267866	0.626	0.393	1.77528e-48	PT (S3)	Pola2
1.03783e-52	-0.341993	0.772	0.883	1.77634e-48	PT (S3)	Nuak2
1.0989e-52	0.263853	0.964	0.914	1.88088e-48	PT (S3)	Rnf5
1.18834e-52	0.292079	0.99	0.967	2.03397e-48	PT (S3)	Ecm1
2.32995e-52	0.258291	0.662	0.425	3.98795e-48	PT (S3)	Stard3
2.48737e-52	-0.353524	0.883	0.951	4.25739e-48	PT (S3)	Mfge8
2.89781e-52	-0.33533	0.147	0.386	4.9599e-48	PT (S3)	D630023F18Rik
2.91763e-52	0.261921	0.798	0.582	4.99382e-48	PT (S3)	Habp4
6.6473e-52	-0.341723	0.837	0.899	1.13775e-47	PT (S3)	Vdr
1.07343e-51	0.259293	0.654	0.419	1.83728e-47	PT (S3)	Ccpg1os
1.72041e-51	0.289962	0.678	0.443	2.94465e-47	PT (S3)	Ankrd9
2.32825e-51	0.278491	0.869	0.694	3.98503e-47	PT (S3)	Itgb8
3.61154e-51	-0.352418	0.976	0.993	6.18151e-47	PT (S3)	Pnpla2
4.93111e-51	-0.260756	0.957	0.981	8.44009e-47	PT (S3)	St13
5.03794e-51	0.273712	0.924	0.829	8.62294e-47	PT (S3)	Sdr39u1
5.39952e-51	0.258255	0.7	0.472	9.24182e-47	PT (S3)	Etv6
8.91335e-51	-0.348676	0.421	0.618	1.52561e-46	PT (S3)	Asb9
9.62886e-51	-0.373212	0.189	0.424	1.64808e-46	PT (S3)	Cyp2d12
1.16239e-50	0.292165	0.904	0.73	1.98954e-46	PT (S3)	Adtrp
1.42546e-50	0.259107	0.887	0.732	2.43982e-46	PT (S3)	Mpp6
1.72794e-50	-0.250375	0.938	0.975	2.95754e-46	PT (S3)	Ap2a2
3.15185e-50	-0.266108	0.982	0.995	5.3947e-46	PT (S3)	Tagln2
4.05125e-50	-0.300725	0.371	0.596	6.93412e-46	PT (S3)	Fam149a
5.18417e-50	0.253586	0.7	0.469	8.87322e-46	PT (S3)	Afm
1.50963e-49	-0.252954	0.994	0.997	2.58388e-45	PT (S3)	H2-K1
2.39057e-49	0.284653	0.805	0.625	4.09169e-45	PT (S3)	Acad12
3.17236e-49	0.253896	0.59	0.362	5.4298e-45	PT (S3)	Tmem106c
5.19128e-49	-0.289532	0.895	0.945	8.88539e-45	PT (S3)	Fcgrt
5.80696e-49	0.276744	0.937	0.859	9.93919e-45	PT (S3)	Wwp1
8.01808e-49	-0.336696	0.13	0.355	1.37237e-44	PT (S3)	Slc5a12
1.21555e-48	0.267989	0.825	0.624	2.08054e-44	PT (S3)	Sap30
1.66122e-48	0.252282	0.809	0.574	2.84334e-44	PT (S3)	Glyctk
2.03074e-48	0.253745	0.849	0.661	3.47581e-44	PT (S3)	Slc22a4
2.35504e-48	-0.351302	0.878	0.93	4.03088e-44	PT (S3)	Kyat1
2.42237e-48	0.260862	0.787	0.565	4.14613e-44	PT (S3)	Acot4
4.97505e-48	-0.261118	0.897	0.95	8.5153e-44	PT (S3)	Unc119b
8.57842e-48	0.279831	0.638	0.422	1.46828e-43	PT (S3)	Enpp3
1.21514e-47	-0.315156	0.494	0.675	2.07983e-43	PT (S3)	Tceal8
3.26987e-47	0.434951	0.992	0.985	5.5967e-43	PT (S3)	Egf
3.4167e-47	-0.268414	0.106	0.327	5.84802e-43	PT (S3)	Gm3716
4.77465e-47	0.25232	0.883	0.722	8.1723e-43	PT (S3)	Gfer
6.74189e-47	-0.315766	0.661	0.82	1.15394e-42	PT (S3)	Trim47
7.27526e-47	-0.346958	0.393	0.58	1.24523e-42	PT (S3)	Igsf11
8.60131e-47	-0.303614	1	1	1.4722e-42	PT (S3)	Cst3
9.81157e-47	-0.36991	0.353	0.541	1.67935e-42	PT (S3)	Acat3
1.34288e-46	-0.267703	0.131	0.355	2.29848e-42	PT (S3)	Nat8f2
2.7325e-46	0.274125	0.774	0.582	4.67695e-42	PT (S3)	Gtpbp4
3.50683e-46	-0.262383	0.897	0.951	6.0023e-42	PT (S3)	Plekhb2
3.71614e-46	0.257266	0.834	0.681	6.36055e-42	PT (S3)	Atg101
6.19283e-46	-0.26144	0.843	0.929	1.05996e-41	PT (S3)	Tmprss2
1.46616e-45	-0.268245	0.12	0.338	2.50948e-41	PT (S3)	Etv1
1.75377e-45	-0.791967	0.143	0.358	3.00176e-41	PT (S3)	Car3
3.577e-45	0.261762	0.711	0.51	6.1224e-41	PT (S3)	Klhl21
5.13547e-45	-0.25866	0.871	0.947	8.78987e-41	PT (S3)	Fuom
1.25661e-44	-0.258631	0.999	0.983	2.15082e-40	PT (S3)	Pecr
1.27171e-44	-0.295852	0.745	0.855	2.17665e-40	PT (S3)	Ddr1
1.29226e-44	-0.559109	0.622	0.766	2.21183e-40	PT (S3)	Podxl
4.6591e-44	0.260005	0.629	0.423	7.97452e-40	PT (S3)	B3gat2
6.001e-44	-0.46012	1	1	1.02713e-39	PT (S3)	Ctsl
1.20845e-43	-0.277817	0.988	0.979	2.06838e-39	PT (S3)	Cryl1
1.27282e-43	-0.275903	0.98	0.985	2.17856e-39	PT (S3)	Dcxr
1.82766e-43	0.301353	0.91	0.817	3.12823e-39	PT (S3)	Bhmt2
2.66844e-43	0.25692	0.958	0.865	4.56731e-39	PT (S3)	Haao
4.34209e-43	0.257765	0.814	0.655	7.43192e-39	PT (S3)	Lifr
4.52842e-43	-0.279213	0.996	0.999	7.75084e-39	PT (S3)	Arhgdia
6.67892e-43	-0.283782	0.722	0.821	1.14316e-38	PT (S3)	Hes6
7.29685e-43	-0.282313	0.907	0.952	1.24893e-38	PT (S3)	Slc25a25
1.45678e-42	-0.305111	0.266	0.481	2.49342e-38	PT (S3)	Slc16a1
1.67316e-42	-0.293957	0.821	0.892	2.86378e-38	PT (S3)	Enpep
2.76591e-42	-0.695976	0.821	0.877	4.73413e-38	PT (S3)	Ctgf
2.7952e-42	-0.322917	0.175	0.388	4.78426e-38	PT (S3)	Hmgcs2
3.16859e-42	-0.357542	0.503	0.653	5.42337e-38	PT (S3)	Cndp1
1.82663e-41	-0.306837	0.946	0.939	3.12646e-37	PT (S3)	Sfxn1
3.30512e-41	0.261209	0.892	0.822	5.65705e-37	PT (S3)	Eif4g3
4.55173e-41	-0.340272	0.999	0.999	7.79074e-37	PT (S3)	Adh1
4.79095e-41	-0.330287	0.817	0.866	8.20019e-37	PT (S3)	Slc16a2
4.86413e-41	-0.326897	0.822	0.903	8.32544e-37	PT (S3)	Eng
5.91161e-41	-0.41013	0.964	0.977	1.01183e-36	PT (S3)	Slc37a4
1.18215e-40	-0.284317	0.271	0.476	2.02337e-36	PT (S3)	Ildr2
1.71627e-40	0.270167	0.826	0.659	2.93757e-36	PT (S3)	Naglu
1.82924e-40	0.27248	0.867	0.75	3.13093e-36	PT (S3)	Slc35b4
2.88219e-40	-0.621909	0.373	0.554	4.93315e-36	PT (S3)	Spink8
4.5097e-40	-0.497269	0.343	0.155	7.7188e-36	PT (S3)	Cox8b
6.86366e-40	0.252318	0.781	0.607	1.17478e-35	PT (S3)	Irs2
1.13508e-39	0.332312	0.848	0.714	1.94279e-35	PT (S3)	Plscr1
2.42583e-39	0.269081	0.887	0.758	4.15204e-35	PT (S3)	Glb1
4.08718e-39	-0.383055	0.931	0.949	6.99562e-35	PT (S3)	Col18a1
4.98794e-39	-0.275832	0.575	0.719	8.53735e-35	PT (S3)	Slc16a12
1.838e-38	-0.295634	0.099	0.287	3.14591e-34	PT (S3)	Clec2h
2.1005e-38	-0.285871	0.626	0.759	3.59522e-34	PT (S3)	Lgals3bp
3.96584e-38	-0.301202	0.497	0.651	6.78794e-34	PT (S3)	Hexa
5.30322e-38	-0.280408	0.57	0.71	9.07698e-34	PT (S3)	Gpr146
6.38891e-38	-0.285652	0.224	0.419	1.09353e-33	PT (S3)	Iqgap2
8.20984e-38	-0.285304	0.701	0.799	1.4052e-33	PT (S3)	Gcat
8.33805e-38	0.271036	0.705	0.501	1.42714e-33	PT (S3)	Mgam
1.27067e-37	0.264081	0.836	0.684	2.17488e-33	PT (S3)	Spsb2
1.92176e-37	0.466548	0.661	0.514	3.28929e-33	PT (S3)	AC160336.1
9.36612e-37	-0.339918	0.461	0.629	1.60311e-32	PT (S3)	Tmem86a
1.76596e-36	-0.419904	0.326	0.511	3.02261e-32	PT (S3)	Serpina1b
1.79649e-36	-0.430895	0.748	0.809	3.07488e-32	PT (S3)	Csrp1
2.21264e-36	-0.314454	0.424	0.591	3.78715e-32	PT (S3)	Acot11
2.32928e-36	-0.408203	0.827	0.919	3.98679e-32	PT (S3)	Aif1l
6.71454e-36	-0.410193	0.443	0.596	1.14926e-31	PT (S3)	Azgp1
6.74286e-36	-0.37562	0.905	0.938	1.15411e-31	PT (S3)	Sgk1
1.24267e-35	-0.350942	0.826	0.898	2.12696e-31	PT (S3)	Wnk1
1.38679e-35	-0.294057	0.879	0.937	2.37363e-31	PT (S3)	G0s2
1.97595e-35	0.283845	0.556	0.366	3.38203e-31	PT (S3)	Rgs3
5.64983e-35	-0.275361	0.606	0.715	9.67024e-31	PT (S3)	Nme2
7.27546e-35	-0.252608	0.571	0.705	1.24527e-30	PT (S3)	Ppp2r3a
8.18653e-35	-0.256231	0.928	0.923	1.40121e-30	PT (S3)	Gas2
9.39574e-35	-0.997015	0.981	0.997	1.60817e-30	PT (S3)	Klk1
1.48875e-34	-0.346092	0.992	0.996	2.54815e-30	PT (S3)	Tsc22d1
2.64968e-34	-0.382738	0.647	0.741	4.53519e-30	PT (S3)	Slc7a7
5.80639e-34	-0.251469	1	1	9.93822e-30	PT (S3)	Tmem27
1.11535e-33	-0.446065	0.859	0.911	1.90903e-29	PT (S3)	Tmem213
2.20364e-33	-0.281689	0.886	0.943	3.77175e-29	PT (S3)	Epas1
2.71863e-33	0.370244	0.502	0.341	4.6532e-29	PT (S3)	Klf4
3.08442e-33	-0.271189	0.455	0.611	5.27929e-29	PT (S3)	Bmp6
4.97413e-33	-0.258341	0.959	0.98	8.51372e-29	PT (S3)	Actn4
8.16193e-33	-0.309677	0.745	0.864	1.397e-28	PT (S3)	Mgst1
1.923e-32	-0.399261	0.854	0.918	3.2914e-28	PT (S3)	Id3
3.72951e-32	0.514024	0.999	0.995	6.38343e-28	PT (S3)	Hspa5
5.80857e-32	0.309222	0.412	0.248	9.94194e-28	PT (S3)	Rrad
9.59035e-32	-0.253948	0.36	0.53	1.64148e-27	PT (S3)	Rtl8b
1.49964e-31	-0.262107	0.932	0.964	2.56679e-27	PT (S3)	Ccnd1
2.831e-31	-0.945187	0.612	0.691	4.84554e-27	PT (S3)	Nupr1
9.00433e-31	-0.296921	0.211	0.38	1.54118e-26	PT (S3)	Slc34a3
1.28503e-30	-0.425489	0.181	0.351	2.19946e-26	PT (S3)	Slc26a4
2.60848e-30	-0.271723	0.767	0.814	4.46467e-26	PT (S3)	Dnajc13
2.61451e-30	-0.280007	1	1	4.47499e-26	PT (S3)	Aldob
4.33474e-30	-0.272324	0.484	0.618	7.41934e-26	PT (S3)	Bid
4.4716e-30	-0.373012	0.701	0.811	7.65358e-26	PT (S3)	Cox7a1
5.51147e-30	-0.284066	0.84	0.903	9.43343e-26	PT (S3)	Plpp1
8.22799e-30	-0.275039	0.679	0.763	1.4083e-25	PT (S3)	Tln2
8.75123e-30	-0.286465	0.566	0.704	1.49786e-25	PT (S3)	Aqp3
9.68867e-30	0.255987	0.785	0.658	1.65831e-25	PT (S3)	Pxmp2
2.26091e-29	-0.394542	0.369	0.529	3.86977e-25	PT (S3)	Scnn1b
5.4526e-29	-0.390773	0.242	0.405	9.33268e-25	PT (S3)	Rhbg
1.74809e-28	-0.523773	0.951	0.976	2.99203e-24	PT (S3)	Mgp
4.20003e-28	-0.252418	0.374	0.544	7.18878e-24	PT (S3)	Rnf183
5.96271e-28	0.612725	1	0.997	1.02058e-23	PT (S3)	Dnaja1
6.91488e-28	0.282811	0.346	0.206	1.18355e-23	PT (S3)	Ngf
1.01307e-27	-0.291196	0.583	0.665	1.73397e-23	PT (S3)	Aldh1a7
1.25533e-27	-0.503383	0.612	0.726	2.14863e-23	PT (S3)	Tmem52b
1.55476e-27	0.263416	0.613	0.472	2.66112e-23	PT (S3)	Rnf19b
2.73417e-27	-0.256441	0.663	0.723	4.6798e-23	PT (S3)	Prr5
4.0998e-27	-0.261855	0.81	0.862	7.01722e-23	PT (S3)	Ifrd2
9.91757e-27	-0.280084	0.79	0.86	1.69749e-22	PT (S3)	Id1
2.05684e-26	0.273985	0.596	0.454	3.52048e-22	PT (S3)	Tgif1
2.19362e-26	-0.25555	0.792	0.863	3.7546e-22	PT (S3)	Coq8a
3.32659e-26	-0.260334	0.769	0.84	5.6938e-22	PT (S3)	Egfl7
8.31522e-26	-0.257223	0.478	0.613	1.42323e-21	PT (S3)	Kdr
1.04726e-25	-0.28846	0.807	0.863	1.7925e-21	PT (S3)	Sh3bgrl3
2.13703e-25	-0.429607	1	1	3.65774e-21	PT (S3)	Pck1
3.56797e-25	-0.2667	0.889	0.933	6.10695e-21	PT (S3)	Acsl1
4.41247e-25	-0.341294	0.682	0.741	7.55239e-21	PT (S3)	Tuba1a
2.02539e-24	-0.303264	0.408	0.541	3.46666e-20	PT (S3)	Cav2
3.17069e-24	-0.273076	0.264	0.413	5.42695e-20	PT (S3)	Ptges
3.36927e-24	0.263223	0.354	0.219	5.76684e-20	PT (S3)	Fgl2
4.47921e-24	-0.331006	0.525	0.664	7.66661e-20	PT (S3)	Plin2
6.08135e-24	-0.270748	0.483	0.608	1.04088e-19	PT (S3)	Slc12a2
1.3945e-23	-0.251122	0.613	0.717	2.38683e-19	PT (S3)	Ramp3
2.00442e-23	-0.251635	0.592	0.686	3.43077e-19	PT (S3)	Ramp2
2.784e-23	-0.310682	0.221	0.367	4.76509e-19	PT (S3)	Scnn1g
7.15492e-23	-0.251801	0.589	0.674	1.22464e-18	PT (S3)	Pear1
8.98716e-23	-0.264183	0.841	0.853	1.53824e-18	PT (S3)	Pbld1
2.55316e-22	-0.301764	0.905	0.926	4.36999e-18	PT (S3)	Selenow
8.83911e-22	0.354972	0.631	0.521	1.5129e-17	PT (S3)	Dusp14
8.95349e-22	-0.258735	0.257	0.406	1.53248e-17	PT (S3)	Lipe
1.16598e-21	-0.369817	0.4	0.518	1.99569e-17	PT (S3)	Cldn8
1.33808e-21	-0.472366	0.354	0.492	2.29026e-17	PT (S3)	Cldn4
4.48961e-21	-0.531082	0.664	0.721	7.68442e-17	PT (S3)	Tacstd2
7.14503e-21	-0.573588	0.383	0.478	1.22294e-16	PT (S3)	8430408G22Rik
2.00516e-20	-0.326886	0.431	0.559	3.43204e-16	PT (S3)	Rhcg
5.11563e-20	0.493792	0.625	0.558	8.75592e-16	PT (S3)	Ppp1r15a
9.86835e-20	-0.515605	0.661	0.721	1.68907e-15	PT (S3)	Myl9
1.65735e-19	0.256997	0.458	0.324	2.83672e-15	PT (S3)	Vcam1
1.80611e-19	0.465885	0.529	0.451	3.09134e-15	PT (S3)	Zfand2a
5.97815e-19	0.315269	0.638	0.542	1.02322e-14	PT (S3)	Dnaja4
1.07679e-18	-0.343868	0.994	0.986	1.84304e-14	PT (S3)	Fabp4
1.46341e-18	0.476459	0.856	0.809	2.50478e-14	PT (S3)	Osgin1
1.50038e-18	-0.352787	0.431	0.523	2.56805e-14	PT (S3)	Sfrp1
6.89051e-18	0.257453	1	0.999	1.17938e-13	PT (S3)	Hspd1
1.82714e-17	-0.256277	0.114	0.227	3.12733e-13	PT (S3)	Pi16
2.00115e-17	-0.592095	0.256	0.383	3.42516e-13	PT (S3)	Thrsp
4.98048e-17	-0.266791	1	1	8.52458e-13	PT (S3)	Actg1
5.32259e-17	-0.340223	0.964	0.976	9.11014e-13	PT (S3)	Ifitm2
5.8791e-17	-0.36107	0.636	0.729	1.00627e-12	PT (S3)	Hsd11b2
1.36214e-16	-0.264037	0.4	0.515	2.33144e-12	PT (S3)	Olfm1
1.40013e-16	-0.368877	0.635	0.666	2.39646e-12	PT (S3)	Cxcl1
4.21935e-16	-0.567234	0.366	0.471	7.22184e-12	PT (S3)	Acta2
5.91142e-16	-0.253328	0.903	0.928	1.0118e-11	PT (S3)	Cd9
2.21567e-15	-0.487534	0.871	0.766	3.79233e-11	PT (S3)	Fasn
6.0917e-15	-0.256641	0.369	0.479	1.04265e-10	PT (S3)	AU021092
8.48497e-15	-0.292621	0.554	0.611	1.45229e-10	PT (S3)	Noct
1.67582e-14	-0.33367	0.497	0.565	2.86834e-10	PT (S3)	Arrdc2
3.14985e-14	-0.401067	0.218	0.32	5.39129e-10	PT (S3)	Nphs2
3.43912e-14	0.256784	0.955	0.957	5.8864e-10	PT (S3)	mt-Atp8
4.87718e-13	0.555113	0.754	0.714	8.34779e-09	PT (S3)	Bag3
9.90858e-13	-0.27483	0.345	0.441	1.69595e-08	PT (S3)	Ptgfr
2.00017e-12	-0.444455	0.906	0.936	3.4235e-08	PT (S3)	Akr1b3
2.06513e-12	0.574884	0.422	0.385	3.53467e-08	PT (S3)	Dusp5
2.41743e-12	0.453582	0.351	0.294	4.13768e-08	PT (S3)	Fosl1
2.73029e-12	0.278892	0.734	0.69	4.67316e-08	PT (S3)	Upp2
4.53403e-12	-0.283881	0.539	0.593	7.76044e-08	PT (S3)	Lrg1
5.50762e-12	-0.351706	0.877	0.885	9.42683e-08	PT (S3)	Tmsb10
5.6412e-12	-0.266024	0.856	0.887	9.65547e-08	PT (S3)	Emcn
1.75888e-11	-0.418571	0.387	0.472	3.01051e-07	PT (S3)	Ifi27l2a
2.00723e-11	0.253016	0.659	0.606	3.43558e-07	PT (S3)	Trib1
6.68886e-11	0.334624	0.941	0.935	1.14487e-06	PT (S3)	Txnrd1
7.06281e-11	-0.276307	0.192	0.277	1.20887e-06	PT (S3)	H2-Q7
8.61149e-11	0.281374	0.878	0.811	1.47394e-06	PT (S3)	Serpinh1
1.90719e-10	-0.419357	0.845	0.731	3.26434e-06	PT (S3)	Plet1
1.76202e-09	-0.569466	0.572	0.616	3.01587e-05	PT (S3)	Krt18
1.88862e-09	-0.280683	0.865	0.871	3.23257e-05	PT (S3)	Crip2
2.215e-09	-0.37067	1	1	3.79119e-05	PT (S3)	Tmsb4x
2.29309e-09	-0.379031	0.851	0.859	3.92485e-05	PT (S3)	Litaf
1.99232e-08	0.730673	0.56	0.589	0.000341005	PT (S3)	Hmox1
4.55078e-08	0.327467	1	1	0.000778911	PT (S3)	Ubc
1.87797e-07	-0.928352	0.143	0.208	0.00321434	PT (S3)	Cfd
1.94877e-07	0.707442	0.466	0.465	0.00333552	PT (S3)	Atf3
2.06657e-07	0.316618	0.914	0.94	0.00353714	PT (S3)	Cyp4a12a
3.24546e-07	-0.376706	0.496	0.528	0.00555493	PT (S3)	Igfbp1
5.98461e-07	0.386871	0.38	0.353	0.0102433	PT (S3)	Chac1
8.22771e-07	-0.610511	0.225	0.291	0.0140825	PT (S3)	Igkc
1.62202e-06	-0.682271	0.879	0.895	0.0277625	PT (S3)	S100a6
2.23483e-06	-0.543396	0.973	0.985	0.0382514	PT (S3)	Aqp2
2.97698e-06	0.640516	0.688	0.653	0.0509539	PT (S3)	Hspa1b
6.71169e-06	-0.590578	0.326	0.375	0.114877	PT (S3)	Igha
7.0722e-06	0.257701	1	0.999	0.121048	PT (S3)	Hsp90aa1
8.0321e-06	-0.267988	0.602	0.617	0.137477	PT (S3)	Itga3
1.26121e-05	0.579277	0.657	0.626	0.215868	PT (S3)	Hspa1a
1.64244e-05	-0.269156	0.56	0.602	0.28112	PT (S3)	Cavin1
1.73164e-05	-0.327582	0.1	0.145	0.296388	PT (S3)	Fcgbp
2.26333e-05	-0.409818	0.812	0.802	0.387392	PT (S3)	Bcam
3.76494e-05	0.259396	0.771	0.749	0.644407	PT (S3)	Chka
7.43432e-05	0.525027	0.812	0.799	1	PT (S3)	Dnajb1
0.0002254	-0.2595	0.852	0.81	1	PT (S3)	Hpd
0.000528333	-0.359692	0.893	0.862	1	PT (S3)	Gsn
0.000998596	-0.309721	0.294	0.332	1	PT (S3)	Cxcl10
0.00208715	-0.320096	0.677	0.657	1	PT (S3)	Cldn7
0.00296594	0.467143	0.725	0.743	1	PT (S3)	Srxn1
0.0095566	-0.31781	0.47	0.499	1	PT (S3)	Lamc2
0	1.00531	0.996	0.915	0	PT Metabolism	Slco1a1
0	0.85108	1	0.978	0	PT Metabolism	Inmt
0	0.83929	1	0.988	0	PT Metabolism	Cyp2a4
0	0.750118	1	1	0	PT Metabolism	Cyp4b1
0	0.740336	1	0.961	0	PT Metabolism	Ces2c
0	0.534542	1	0.999	0	PT Metabolism	Ldhd
1.59633e-297	0.587627	1	1	2.73228e-293	PT Metabolism	Acsm2
3.47136e-287	0.649272	1	0.986	5.94159e-283	PT Metabolism	Cd36
5.94066e-278	0.490671	1	1	1.0168e-273	PT Metabolism	Gpx1
3.34172e-276	0.565951	1	1	5.71968e-272	PT Metabolism	Phyh
8.81609e-276	0.5112	1	0.98	1.50896e-271	PT Metabolism	Slc17a3
8.38548e-272	0.489642	1	1	1.43526e-267	PT Metabolism	Acy3
4.69697e-264	1.00425	0.976	0.783	8.03933e-260	PT Metabolism	Ugt2b37
7.75368e-262	0.621106	1	0.979	1.32712e-257	PT Metabolism	Slc7a13
7.04687e-258	0.520816	1	0.969	1.20614e-253	PT Metabolism	Slc22a12
2.48238e-256	0.646293	1	0.896	4.24884e-252	PT Metabolism	Slc13a3
3.51581e-255	0.568933	1	0.994	6.01765e-251	PT Metabolism	Hao2
3.15218e-251	0.672794	1	0.969	5.39528e-247	PT Metabolism	Slc22a6
3.46886e-251	0.617253	1	0.936	5.9373e-247	PT Metabolism	Cyp2j13
8.84493e-249	0.485818	1	0.995	1.5139e-244	PT Metabolism	Cyp2j5
1.52787e-247	0.50672	1	0.989	2.6151e-243	PT Metabolism	Ephx2
3.44736e-247	0.561211	1	0.96	5.9005e-243	PT Metabolism	Acaa1b
5.10644e-243	0.385154	1	1	8.74018e-239	PT Metabolism	Cyb5a
5.02978e-242	0.527633	1	0.985	8.60896e-238	PT Metabolism	Ces1f
1.9742e-238	0.373289	1	1	3.37904e-234	PT Metabolism	Tmem176a
1.02828e-235	0.598386	1	0.967	1.76001e-231	PT Metabolism	Nat8f1
2.31796e-233	0.473701	1	0.982	3.96742e-229	PT Metabolism	Pecr
3.59956e-220	0.494692	0.998	0.946	6.161e-216	PT Metabolism	Amacr
3.9564e-219	0.526396	1	0.934	6.77177e-215	PT Metabolism	Ces1d
3.7659e-218	0.49568	1	0.999	6.44572e-214	PT Metabolism	Odc1
1.00064e-215	0.42841	1	0.998	1.7127e-211	PT Metabolism	Ggt1
3.49575e-214	0.4441	1	1	5.98333e-210	PT Metabolism	Ttc36
1.95469e-212	0.511362	1	0.947	3.34565e-208	PT Metabolism	Cgref1
5.26836e-211	-0.939469	0.838	0.967	9.01733e-207	PT Metabolism	Pkm
2.91023e-210	0.415048	1	0.985	4.98115e-206	PT Metabolism	Slc17a1
5.66515e-210	0.400787	1	0.996	9.69647e-206	PT Metabolism	Khk
5.41734e-209	-1.01679	0.682	0.915	9.27233e-205	PT Metabolism	Gsn
2.56411e-208	0.525414	1	0.982	4.38873e-204	PT Metabolism	Eci3
1.06265e-207	0.582656	0.996	0.908	1.81883e-203	PT Metabolism	Dnajc12
9.49128e-204	0.480368	1	0.979	1.62453e-199	PT Metabolism	Serpinf2
2.27582e-203	0.582882	0.991	0.825	3.8953e-199	PT Metabolism	Susd2
1.4717e-199	0.424812	1	0.999	2.51896e-195	PT Metabolism	Fbp1
6.62385e-198	0.555961	1	0.984	1.13374e-193	PT Metabolism	Nat8
2.62596e-196	0.451748	1	0.992	4.49459e-192	PT Metabolism	Ugt3a2
2.68892e-196	0.726833	0.858	0.496	4.60235e-192	PT Metabolism	Azgp1
3.06581e-196	0.6406	1	0.987	5.24745e-192	PT Metabolism	Cyp2e1
3.08473e-196	0.440231	1	1	5.27982e-192	PT Metabolism	Rida
9.98077e-194	0.497641	0.991	0.885	1.70831e-189	PT Metabolism	Car4
4.82624e-192	0.52169	1	1	8.26059e-188	PT Metabolism	Kap
2.19274e-191	0.396766	1	0.995	3.75309e-187	PT Metabolism	Cda
2.70602e-191	-0.871995	0.938	0.99	4.63162e-187	PT Metabolism	Wfdc2
5.93973e-190	0.423982	1	0.998	1.01664e-185	PT Metabolism	Cat
2.12158e-186	0.5114	1	0.999	3.6313e-182	PT Metabolism	Adh1
8.46154e-185	0.542489	0.981	0.797	1.44828e-180	PT Metabolism	Slco1a6
8.53911e-184	0.429215	1	0.998	1.46155e-179	PT Metabolism	Msrb1
8.94395e-184	0.470852	0.999	0.933	1.53085e-179	PT Metabolism	Slc22a30
1.18252e-182	0.465706	0.996	0.946	2.02401e-178	PT Metabolism	Shmt2
1.40053e-180	0.413537	1	0.998	2.39714e-176	PT Metabolism	Aldh6a1
1.12295e-179	-0.876003	1	1	1.92205e-175	PT Metabolism	Tmsb4x
2.33986e-179	-0.625486	0.753	0.949	4.00491e-175	PT Metabolism	Oat
1.09869e-178	0.285105	1	1	1.88052e-174	PT Metabolism	Tmem176b
1.86168e-178	-0.514729	1	1	3.18645e-174	PT Metabolism	Cst3
7.26536e-178	0.490431	0.993	0.954	1.24354e-173	PT Metabolism	Agps
8.6452e-178	0.426825	1	0.952	1.47971e-173	PT Metabolism	Akr1c21
2.77312e-177	0.378279	1	1	4.74648e-173	PT Metabolism	Tcn2
3.10401e-177	0.414025	1	0.983	5.31283e-173	PT Metabolism	Msra
3.27662e-177	0.432761	1	0.987	5.60826e-173	PT Metabolism	Coasy
4.28861e-177	-0.312999	1	1	7.34039e-173	PT Metabolism	Rps27
7.90835e-177	-0.714831	0.818	0.949	1.35359e-172	PT Metabolism	Selenow
5.31164e-175	0.443312	0.996	0.906	9.09141e-171	PT Metabolism	Gas2
7.86867e-172	0.815027	0.909	0.65	1.3468e-167	PT Metabolism	Pigr
2.15085e-170	0.476438	1	1	3.68139e-166	PT Metabolism	Nudt19
6.89532e-170	-0.957815	0.856	0.956	1.1802e-165	PT Metabolism	Mal
1.67294e-168	-0.34125	1	1	2.8634e-164	PT Metabolism	Aldoa
2.33002e-167	-0.296781	1	1	3.98806e-163	PT Metabolism	Rps12
4.22621e-167	0.386988	1	0.98	7.23358e-163	PT Metabolism	Me1
1.12117e-165	-0.858569	0.99	0.995	1.919e-161	PT Metabolism	S100a11
3.04295e-165	0.468245	0.997	0.959	5.20831e-161	PT Metabolism	Tmigd1
3.30011e-165	-0.865858	0.743	0.919	5.64847e-161	PT Metabolism	Tmsb10
3.90457e-164	0.60288	0.887	0.585	6.68306e-160	PT Metabolism	Ccl28
1.43906e-163	0.491794	0.991	0.873	2.46309e-159	PT Metabolism	Cmbl
2.05749e-163	0.417131	1	0.991	3.5216e-159	PT Metabolism	Acsm3
1.97013e-162	0.39656	1	0.982	3.37207e-158	PT Metabolism	Glyat
2.8809e-162	0.319178	1	1	4.93095e-158	PT Metabolism	Scp2
5.58606e-162	0.397482	1	0.978	9.5611e-158	PT Metabolism	Dhrs4
1.00828e-161	-0.990513	0.792	0.937	1.72577e-157	PT Metabolism	Krt7
5.97317e-161	0.479935	0.997	0.94	1.02237e-156	PT Metabolism	Slc5a8
1.37235e-160	-1.03162	0.642	0.866	2.34892e-156	PT Metabolism	Epcam
1.22274e-159	0.374619	1	0.986	2.09285e-155	PT Metabolism	Grhpr
7.7873e-159	0.335688	1	0.994	1.33287e-154	PT Metabolism	Pdzk1
8.87805e-159	0.386509	1	0.982	1.51957e-154	PT Metabolism	4931406C07Rik
1.48738e-158	-0.616627	0.975	0.993	2.5458e-154	PT Metabolism	Adgrg1
3.49788e-158	0.40391	1	0.986	5.98697e-154	PT Metabolism	Gcdh
6.98098e-158	0.344394	1	0.994	1.19487e-153	PT Metabolism	Lap3
9.93e-158	0.34264	1	0.998	1.69962e-153	PT Metabolism	Pepd
1.07518e-157	0.253462	1	1	1.84028e-153	PT Metabolism	Atpif1
1.98935e-157	0.345994	1	0.996	3.40497e-153	PT Metabolism	Cryz
2.03838e-157	0.406528	1	0.981	3.4889e-153	PT Metabolism	Hgd
1.4994e-156	0.473665	0.971	0.842	2.56637e-152	PT Metabolism	Treh
1.61327e-155	-0.996651	0.611	0.853	2.76128e-151	PT Metabolism	Bcam
1.79396e-155	0.381476	1	0.978	3.07054e-151	PT Metabolism	Aldh7a1
2.70303e-154	0.740806	0.99	0.888	4.62651e-150	PT Metabolism	Cyp2a5
3.14195e-154	0.415536	0.997	0.94	5.37776e-150	PT Metabolism	Mogat1
4.22325e-154	0.497071	0.893	0.579	7.22851e-150	PT Metabolism	Pzp
6.14205e-154	-0.663364	0.654	0.889	1.05127e-149	PT Metabolism	Npnt
1.10261e-153	0.389559	1	0.997	1.88723e-149	PT Metabolism	Atp11a
6.53758e-152	0.464982	1	0.992	1.11897e-147	PT Metabolism	Hsd17b11
1.2561e-151	0.46697	0.828	0.475	2.14993e-147	PT Metabolism	Hsd3b3
1.78168e-151	0.431767	0.991	0.887	3.04952e-147	PT Metabolism	Mfsd4b5
8.33804e-151	0.434567	0.994	0.929	1.42714e-146	PT Metabolism	Hykk
3.49162e-148	0.355056	1	0.985	5.97626e-144	PT Metabolism	Lactb2
4.74847e-148	0.319091	1	0.999	8.12749e-144	PT Metabolism	Spink1
2.41556e-146	0.465641	0.961	0.767	4.13447e-142	PT Metabolism	Rdh16f2
3.85202e-146	-1.58946	0.841	0.962	6.59311e-142	PT Metabolism	Cryab
1.28241e-145	0.544392	0.951	0.822	2.19497e-141	PT Metabolism	Rarres2
1.69467e-145	-0.336267	1	1	2.90059e-141	PT Metabolism	Rplp0
1.27643e-144	-0.286639	1	1	2.18473e-140	PT Metabolism	Rps28
1.88708e-144	0.433545	0.981	0.856	3.22993e-140	PT Metabolism	Haao
2.27881e-144	-0.651003	0.875	0.964	3.90041e-140	PT Metabolism	Col18a1
4.54295e-144	0.328613	1	0.999	7.77572e-140	PT Metabolism	Hibadh
9.40537e-144	0.474005	0.882	0.562	1.60982e-139	PT Metabolism	Cndp1
1.11747e-143	0.432548	1	1	1.91266e-139	PT Metabolism	Aldob
1.47938e-143	0.418982	0.998	0.966	2.53212e-139	PT Metabolism	Slc5a10
1.61409e-143	0.487003	0.972	0.731	2.76268e-139	PT Metabolism	Slc51a
2.08875e-142	0.364347	0.435	0.121	3.57511e-138	PT Metabolism	Gm4208
1.49051e-141	0.401063	0.999	0.975	2.55115e-137	PT Metabolism	Mettl7a1
2.33189e-141	-0.679868	0.777	0.922	3.99126e-137	PT Metabolism	Anxa5
1.61764e-139	-0.461938	0.938	0.987	2.76875e-135	PT Metabolism	Uqcc2
3.94853e-139	0.374441	0.999	0.94	6.75831e-135	PT Metabolism	Akr1c14
6.14425e-137	-0.408328	0.991	0.998	1.05165e-132	PT Metabolism	H2-K1
1.16359e-136	0.400124	1	0.958	1.99159e-132	PT Metabolism	Pipox
1.19482e-136	0.524707	0.941	0.715	2.04505e-132	PT Metabolism	Nat8f5
1.45549e-136	0.339804	1	0.983	2.49122e-132	PT Metabolism	Abcg2
1.57992e-136	0.448561	0.998	0.977	2.7042e-132	PT Metabolism	Galnt11
6.4159e-136	0.373108	0.998	0.984	1.09815e-131	PT Metabolism	Hexb
9.56634e-136	0.404958	1	0.999	1.63737e-131	PT Metabolism	Slc27a2
2.65231e-135	0.444487	1	0.988	4.5397e-131	PT Metabolism	Kcnj15
6.88627e-135	0.393085	0.996	0.933	1.17865e-130	PT Metabolism	Cideb
2.7919e-134	-0.615945	0.641	0.865	4.77862e-130	PT Metabolism	Pcolce
9.00563e-134	0.395702	0.994	0.939	1.5414e-129	PT Metabolism	Tpmt
2.85684e-133	0.613764	0.98	0.917	4.88976e-129	PT Metabolism	Cyp2d9
6.00236e-133	0.339565	1	0.996	1.02736e-128	PT Metabolism	Ccdc107
2.60169e-132	0.330248	1	0.999	4.45305e-128	PT Metabolism	Guca2b
1.37601e-131	0.315565	1	0.99	2.35518e-127	PT Metabolism	Mlec
8.18626e-131	0.456629	0.998	0.951	1.40116e-126	PT Metabolism	Pah
2.37564e-130	0.391339	1	0.981	4.06614e-126	PT Metabolism	Aass
4.63461e-130	-0.256988	1	1	7.9326e-126	PT Metabolism	Rps8
1.99583e-129	0.324115	1	0.994	3.41606e-125	PT Metabolism	Tmem205
3.01192e-129	0.355355	0.999	0.996	5.15521e-125	PT Metabolism	Fah
6.85224e-129	0.398692	0.98	0.867	1.17283e-124	PT Metabolism	Pm20d1
1.13495e-128	-0.328369	1	1	1.94258e-124	PT Metabolism	Rpl12
4.45037e-128	0.391749	0.989	0.892	7.61725e-124	PT Metabolism	Slc22a2
5.01828e-128	0.322348	1	0.987	8.58929e-124	PT Metabolism	Sod3
3.40936e-127	-0.671811	0.626	0.842	5.83546e-123	PT Metabolism	Csrp1
8.74313e-127	-1.08069	0.845	0.938	1.49647e-122	PT Metabolism	Cd24a
2.9689e-126	-0.973275	0.994	0.998	5.08158e-122	PT Metabolism	Spp1
1.28185e-125	-0.732382	0.59	0.831	2.19401e-121	PT Metabolism	Hk1
1.93773e-125	-0.713908	0.663	0.843	3.31661e-121	PT Metabolism	Kcnk1
3.33523e-125	-0.548491	0.872	0.959	5.70859e-121	PT Metabolism	Tuba1b
3.36271e-125	0.346442	0.998	0.97	5.75562e-121	PT Metabolism	Ddah1
3.00892e-124	0.418125	0.987	0.908	5.15007e-120	PT Metabolism	Acot12
8.31236e-124	0.725127	0.993	0.917	1.42274e-119	PT Metabolism	Angptl7
1.25614e-123	0.310232	1	0.998	2.15002e-119	PT Metabolism	Mep1a
3.46223e-123	-0.467772	0.99	0.998	5.92595e-119	PT Metabolism	Myl12a
1.01327e-122	0.277877	1	0.999	1.73432e-118	PT Metabolism	Cyba
1.08959e-122	0.366783	1	0.97	1.86494e-118	PT Metabolism	Ehhadh
2.37799e-122	0.299383	1	0.994	4.07017e-118	PT Metabolism	Mcrip2
4.8998e-122	0.370521	0.975	0.855	8.3865e-118	PT Metabolism	Enpep
8.72527e-122	-0.737055	0.792	0.93	1.49342e-117	PT Metabolism	Tmem213
5.23361e-121	-0.599944	0.834	0.946	8.95785e-117	PT Metabolism	Cd9
6.29438e-121	0.423251	0.864	0.623	1.07735e-116	PT Metabolism	Vps8
8.16102e-121	-1.13466	0.965	0.993	1.39684e-116	PT Metabolism	Defb1
1.42276e-120	-0.911296	0.956	0.985	2.43519e-116	PT Metabolism	Mrps6
2.86896e-120	0.323101	1	0.983	4.91052e-116	PT Metabolism	Slc22a18
1.02752e-119	0.415073	0.969	0.809	1.7587e-115	PT Metabolism	Cyp2j11
1.13308e-119	-0.265365	1	1	1.93938e-115	PT Metabolism	Rps16
3.51531e-119	-0.550254	0.954	0.987	6.01681e-115	PT Metabolism	Apoe
5.2721e-119	0.287192	1	1	9.02373e-115	PT Metabolism	Chpt1
6.669e-119	0.318085	1	0.992	1.14147e-114	PT Metabolism	Acads
4.00824e-118	0.449819	1	1	6.86051e-114	PT Metabolism	Dnase1
1.331e-117	-0.661053	0.756	0.899	2.27814e-113	PT Metabolism	Crip2
2.96624e-117	-0.713311	0.781	0.932	5.07702e-113	PT Metabolism	Fabp3
1.12442e-116	0.349984	1	0.989	1.92456e-112	PT Metabolism	Lrp2
1.51566e-116	0.29297	1	0.999	2.5942e-112	PT Metabolism	4833439L19Rik
3.58128e-116	-0.62096	0.74	0.895	6.12972e-112	PT Metabolism	Serping1
3.78812e-116	0.327173	1	0.985	6.48375e-112	PT Metabolism	Ivd
4.67249e-116	0.380634	1	1	7.99744e-112	PT Metabolism	Acox1
8.04376e-116	0.293979	1	0.997	1.37677e-111	PT Metabolism	Akr7a5
1.27547e-114	0.288275	1	1	2.1831e-110	PT Metabolism	Akr1a1
5.22733e-114	0.396846	0.975	0.846	8.94709e-110	PT Metabolism	Adhfe1
1.17014e-113	0.300783	1	0.993	2.00281e-109	PT Metabolism	Hmgcl
1.81455e-113	-0.606946	0.93	0.982	3.10579e-109	PT Metabolism	Cd74
2.57566e-113	0.403434	0.973	0.828	4.4085e-109	PT Metabolism	Slc16a2
3.01851e-113	0.400582	0.9	0.608	5.16649e-109	PT Metabolism	Slc22a22
3.10785e-113	0.717407	0.939	0.786	5.3194e-109	PT Metabolism	Hpd
4.06962e-113	-0.422475	0.954	0.986	6.96556e-109	PT Metabolism	Gnb1
5.55121e-113	0.484892	1	1	9.50145e-109	PT Metabolism	Pck1
6.46714e-113	0.297887	1	0.993	1.10692e-108	PT Metabolism	Bphl
1.02622e-112	-0.590282	0.752	0.906	1.75647e-108	PT Metabolism	Arpc1b
1.41598e-112	-0.443775	0.965	0.99	2.42359e-108	PT Metabolism	Calm2
2.07208e-112	-0.543154	0.715	0.888	3.54657e-108	PT Metabolism	Sh3bgrl3
7.2565e-112	0.394207	0.954	0.79	1.24202e-107	PT Metabolism	Macrod2
1.49752e-111	0.343093	0.999	0.969	2.56316e-107	PT Metabolism	Tkfc
2.43834e-111	0.317794	1	0.985	4.17347e-107	PT Metabolism	Suclg2
3.3848e-111	0.353815	0.999	0.987	5.79343e-107	PT Metabolism	Sec11a
7.24636e-111	0.362053	1	0.964	1.24029e-106	PT Metabolism	Fmo1
9.32466e-111	0.300125	0.439	0.149	1.59601e-106	PT Metabolism	Gm48281
3.42257e-110	0.325145	1	1	5.85807e-106	PT Metabolism	Tmem27
5.63521e-110	-0.285837	1	1	9.64522e-106	PT Metabolism	Rpl3
7.29344e-110	-0.658189	0.802	0.929	1.24834e-105	PT Metabolism	Aif1l
1.28446e-109	0.370526	0.967	0.851	2.19849e-105	PT Metabolism	Mfsd4b1
1.33831e-109	0.297665	1	0.992	2.29066e-105	PT Metabolism	Smpdl3a
6.28711e-109	0.373592	0.991	0.919	1.0761e-104	PT Metabolism	Upb1
8.47346e-109	0.456823	0.968	0.862	1.45032e-104	PT Metabolism	Acox3
1.02244e-108	0.358824	0.54	0.23	1.75002e-104	PT Metabolism	Alkal2
1.24236e-108	-0.429424	0.963	0.988	2.12642e-104	PT Metabolism	Ctnna1
6.02291e-108	-1.5781	0.598	0.79	1.03088e-103	PT Metabolism	Plet1
7.02382e-108	-0.409897	0.993	0.998	1.2022e-103	PT Metabolism	Calm1
3.45316e-107	-0.532615	0.904	0.975	5.91043e-103	PT Metabolism	H1f0
5.16515e-107	0.319193	0.999	0.965	8.84066e-103	PT Metabolism	Slc22a1
8.23848e-107	-0.593788	0.629	0.832	1.4101e-102	PT Metabolism	Ifi27
9.65951e-107	0.259064	1	0.998	1.65332e-102	PT Metabolism	Mettl26
1.01157e-106	0.363351	0.987	0.933	1.7314e-102	PT Metabolism	Slc25a25
1.8799e-106	0.460097	0.995	0.969	3.21763e-102	PT Metabolism	Slc37a4
3.45432e-106	0.354912	0.984	0.934	5.91241e-102	PT Metabolism	Pi4ka
4.1035e-106	-1.03465	0.721	0.876	7.02356e-102	PT Metabolism	Anxa2
1.11302e-105	-0.299675	1	1	1.90504e-101	PT Metabolism	Cfl1
2.80789e-105	-0.578346	0.626	0.822	4.80598e-101	PT Metabolism	Tpm1
4.45953e-105	0.39797	0.993	0.924	7.63293e-101	PT Metabolism	Gm19950
4.73974e-105	-0.254742	1	1	8.11254e-101	PT Metabolism	Rps14
5.1097e-105	0.342471	0.997	0.961	8.74576e-101	PT Metabolism	Ugt3a1
8.11358e-105	0.361963	0.963	0.827	1.38872e-100	PT Metabolism	Slc51b
8.20051e-105	0.303598	1	0.973	1.4036e-100	PT Metabolism	Csad
3.0194e-104	0.303402	1	0.995	5.168e-100	PT Metabolism	Sord
3.42883e-104	0.375471	0.925	0.732	5.86879e-100	PT Metabolism	Slc22a28
3.8023e-104	-0.545771	0.855	0.962	6.50802e-100	PT Metabolism	Kng2
4.99669e-104	0.363878	0.923	0.685	8.55233e-100	PT Metabolism	Paqr9
8.31349e-104	-0.549208	0.905	0.967	1.42294e-99	PT Metabolism	Bgn
8.43874e-104	-0.382463	1	1	1.44437e-99	PT Metabolism	S100a1
1.23356e-103	0.282591	1	0.989	2.11135e-99	PT Metabolism	Folr1
1.70771e-103	-0.812686	0.636	0.826	2.92292e-99	PT Metabolism	Bc1
2.03495e-103	-0.261689	1	1	3.48303e-99	PT Metabolism	Rpl21
2.98307e-103	0.342124	0.999	0.975	5.10582e-99	PT Metabolism	Aldh9a1
4.47487e-103	-0.503374	0.994	0.999	7.6592e-99	PT Metabolism	Nudt4
2.8079e-102	-0.256202	1	1	4.80599e-98	PT Metabolism	Rps20
4.10053e-102	0.418252	0.771	0.474	7.01847e-98	PT Metabolism	Apoh
6.77528e-102	-0.295636	1	1	1.15966e-97	PT Metabolism	Igfbp7
8.75926e-102	0.322419	0.998	0.955	1.49923e-97	PT Metabolism	Idh1
1.35479e-101	-0.629198	0.634	0.821	2.31886e-97	PT Metabolism	Cd82
1.75879e-101	-0.446292	0.989	0.996	3.01035e-97	PT Metabolism	Neat1
3.10927e-101	0.305481	0.436	0.16	5.32182e-97	PT Metabolism	0610031O16Rik
8.3815e-101	0.408375	0.912	0.735	1.43458e-96	PT Metabolism	Ggct
1.30047e-100	0.378033	0.842	0.573	2.22588e-96	PT Metabolism	Dglucy
2.94819e-100	0.373221	0.963	0.8	5.04613e-96	PT Metabolism	Bhmt2
3.17458e-100	0.271467	1	0.995	5.43361e-96	PT Metabolism	Hadh
3.66413e-100	0.324759	0.99	0.94	6.27153e-96	PT Metabolism	Nit1
3.68716e-100	-0.88749	0.734	0.885	6.31094e-96	PT Metabolism	Ckb
4.16099e-100	-0.774719	0.754	0.884	7.12195e-96	PT Metabolism	Litaf
6.86406e-100	-0.590761	0.952	0.979	1.17485e-95	PT Metabolism	Ifitm3
2.21073e-99	-0.365938	0.994	0.999	3.78389e-95	PT Metabolism	H2-D1
4.85842e-99	-0.385994	0.997	0.999	8.31568e-95	PT Metabolism	Arhgdia
9.47665e-99	-0.810512	0.657	0.829	1.62202e-94	PT Metabolism	Ahnak
9.7717e-99	0.324267	0.992	0.918	1.67252e-94	PT Metabolism	Aspdh
1.38323e-98	0.257195	1	0.998	2.36754e-94	PT Metabolism	Dnajc19
1.76625e-98	-1.40462	0.967	0.987	3.02311e-94	PT Metabolism	Aqp2
5.37236e-98	-0.47761	0.845	0.945	9.19533e-94	PT Metabolism	Acsl1
1.75959e-97	-0.265867	1	1	3.01171e-93	PT Metabolism	Rps9
3.27272e-97	0.319469	0.997	0.97	5.60159e-93	PT Metabolism	Fhl1
5.75914e-97	-0.541831	0.647	0.826	9.85735e-93	PT Metabolism	Pea15a
1.02093e-96	-0.377245	0.997	0.999	1.74742e-92	PT Metabolism	Rabac1
2.34856e-96	0.297865	1	0.96	4.01979e-92	PT Metabolism	Gpr137b
2.6896e-96	0.385643	0.877	0.636	4.60352e-92	PT Metabolism	Dnph1
7.09785e-96	-0.642032	0.453	0.696	1.21487e-91	PT Metabolism	St14
1.14076e-95	-0.43318	0.834	0.929	1.95252e-91	PT Metabolism	Myo1c
1.20416e-95	0.27759	1	0.998	2.06104e-91	PT Metabolism	Sult1d1
1.64791e-95	0.320175	0.976	0.847	2.82057e-91	PT Metabolism	Ace
1.99168e-95	0.349646	0.992	0.947	3.40895e-91	PT Metabolism	Sardh
1.30095e-94	-0.783067	0.999	1	2.22671e-90	PT Metabolism	Mt1
1.82681e-94	0.421966	0.972	0.84	3.12677e-90	PT Metabolism	Susd3
5.92119e-94	0.326492	0.998	0.948	1.01347e-89	PT Metabolism	Tmem174
1.01224e-93	0.303189	0.997	0.983	1.73256e-89	PT Metabolism	Aco1
1.12102e-93	0.305346	0.984	0.927	1.91874e-89	PT Metabolism	Ppt2
1.76452e-93	0.36076	0.969	0.823	3.02016e-89	PT Metabolism	Fitm1
2.19481e-93	0.371028	0.867	0.661	3.75664e-89	PT Metabolism	Irx3
9.22963e-93	-0.490185	0.981	0.982	1.57974e-88	PT Metabolism	Car2
9.61614e-93	0.347231	0.969	0.849	1.6459e-88	PT Metabolism	Proc
1.3896e-92	0.300328	1	0.975	2.37844e-88	PT Metabolism	Cryl1
1.40015e-92	-0.433805	0.762	0.89	2.3965e-88	PT Metabolism	Nfe2l1
1.75694e-92	-0.792785	0.477	0.707	3.00718e-88	PT Metabolism	Cldn7
2.967e-92	0.391563	1	0.999	5.07832e-88	PT Metabolism	Slc34a1
3.09386e-92	0.316845	0.515	0.228	5.29546e-88	PT Metabolism	Sucnr1
3.64876e-92	-0.455751	0.905	0.972	6.24522e-88	PT Metabolism	Ccnd1
6.39525e-92	0.365098	1	0.994	1.09461e-87	PT Metabolism	Keg1
7.91142e-92	0.348166	0.739	0.436	1.35412e-87	PT Metabolism	Cckar
1.00916e-91	0.356507	0.972	0.862	1.72728e-87	PT Metabolism	Ak4
1.16873e-91	0.344142	0.937	0.792	2.00039e-87	PT Metabolism	Slc35a3
1.18586e-91	-0.436836	0.835	0.941	2.02971e-87	PT Metabolism	Mprip
2.00428e-91	-0.456525	0.624	0.828	3.43052e-87	PT Metabolism	Tceal9
2.08064e-91	-0.932468	0.97	0.992	3.56122e-87	PT Metabolism	Fabp4
4.52114e-91	-0.272532	1	1	7.73839e-87	PT Metabolism	Rps5
4.95764e-91	-1.22538	0.503	0.722	8.4855e-87	PT Metabolism	Nupr1
6.98265e-91	-1.54012	0.8	0.915	1.19515e-86	PT Metabolism	S100a6
1.2893e-90	0.354504	0.998	0.988	2.20676e-86	PT Metabolism	Sephs2
1.63611e-90	0.300912	0.999	0.98	2.80037e-86	PT Metabolism	Ethe1
9.4616e-90	-0.64718	0.579	0.76	1.61945e-85	PT Metabolism	Tspan8
9.76981e-90	0.38348	0.847	0.6	1.6722e-85	PT Metabolism	Aldh1a7
1.10961e-89	0.285211	0.999	0.982	1.8992e-85	PT Metabolism	Qdpr
1.36912e-89	-0.498292	0.6	0.789	2.34338e-85	PT Metabolism	Serpinb6a
1.77377e-89	0.332747	0.928	0.746	3.03598e-85	PT Metabolism	Erich4
2.29402e-89	0.290769	0.469	0.197	3.92644e-85	PT Metabolism	Ces2b
2.49698e-89	-0.648078	0.871	0.948	4.27383e-85	PT Metabolism	Tinagl1
4.05877e-89	0.357365	0.804	0.532	6.947e-85	PT Metabolism	Gm27216
6.0875e-89	0.50235	0.981	0.866	1.04194e-84	PT Metabolism	G6pc
7.4024e-89	0.322142	0.984	0.914	1.26699e-84	PT Metabolism	Apom
1.08293e-88	0.311126	0.997	0.935	1.85355e-84	PT Metabolism	Dao
2.41422e-88	-0.791686	0.527	0.739	4.13217e-84	PT Metabolism	Gstm2
9.07845e-88	0.311742	0.991	0.953	1.55387e-83	PT Metabolism	Ascc1
1.54247e-87	-0.370522	0.946	0.983	2.64009e-83	PT Metabolism	Cnn3
2.75624e-87	-0.556307	0.556	0.755	4.71759e-83	PT Metabolism	Timp2
1.13909e-86	-0.305815	0.993	0.998	1.94967e-82	PT Metabolism	Gnb2
1.16775e-86	0.347978	0.923	0.72	1.99872e-82	PT Metabolism	Adtrp
1.94836e-86	0.371447	0.947	0.829	3.33482e-82	PT Metabolism	Ifrd2
2.20608e-86	-0.489079	0.694	0.833	3.77593e-82	PT Metabolism	Iqgap1
2.37849e-86	0.332921	0.921	0.745	4.07102e-82	PT Metabolism	Glb1
3.50516e-86	0.257222	1	0.987	5.99944e-82	PT Metabolism	Cryzl2
6.02908e-86	0.295736	0.997	0.945	1.03194e-81	PT Metabolism	Slc47a1
1.08772e-85	-0.454828	0.82	0.922	1.86175e-81	PT Metabolism	Tnfrsf1a
1.7333e-85	0.267562	0.997	0.966	2.96672e-81	PT Metabolism	Them7
1.76636e-85	0.351391	0.828	0.565	3.0233e-81	PT Metabolism	F13b
2.55247e-85	0.320943	0.765	0.46	4.36882e-81	PT Metabolism	Aoah
3.81767e-85	0.340658	0.902	0.64	6.53433e-81	PT Metabolism	Acmsd
4.09216e-85	-0.606314	0.629	0.794	7.00413e-81	PT Metabolism	Flna
7.30229e-85	-0.517376	0.595	0.789	1.24986e-80	PT Metabolism	Bcat2
9.16949e-85	0.282956	0.998	0.973	1.56945e-80	PT Metabolism	Bdh2
1.5418e-84	0.255964	1	0.995	2.63894e-80	PT Metabolism	Rnf181
1.63134e-84	0.292867	0.435	0.177	2.79219e-80	PT Metabolism	Ido2
4.58153e-84	0.292427	0.998	0.907	7.84174e-80	PT Metabolism	Slc13a1
9.34924e-84	-0.37017	0.998	0.999	1.60022e-79	PT Metabolism	Spint2
9.39852e-84	0.321625	0.986	0.882	1.60865e-79	PT Metabolism	Xylb
1.23181e-83	0.280188	0.995	0.97	2.10836e-79	PT Metabolism	Cmtm6
1.2533e-83	0.317433	0.98	0.895	2.14514e-79	PT Metabolism	Sdc2
1.42878e-83	0.331993	0.953	0.786	2.4455e-79	PT Metabolism	Slc26a1
1.87911e-83	-0.29076	0.997	0.999	3.21628e-79	PT Metabolism	Dstn
7.47897e-83	0.335811	0.924	0.731	1.2801e-78	PT Metabolism	Aspa
9.7106e-83	-0.487405	0.508	0.728	1.66207e-78	PT Metabolism	Twsg1
1.31833e-82	-0.3033	0.991	0.997	2.25645e-78	PT Metabolism	Aplp2
2.03265e-82	-0.368181	1	1	3.47908e-78	PT Metabolism	Pfn1
2.0642e-82	0.304033	0.99	0.912	3.53309e-78	PT Metabolism	Aldh8a1
2.84884e-82	0.296975	0.978	0.888	4.87608e-78	PT Metabolism	Hoga1
5.63463e-82	-0.676351	0.839	0.924	9.64424e-78	PT Metabolism	Crip1
6.38206e-82	0.301963	0.99	0.934	1.09235e-77	PT Metabolism	Thnsl2
6.4493e-82	0.259089	0.998	0.957	1.10386e-77	PT Metabolism	Cth
7.5589e-82	0.327351	0.951	0.779	1.29378e-77	PT Metabolism	Vnn1
1.20013e-81	0.258911	0.999	0.982	2.05415e-77	PT Metabolism	Gk
1.24025e-81	0.31518	1	0.991	2.12282e-77	PT Metabolism	Pcx
1.53389e-81	0.324844	0.919	0.727	2.6254e-77	PT Metabolism	BC035947
2.09488e-81	-0.42568	0.821	0.916	3.5856e-77	PT Metabolism	Capn2
2.57153e-81	0.317597	0.992	0.929	4.40143e-77	PT Metabolism	Acsm1
2.87439e-81	0.289033	0.974	0.91	4.91981e-77	PT Metabolism	Aldh3a2
4.02431e-81	0.333875	0.92	0.707	6.88801e-77	PT Metabolism	Agxt2
6.05828e-81	-1.04342	0.737	0.879	1.03693e-76	PT Metabolism	Lgals3
2.50367e-80	0.360888	0.877	0.669	4.28528e-76	PT Metabolism	Gpt
2.91759e-80	0.271839	0.996	0.969	4.99374e-76	PT Metabolism	Glrx
1.37393e-79	0.266867	1	1	2.35163e-75	PT Metabolism	Ndrg1
1.98636e-79	0.332886	0.89	0.698	3.39986e-75	PT Metabolism	Vill
2.0458e-79	0.318892	0.952	0.841	3.50159e-75	PT Metabolism	Acad10
2.84419e-79	-0.572403	0.404	0.625	4.86812e-75	PT Metabolism	Epn3
3.4828e-79	-0.44889	0.489	0.71	5.96117e-75	PT Metabolism	Anxa6
7.41419e-79	0.309028	0.953	0.818	1.26901e-74	PT Metabolism	Dmgdh
8.50596e-79	-1.03544	0.431	0.654	1.45588e-74	PT Metabolism	Krt18
1.24938e-78	0.322859	0.669	0.402	2.13844e-74	PT Metabolism	Tmem237
1.34252e-78	-0.406164	0.627	0.813	2.29785e-74	PT Metabolism	P3h2
1.76648e-78	0.294395	0.992	0.927	3.02351e-74	PT Metabolism	Sfxn1
2.54458e-78	-0.474365	0.82	0.916	4.3553e-74	PT Metabolism	S100a16
3.94737e-78	-0.469529	0.636	0.813	6.75632e-74	PT Metabolism	Scnn1a
6.4525e-78	0.299771	1	0.98	1.10441e-73	PT Metabolism	AI314278
1.78778e-77	0.28605	0.997	0.964	3.05996e-73	PT Metabolism	Arl6ip1
1.90103e-77	-0.593943	0.494	0.704	3.2538e-73	PT Metabolism	Tspan1
2.03587e-77	0.283719	0.995	0.934	3.4846e-73	PT Metabolism	Fam213b
2.8632e-77	0.350636	0.912	0.741	4.90065e-73	PT Metabolism	Tst
3.70001e-77	-0.372764	0.91	0.968	6.33294e-73	PT Metabolism	Rbm3
8.61547e-77	-0.402679	0.771	0.897	1.47462e-72	PT Metabolism	Tax1bp3
9.59755e-77	-0.711143	0.65	0.802	1.64272e-72	PT Metabolism	Slc5a3
1.08696e-76	0.313994	0.958	0.819	1.86045e-72	PT Metabolism	Trim7
1.37448e-76	0.301029	1	0.996	2.35257e-72	PT Metabolism	Miox
2.05674e-76	0.299851	0.949	0.854	3.52032e-72	PT Metabolism	Lztr1
2.17444e-76	0.330975	0.848	0.623	3.72177e-72	PT Metabolism	Aspg
2.38351e-76	0.267026	0.997	0.961	4.07961e-72	PT Metabolism	Gstz1
4.07535e-76	0.329693	0.957	0.824	6.97538e-72	PT Metabolism	Pbld1
4.83331e-76	-0.445978	0.931	0.978	8.27269e-72	PT Metabolism	Sparc
5.69856e-76	0.267601	0.976	0.911	9.75366e-72	PT Metabolism	Nit2
7.64909e-76	0.366335	0.712	0.468	1.30922e-71	PT Metabolism	Utp20
2.54288e-75	0.27541	0.992	0.94	4.35239e-71	PT Metabolism	Nipsnap1
4.68037e-75	-0.550843	0.897	0.957	8.01092e-71	PT Metabolism	Rtn4
7.76964e-75	-1.25905	0.745	0.87	1.32985e-70	PT Metabolism	Fxyd4
9.90256e-75	0.259494	0.998	0.976	1.69492e-70	PT Metabolism	Apeh
1.0577e-74	-0.291429	1	1	1.81036e-70	PT Metabolism	Ctsd
1.53626e-74	0.258357	1	0.99	2.62946e-70	PT Metabolism	Pth1r
3.89553e-74	0.272838	1	0.985	6.66759e-70	PT Metabolism	Slc25a10
1.27591e-73	-0.571495	0.946	0.982	2.18385e-69	PT Metabolism	Ifitm2
2.45348e-73	-0.448765	1	1	4.19938e-69	PT Metabolism	Actb
2.63969e-73	-0.375055	0.958	0.988	4.51809e-69	PT Metabolism	Mgst3
4.49174e-73	0.298544	0.967	0.869	7.68807e-69	PT Metabolism	Acad11
9.25791e-73	-0.353813	0.919	0.969	1.58458e-68	PT Metabolism	Spint1
1.77405e-72	0.317609	0.973	0.901	3.03647e-68	PT Metabolism	Nr1h4
2.63925e-72	0.325575	0.933	0.77	4.51733e-68	PT Metabolism	D630029K05Rik
3.28832e-72	-0.513437	0.933	0.959	5.6283e-68	PT Metabolism	Paqr5
3.73516e-72	-0.362961	0.959	0.98	6.39311e-68	PT Metabolism	Actn4
7.33815e-72	0.298333	0.575	0.307	1.256e-67	PT Metabolism	Gfra1
8.99616e-72	0.270477	0.992	0.96	1.53978e-67	PT Metabolism	Cbs
1.57397e-71	-0.297637	0.966	0.99	2.69401e-67	PT Metabolism	Mtch1
2.01464e-71	-0.324794	0.913	0.966	3.44826e-67	PT Metabolism	Sri
2.54389e-71	0.289685	0.975	0.869	4.35413e-67	PT Metabolism	Slc6a20b
2.98716e-71	-0.788979	0.569	0.747	5.11282e-67	PT Metabolism	Tacstd2
3.311e-71	-0.794585	0.952	0.977	5.6671e-67	PT Metabolism	Mgp
6.27194e-71	-0.782614	0.835	0.925	1.0735e-66	PT Metabolism	Ppp1r1a
9.79346e-71	-0.403935	0.933	0.981	1.67625e-66	PT Metabolism	Ecm1
1.39006e-70	0.255815	0.995	0.98	2.37923e-66	PT Metabolism	Hsd17b4
1.76158e-70	-0.62632	0.325	0.553	3.01511e-66	PT Metabolism	Scin
1.94336e-70	0.274947	0.966	0.845	3.32626e-66	PT Metabolism	Mpp1
2.08657e-70	-0.451836	0.537	0.718	3.57137e-66	PT Metabolism	Aebp1
2.3106e-70	0.331855	0.981	0.919	3.95483e-66	PT Metabolism	Mettl7b
2.8684e-70	0.295595	0.723	0.463	4.90955e-66	PT Metabolism	Gm4737
4.52993e-70	0.263095	0.98	0.914	7.75343e-66	PT Metabolism	Bpnt1
5.22669e-70	-0.419542	0.714	0.851	8.946e-66	PT Metabolism	Msn
7.67805e-70	0.30386	0.781	0.534	1.31417e-65	PT Metabolism	Asb9
8.96282e-70	0.328858	0.833	0.615	1.53408e-65	PT Metabolism	Slc18a1
3.38103e-69	-0.435861	0.611	0.775	5.78697e-65	PT Metabolism	Eva1b
4.46997e-69	0.269329	0.992	0.939	7.6508e-65	PT Metabolism	Smim24
4.85653e-69	-0.437051	0.701	0.836	8.31244e-65	PT Metabolism	Tubb5
7.45906e-69	-0.641335	0.769	0.863	1.27669e-64	PT Metabolism	Tm4sf1
1.81686e-68	-0.350724	0.943	0.98	3.10973e-64	PT Metabolism	Col4a2
2.02369e-68	-0.766741	0.528	0.718	3.46375e-64	PT Metabolism	Tagln
2.66761e-68	-0.402682	0.591	0.76	4.56588e-64	PT Metabolism	Pbxip1
3.3523e-68	-0.377787	0.743	0.867	5.73779e-64	PT Metabolism	Tmem50a
3.36663e-68	0.271388	1	0.996	5.76233e-64	PT Metabolism	Ass1
4.25656e-68	-0.771273	0.275	0.517	7.28553e-64	PT Metabolism	Cldn4
1.51951e-67	0.305724	0.98	0.922	2.6008e-63	PT Metabolism	Papss2
2.40462e-67	0.296462	0.743	0.485	4.11576e-63	PT Metabolism	Mgam
4.83905e-67	0.266312	0.997	0.955	8.28253e-63	PT Metabolism	Slc4a4
7.2445e-67	-0.380642	0.686	0.816	1.23997e-62	PT Metabolism	Laptm4b
8.07538e-67	-0.399298	0.489	0.689	1.38218e-62	PT Metabolism	Bex3
1.58538e-66	-0.436009	0.613	0.767	2.71353e-62	PT Metabolism	Lamb2
1.6381e-66	-0.453938	0.717	0.826	2.80377e-62	PT Metabolism	Pfkp
4.38186e-66	-0.277966	0.999	1	7.49998e-62	PT Metabolism	Atp6v0e
4.69786e-66	0.294026	0.919	0.735	8.04086e-62	PT Metabolism	Lrrc19
5.35348e-66	-0.310205	0.99	0.996	9.16302e-62	PT Metabolism	Col4a1
5.98257e-66	-0.434975	0.921	0.965	1.02398e-61	PT Metabolism	H2-Ab1
7.55536e-66	-0.553893	0.347	0.567	1.29318e-61	PT Metabolism	Dsp
4.92979e-65	0.26286	0.986	0.955	8.43783e-61	PT Metabolism	2020-03-06
5.80994e-65	-0.920135	0.892	0.932	9.94429e-61	PT Metabolism	Clu
6.84126e-65	-0.405968	0.776	0.907	1.17095e-60	PT Metabolism	H2-Eb1
1.41021e-64	0.267956	0.991	0.958	2.41371e-60	PT Metabolism	1600014C10Rik
1.74376e-64	-0.519534	0.304	0.543	2.98461e-60	PT Metabolism	Olfm1
2.63394e-64	-0.52038	0.606	0.758	4.50826e-60	PT Metabolism	Slc2a1
9.17978e-64	-0.395074	0.766	0.893	1.57121e-59	PT Metabolism	H2-Aa
2.00802e-63	-0.877639	0.953	0.987	3.43693e-59	PT Metabolism	Wfdc15b
2.44109e-63	0.259814	0.963	0.859	4.17817e-59	PT Metabolism	0610005C13Rik
4.13677e-63	0.353598	0.682	0.448	7.0805e-59	PT Metabolism	Mafb
4.59206e-63	-0.429102	0.727	0.843	7.85977e-59	PT Metabolism	Hif1a
4.95852e-63	0.276889	0.924	0.784	8.487e-59	PT Metabolism	Tpk1
9.33767e-63	-0.382615	0.947	0.98	1.59824e-58	PT Metabolism	Plvap
9.78658e-63	0.286884	0.863	0.597	1.67507e-58	PT Metabolism	Enpp6
1.03287e-62	0.312768	0.855	0.651	1.76787e-58	PT Metabolism	Reep6
1.1678e-62	0.301073	0.845	0.643	1.9988e-58	PT Metabolism	Timd2
1.28936e-62	-0.68398	0.459	0.657	2.20687e-58	PT Metabolism	Vim
1.43535e-62	-0.401069	0.451	0.659	2.45674e-58	PT Metabolism	Prss23
1.44001e-62	-0.481461	0.323	0.546	2.46473e-58	PT Metabolism	Capg
1.44492e-62	0.280186	0.94	0.81	2.47313e-58	PT Metabolism	Dhcr24
1.4691e-62	-0.35108	0.991	0.998	2.51451e-58	PT Metabolism	Pabpc1
1.67767e-62	0.260977	0.557	0.311	2.87151e-58	PT Metabolism	Pbld2
2.04107e-62	-0.680411	0.578	0.744	3.4935e-58	PT Metabolism	Myl9
7.65312e-62	-0.291102	0.924	0.97	1.30991e-57	PT Metabolism	Mapkapk2
7.79516e-62	-0.494465	0.839	0.924	1.33422e-57	PT Metabolism	Id3
9.09001e-62	0.25986	0.97	0.915	1.55585e-57	PT Metabolism	G0s2
9.16314e-62	0.258587	0.699	0.445	1.56836e-57	PT Metabolism	Gm11992
9.63792e-62	0.278663	0.884	0.707	1.64963e-57	PT Metabolism	Tinag
1.21462e-61	0.307086	0.758	0.536	2.07894e-57	PT Metabolism	Lipo3
1.89757e-61	-0.754268	0.929	0.976	3.24789e-57	PT Metabolism	Mt2
2.77995e-61	-0.502094	0.714	0.823	4.75817e-57	PT Metabolism	Eif4ebp1
3.77447e-61	-0.755403	0.775	0.891	6.46038e-57	PT Metabolism	Ctgf
7.92739e-61	-0.639197	0.613	0.753	1.35685e-56	PT Metabolism	Kcnj1
1.32121e-60	-0.611469	0.447	0.633	2.26139e-56	PT Metabolism	Cavin1
1.92227e-60	0.27099	0.897	0.739	3.29016e-56	PT Metabolism	Akr1e1
3.19319e-60	0.282091	0.846	0.628	5.46546e-56	PT Metabolism	Aqp11
3.21891e-60	-0.475805	0.481	0.677	5.50948e-56	PT Metabolism	Isyna1
4.78825e-60	0.281582	0.805	0.582	8.19558e-56	PT Metabolism	Iyd
5.69192e-60	0.251408	0.976	0.908	9.74229e-56	PT Metabolism	Gpc4
1.16361e-59	0.266829	0.993	0.948	1.99163e-55	PT Metabolism	Pank1
1.59488e-59	-0.370263	0.728	0.851	2.7298e-55	PT Metabolism	Ybx3
3.55859e-59	-0.31011	0.985	0.996	6.09087e-55	PT Metabolism	Cstb
4.79014e-59	-0.529914	0.108	0.334	8.1988e-55	PT Metabolism	Wnt7b
8.16973e-59	-0.427743	0.538	0.704	1.39833e-54	PT Metabolism	Tmbim1
1.38105e-58	0.267864	0.901	0.705	2.36381e-54	PT Metabolism	Aadac
1.64179e-58	-0.362871	0.76	0.871	2.81009e-54	PT Metabolism	S100a13
1.97247e-58	0.285254	0.864	0.654	3.37608e-54	PT Metabolism	Zmynd10
2.64269e-58	0.252218	0.949	0.76	4.52322e-54	PT Metabolism	Folh1
2.92604e-58	-0.382345	0.858	0.934	5.00822e-54	PT Metabolism	Cfh
3.48506e-58	-0.389011	0.639	0.783	5.96502e-54	PT Metabolism	Plpp3
4.36373e-58	0.300366	0.651	0.434	7.46896e-54	PT Metabolism	Ttc39c
5.35979e-58	0.294456	0.949	0.826	9.17382e-54	PT Metabolism	Coq8a
5.63344e-58	0.330873	0.89	0.704	9.6422e-54	PT Metabolism	Slc10a2
7.05406e-58	0.447328	0.758	0.682	1.20737e-53	PT Metabolism	Upp2
8.76032e-58	0.302374	0.836	0.648	1.49942e-53	PT Metabolism	Acsm5
1.35333e-57	-0.580247	0.698	0.809	2.31637e-53	PT Metabolism	Plec
1.60868e-57	0.273087	0.724	0.49	2.75342e-53	PT Metabolism	Ahcy
2.71907e-57	-0.421494	0.617	0.754	4.65396e-53	PT Metabolism	Mvp
2.84411e-57	-0.367262	0.602	0.756	4.86797e-53	PT Metabolism	Piezo1
3.50138e-57	-0.279382	0.935	0.965	5.99297e-53	PT Metabolism	Rab11b
5.17355e-57	0.28341	0.855	0.672	8.85505e-53	PT Metabolism	Kmo
6.37967e-57	0.264214	0.953	0.87	1.09194e-52	PT Metabolism	Coa6
8.81419e-57	-0.320155	0.737	0.87	1.50864e-52	PT Metabolism	Etnk1
1.62199e-56	-0.733852	0.357	0.545	2.77619e-52	PT Metabolism	Bcat1
1.75605e-56	-0.503415	0.473	0.655	3.00565e-52	PT Metabolism	Tnfaip2
1.98917e-56	-0.378954	0.95	0.958	3.40466e-52	PT Metabolism	Acaa2
2.42417e-56	0.266946	0.82	0.63	4.1492e-52	PT Metabolism	Abhd3
3.30298e-56	0.2785	0.882	0.724	5.65339e-52	PT Metabolism	Pgm2
3.68754e-56	0.266528	0.724	0.49	6.3116e-52	PT Metabolism	Dhtkd1
3.7653e-56	-0.487087	0.579	0.735	6.44469e-52	PT Metabolism	Efhd1
6.72054e-56	-0.283054	0.984	0.991	1.15029e-51	PT Metabolism	Ywhaq
7.67429e-56	0.254168	0.622	0.384	1.31353e-51	PT Metabolism	Pctp
2.28747e-55	-0.305042	0.883	0.949	3.91523e-51	PT Metabolism	Ptp4a2
2.63561e-55	-0.434701	0.617	0.76	4.51112e-51	PT Metabolism	Tuba1a
7.92783e-55	-0.385958	0.972	0.984	1.35693e-50	PT Metabolism	Clic1
8.46949e-55	-0.49102	0.355	0.55	1.44964e-50	PT Metabolism	Mal2
2.36801e-54	-0.439016	0.487	0.658	4.05308e-50	PT Metabolism	Ckmt1
2.37546e-54	-0.391557	0.343	0.556	4.06583e-50	PT Metabolism	Fam129b
6.25349e-54	-0.477974	0.756	0.838	1.07035e-49	PT Metabolism	Cdh1
8.03749e-54	-0.344462	0.718	0.835	1.3757e-49	PT Metabolism	Dag1
9.29167e-54	-0.382945	0.692	0.816	1.59036e-49	PT Metabolism	Pmepa1
1.05596e-53	0.252731	0.696	0.462	1.80738e-49	PT Metabolism	Dnajc22
3.03301e-53	-0.495677	1	1	5.1913e-49	PT Metabolism	Actg1
4.8026e-53	-0.331465	0.673	0.791	8.22013e-49	PT Metabolism	Phc2
6.53275e-53	-0.364662	0.516	0.684	1.11815e-48	PT Metabolism	Tbx2
8.07306e-53	-0.345156	0.824	0.905	1.38179e-48	PT Metabolism	Eng
1.00674e-52	-0.44386	0.427	0.612	1.72314e-48	PT Metabolism	Ehd4
1.01463e-52	-0.364676	0.524	0.686	1.73664e-48	PT Metabolism	Slc1a5
1.28911e-52	0.251913	0.87	0.711	2.20643e-48	PT Metabolism	Grtp1
1.348e-52	-0.828186	0.959	0.99	2.30724e-48	PT Metabolism	Hba-a1
1.36603e-52	0.255353	0.93	0.805	2.3381e-48	PT Metabolism	Mtss1
1.59404e-52	-0.394718	0.573	0.717	2.72835e-48	PT Metabolism	Sorl1
1.95471e-52	-0.393296	0.438	0.626	3.34567e-48	PT Metabolism	Gsto1
2.14924e-52	-0.786398	0.741	0.853	3.67863e-48	PT Metabolism	Atp6v1g3
2.52749e-52	-0.260836	0.951	0.983	4.32606e-48	PT Metabolism	Ppp2r1a
6.28534e-52	-0.389805	0.677	0.816	1.0758e-47	PT Metabolism	Hoxd8
6.76066e-52	0.273542	0.838	0.63	1.15715e-47	PT Metabolism	Degs2
8.01952e-52	-0.316988	0.115	0.331	1.37262e-47	PT Metabolism	Hspb2
8.37221e-52	-0.382292	0.954	0.984	1.43299e-47	PT Metabolism	Malat1
9.29421e-52	0.253827	0.804	0.58	1.5908e-47	PT Metabolism	Cfb
1.41888e-51	0.253203	0.897	0.765	2.42856e-47	PT Metabolism	Gatb
1.89505e-51	-0.28375	0.883	0.943	3.24357e-47	PT Metabolism	Pacsin2
2.33567e-51	0.260362	0.898	0.718	3.99773e-47	PT Metabolism	Qprt
4.41903e-51	-0.334651	0.801	0.875	7.5636e-47	PT Metabolism	Stat3
5.30222e-51	-0.450511	0.697	0.827	9.07527e-47	PT Metabolism	Slc38a2
7.19999e-51	-0.803749	0.949	0.987	1.23235e-46	PT Metabolism	Hba-a2
9.11597e-51	0.299754	0.858	0.72	1.56029e-46	PT Metabolism	Tln2
9.67971e-51	-0.30344	1	1	1.65678e-46	PT Metabolism	Eif4a1
1.21673e-50	-0.514089	0.81	0.869	2.08256e-46	PT Metabolism	Ier3
1.33882e-50	0.3035	0.797	0.625	2.29152e-46	PT Metabolism	Sap30
2.33173e-50	-0.334327	0.8	0.883	3.99098e-46	PT Metabolism	Btg1
3.529e-50	0.277483	0.851	0.701	6.04023e-46	PT Metabolism	Ccdc6
3.99121e-50	0.25117	0.817	0.599	6.83136e-46	PT Metabolism	Pdzd3
4.02999e-50	-0.331351	0.669	0.804	6.89774e-46	PT Metabolism	Smtn
4.03621e-50	-0.410596	0.339	0.536	6.90837e-46	PT Metabolism	Klhdc8a
5.38663e-50	-0.781677	0.997	1	9.21976e-46	PT Metabolism	Hbb-bs
6.80267e-50	-1.0358	0.742	0.858	1.16435e-45	PT Metabolism	Cyp7b1
7.40845e-50	-0.45039	0.335	0.521	1.26803e-45	PT Metabolism	Tspan13
1.54041e-49	0.267314	0.874	0.74	2.63657e-45	PT Metabolism	Cks2
1.97779e-49	-0.401832	0.26	0.465	3.38518e-45	PT Metabolism	Nbl1
3.35881e-49	-0.350365	0.651	0.77	5.74893e-45	PT Metabolism	Cxcl16
3.67466e-49	-0.359724	0.267	0.477	6.28954e-45	PT Metabolism	Sh3bp4
4.61081e-49	0.263035	0.865	0.69	7.89187e-45	PT Metabolism	Slc13a2
5.3493e-49	-0.366157	0.358	0.547	9.15586e-45	PT Metabolism	Plp2
6.27177e-49	0.258314	0.973	0.948	1.07348e-44	PT Metabolism	Plpbp
6.36498e-49	-0.557292	0.489	0.647	1.08943e-44	PT Metabolism	Itga3
7.83633e-49	-1.06933	0.673	0.751	1.34127e-44	PT Metabolism	Lcn2
8.36404e-49	-0.744824	0.316	0.5	1.43159e-44	PT Metabolism	Clcnka
9.5955e-49	-0.367651	0.5	0.68	1.64237e-44	PT Metabolism	Cavin3
1.32426e-48	-0.304779	0.761	0.861	2.2666e-44	PT Metabolism	Anxa4
1.69725e-48	-0.448501	0.817	0.898	2.90502e-44	PT Metabolism	Emcn
2.90211e-48	-0.50873	0.234	0.438	4.96725e-44	PT Metabolism	Cxcl14
3.09806e-48	-0.342821	0.393	0.584	5.30264e-44	PT Metabolism	Actn1
3.61098e-48	-0.376464	0.665	0.799	6.18055e-44	PT Metabolism	F2r
4.41767e-48	-0.311555	0.959	0.976	7.56128e-44	PT Metabolism	1110008P14Rik
6.0467e-48	0.259449	0.826	0.646	1.03495e-43	PT Metabolism	Hibch
7.25193e-48	-0.287711	0.788	0.886	1.24124e-43	PT Metabolism	Manf
7.71752e-48	-0.469926	0.619	0.758	1.32093e-43	PT Metabolism	Tubb2a
8.34666e-48	-0.371528	0.294	0.491	1.42862e-43	PT Metabolism	Lrrfip1
1.07678e-47	0.262832	0.715	0.512	1.84301e-43	PT Metabolism	Ints2
1.83232e-47	-0.326325	0.679	0.795	3.1362e-43	PT Metabolism	Lama5
1.8328e-47	0.295087	0.905	0.781	3.13702e-43	PT Metabolism	Slc2a5
1.83674e-47	-0.66069	0.61	0.739	3.14376e-43	PT Metabolism	Hsd11b2
2.00381e-47	-0.37822	0.479	0.654	3.42973e-43	PT Metabolism	Hoxd9
2.27447e-47	-0.284282	0.928	0.97	3.89299e-43	PT Metabolism	Slc3a2
2.37797e-47	-0.478534	0.309	0.5	4.07014e-43	PT Metabolism	Sptbn2
2.96832e-47	-0.291104	0.948	0.974	5.08057e-43	PT Metabolism	Tgm2
3.44378e-47	-0.28717	0.999	1	5.89437e-43	PT Metabolism	H3f3b
4.46194e-47	-0.410662	0.475	0.635	7.63706e-43	PT Metabolism	Sbno2
4.7782e-47	0.255351	0.845	0.697	8.17837e-43	PT Metabolism	Tprkb
6.85025e-47	-0.384197	0.339	0.529	1.17249e-42	PT Metabolism	Scd2
2.43134e-46	-0.260761	0.988	0.997	4.16149e-42	PT Metabolism	Cox7a2l
3.13872e-46	-0.281085	0.987	0.993	5.37223e-42	PT Metabolism	Dynll1
3.34188e-46	-0.678875	0.34	0.533	5.71996e-42	PT Metabolism	Lamc2
5.1396e-46	-0.390951	0.773	0.861	8.79693e-42	PT Metabolism	Mgst1
5.4664e-46	-0.363123	0.591	0.736	9.35629e-42	PT Metabolism	Marcksl1
1.34184e-45	-0.296824	0.762	0.862	2.29669e-41	PT Metabolism	Anxa11
3.41986e-45	-0.319178	0.889	0.936	5.85344e-41	PT Metabolism	Ppp1r14b
4.76864e-45	-0.384691	0.374	0.555	8.162e-41	PT Metabolism	Cav2
5.37483e-45	-0.449417	0.476	0.631	9.19956e-41	PT Metabolism	Slc16a7
6.01345e-45	-0.281701	0.865	0.927	1.02926e-40	PT Metabolism	Sdcbp
6.81121e-45	0.255711	0.875	0.728	1.16581e-40	PT Metabolism	Rufy3
1.38904e-44	-0.294716	0.638	0.764	2.37748e-40	PT Metabolism	Akt1
1.64945e-44	-0.41908	0.281	0.471	2.82319e-40	PT Metabolism	Tmem30b
2.91574e-44	-0.478326	0.368	0.531	4.99058e-40	PT Metabolism	Cldn8
2.92332e-44	-0.293771	0.793	0.869	5.00356e-40	PT Metabolism	Crb3
4.42242e-44	-0.358591	0.71	0.821	7.56941e-40	PT Metabolism	Lad1
6.14129e-44	-0.319016	0.624	0.761	1.05114e-39	PT Metabolism	1700011H14Rik
7.59437e-44	-0.386547	0.159	0.35	1.29985e-39	PT Metabolism	Aldoc
9.66035e-44	-0.362171	0.224	0.419	1.65347e-39	PT Metabolism	Slco4a1
1.23303e-43	-0.281245	0.766	0.874	2.11045e-39	PT Metabolism	Nfe2l2
1.64613e-43	-0.73775	0.724	0.868	2.81752e-39	PT Metabolism	Hbb-bt
2.42189e-43	-0.346632	0.812	0.917	4.1453e-39	PT Metabolism	Rgcc
4.23722e-43	-0.32806	0.195	0.393	7.25242e-39	PT Metabolism	Myof
5.13039e-43	-0.309586	0.906	0.948	8.78117e-39	PT Metabolism	Mfge8
5.48706e-43	-0.268094	0.774	0.865	9.39165e-39	PT Metabolism	Cap1
6.0136e-43	-0.339752	0.496	0.647	1.02929e-38	PT Metabolism	Me3
6.11491e-43	-0.501476	0.338	0.526	1.04663e-38	PT Metabolism	Gsta4
7.27047e-43	-0.347242	0.333	0.519	1.24441e-38	PT Metabolism	Tspan12
1.20335e-42	-0.263883	0.759	0.863	2.05966e-38	PT Metabolism	Lamb1
1.22163e-42	0.298365	0.817	0.671	2.09095e-38	PT Metabolism	Lpin1
1.41356e-42	-0.428444	0.447	0.597	2.41945e-38	PT Metabolism	Elf3
1.49445e-42	0.26075	0.972	0.951	2.5579e-38	PT Metabolism	Tnfrsf21
1.6239e-42	-0.302923	0.733	0.842	2.77947e-38	PT Metabolism	Vegfb
1.65692e-42	-0.34982	0.732	0.831	2.83598e-38	PT Metabolism	Esam
2.22325e-42	-0.383268	0.488	0.63	3.80531e-38	PT Metabolism	Cldn3
3.01021e-42	-0.291902	0.652	0.771	5.15227e-38	PT Metabolism	Nectin2
3.43862e-42	-0.258629	0.969	0.988	5.88553e-38	PT Metabolism	Itgb1
3.85482e-42	-0.482076	0.325	0.498	6.5979e-38	PT Metabolism	Dhx34
4.13202e-42	-0.332831	0.152	0.342	7.07237e-38	PT Metabolism	Tmem171
4.20964e-42	-0.331702	0.575	0.699	7.20522e-38	PT Metabolism	Adgrf5
5.84526e-42	-0.254652	0.952	0.975	1.00048e-37	PT Metabolism	Jup
6.77237e-42	-0.48646	0.164	0.35	1.15916e-37	PT Metabolism	Gprc5a
9.10015e-42	-0.388924	0.992	0.995	1.55758e-37	PT Metabolism	Ly6c1
9.79404e-42	-0.300885	0.559	0.7	1.67635e-37	PT Metabolism	Rras
1.757e-41	-0.314564	0.333	0.514	3.00728e-37	PT Metabolism	Ildr1
1.8338e-41	0.263916	0.935	0.869	3.13873e-37	PT Metabolism	Lgr4
3.66249e-41	-0.317564	0.208	0.397	6.26872e-37	PT Metabolism	Foxc1
3.68117e-41	-0.429397	0.436	0.582	6.30069e-37	PT Metabolism	Cp
5.8687e-41	-0.297392	0.506	0.654	1.00449e-36	PT Metabolism	Hexa
6.20008e-41	-0.320923	0.262	0.447	1.0612e-36	PT Metabolism	Ampd3
6.29009e-41	0.31109	0.997	0.962	1.07661e-36	PT Metabolism	Tmem252
7.15647e-41	-0.275	0.644	0.769	1.2249e-36	PT Metabolism	Arl2bp
9.5714e-41	-0.293546	0.737	0.827	1.63824e-36	PT Metabolism	Rela
1.02834e-40	-0.318801	0.467	0.62	1.7601e-36	PT Metabolism	Acsl5
1.3395e-40	-0.4574	0.549	0.668	2.29269e-36	PT Metabolism	Pantr1
1.34906e-40	-0.32603	0.762	0.836	2.30906e-36	PT Metabolism	Itm2c
1.97399e-40	-0.321047	0.805	0.879	3.37868e-36	PT Metabolism	Wnk4
2.14666e-40	-0.275015	0.747	0.847	3.67422e-36	PT Metabolism	Cx3cl1
2.77762e-40	-0.303305	0.7	0.806	4.75418e-36	PT Metabolism	Kifc3
4.65272e-40	-0.415457	0.16	0.338	7.9636e-36	PT Metabolism	Smoc2
5.91809e-40	-0.455646	0.37	0.534	1.01294e-35	PT Metabolism	Scnn1b
7.07678e-40	0.253964	0.814	0.671	1.21126e-35	PT Metabolism	Myh14
1.10034e-39	-0.326788	0.891	0.923	1.88334e-35	PT Metabolism	Cgnl1
1.30214e-39	-0.369695	0.335	0.505	2.22875e-35	PT Metabolism	Arhgdib
2.10642e-39	-0.40312	0.445	0.603	3.60535e-35	PT Metabolism	Col1a2
2.62808e-39	-0.256308	0.929	0.957	4.49821e-35	PT Metabolism	Tprgl
2.6557e-39	-0.386433	0.865	0.935	4.5455e-35	PT Metabolism	Clcnkb
2.84026e-39	-0.415989	0.901	0.94	4.86139e-35	PT Metabolism	Hist1h1c
2.88114e-39	-0.292147	0.659	0.765	4.93136e-35	PT Metabolism	Cd2ap
3.33086e-39	-0.337394	0.277	0.454	5.7011e-35	PT Metabolism	Sort1
3.36051e-39	-0.304216	0.485	0.623	5.75185e-35	PT Metabolism	Tmem65
3.85526e-39	-0.744887	0.354	0.503	6.59866e-35	PT Metabolism	Serpina1f
1.85505e-38	-0.386319	0.152	0.331	3.1751e-34	PT Metabolism	Aqp6
2.07803e-38	-0.258446	0.76	0.84	3.55676e-34	PT Metabolism	Syne2
2.14557e-38	-0.299866	0.315	0.486	3.67236e-34	PT Metabolism	Gpx8
2.17432e-38	-0.472368	0.324	0.494	3.72156e-34	PT Metabolism	Plaur
2.42382e-38	-0.258223	0.703	0.811	4.14861e-34	PT Metabolism	Tsc22d4
3.01095e-38	-0.353051	0.271	0.444	5.15354e-34	PT Metabolism	Tesc
3.21519e-38	-0.289477	0.404	0.574	5.50312e-34	PT Metabolism	Pls3
3.91618e-38	-0.377326	0.418	0.569	6.70293e-34	PT Metabolism	2020-09-09
4.30417e-38	-0.461092	0.424	0.585	7.36702e-34	PT Metabolism	Cd14
5.42352e-38	-0.339444	0.499	0.633	9.28289e-34	PT Metabolism	Cald1
5.75824e-38	-0.856986	0.879	0.928	9.8558e-34	PT Metabolism	Slc12a1
7.51405e-38	-0.318917	0.627	0.73	1.2861e-33	PT Metabolism	Tacc1
9.93713e-38	-0.67618	0.167	0.343	1.70084e-33	PT Metabolism	Sfn
1.42831e-37	-0.426944	0.59	0.699	2.44469e-33	PT Metabolism	Cyfip2
1.60876e-37	-0.286989	0.737	0.825	2.75355e-33	PT Metabolism	Gdpd3
2.78973e-37	-0.351224	0.686	0.779	4.77489e-33	PT Metabolism	Tpm3-rs7
3.26122e-37	-0.267134	0.774	0.851	5.58191e-33	PT Metabolism	Ddr1
4.18142e-37	-0.255214	0.769	0.858	7.15691e-33	PT Metabolism	Mcrip1
4.24789e-37	-0.325611	0.133	0.305	7.2707e-33	PT Metabolism	Fam174b
5.52053e-37	-0.626103	1	1	9.44894e-33	PT Metabolism	Umod
7.01477e-37	-0.4477	0.504	0.642	1.20065e-32	PT Metabolism	Sostdc1
7.54048e-37	-0.265495	0.601	0.724	1.29063e-32	PT Metabolism	C77080
7.69429e-37	-0.320161	0.648	0.75	1.31696e-32	PT Metabolism	Ltbp4
1.30931e-36	-0.279848	0.565	0.687	2.24101e-32	PT Metabolism	Ripor1
1.91707e-36	-0.291497	0.44	0.585	3.28125e-32	PT Metabolism	Tanc1
2.24457e-36	-0.266841	0.185	0.367	3.84181e-32	PT Metabolism	Efemp1
2.44078e-36	-0.279688	0.378	0.546	4.17764e-32	PT Metabolism	Prom1
2.45331e-36	-0.303079	0.878	0.926	4.19908e-32	PT Metabolism	Wdr1
3.43175e-36	-0.469419	0.081	0.24	5.87378e-32	PT Metabolism	Muc20
4.27387e-36	-0.368795	0.093	0.255	7.31516e-32	PT Metabolism	Slc4a11
4.7552e-36	-0.284251	0.273	0.451	8.139e-32	PT Metabolism	Ctnnal1
4.96603e-36	-0.307495	0.936	0.956	8.49985e-32	PT Metabolism	Itgav
5.03684e-36	-0.25042	0.847	0.899	8.62106e-32	PT Metabolism	Psme1
7.2758e-36	-0.261607	0.782	0.86	1.24533e-31	PT Metabolism	Gars
8.80279e-36	-0.477253	0.584	0.698	1.50669e-31	PT Metabolism	Icam1
1.02636e-35	-0.266413	0.573	0.7	1.75672e-31	PT Metabolism	Arl6ip5
1.59617e-35	-0.519648	0.179	0.342	2.732e-31	PT Metabolism	Arc
1.79793e-35	-0.296012	0.531	0.659	3.07734e-31	PT Metabolism	Kctd12
1.81699e-35	-0.291954	0.601	0.729	3.10996e-31	PT Metabolism	Tns3
2.45886e-35	-0.258961	0.126	0.296	4.20859e-31	PT Metabolism	L1cam
2.75285e-35	-0.329057	0.377	0.533	4.71177e-31	PT Metabolism	Rab25
3.03894e-35	-0.305202	0.507	0.652	5.20145e-31	PT Metabolism	Mid1ip1
3.62078e-35	-0.257697	0.693	0.79	6.19732e-31	PT Metabolism	Purb
4.06124e-35	-0.354985	0.513	0.649	6.95122e-31	PT Metabolism	Thbs1
4.54636e-35	-0.457247	0.391	0.541	7.78155e-31	PT Metabolism	Ptgds
5.43016e-35	-0.309028	0.291	0.463	9.29426e-31	PT Metabolism	Ap1m2
9.32067e-35	-1.02121	0.602	0.715	1.59533e-30	PT Metabolism	Emp1
1.3097e-34	-0.442728	0.095	0.252	2.24169e-30	PT Metabolism	Tnc
1.37902e-34	-0.632562	0.221	0.38	2.36032e-30	PT Metabolism	Apela
1.40495e-34	-0.323266	0.652	0.767	2.40472e-30	PT Metabolism	Slc9a3r2
1.55268e-34	-0.535392	0.499	0.627	2.65758e-30	PT Metabolism	Akap12
2.87035e-34	-0.315516	0.58	0.702	4.91289e-30	PT Metabolism	Lrp1
3.71345e-34	-0.270111	0.568	0.702	6.35595e-30	PT Metabolism	Diaph1
4.91406e-34	-0.353432	0.316	0.477	8.41091e-30	PT Metabolism	Anxa1
6.02905e-34	0.286694	0.866	0.767	1.03193e-29	PT Metabolism	Aacs
8.82451e-34	0.485872	0.647	0.49	1.5104e-29	PT Metabolism	Igfbp1
1.31474e-33	-0.283921	0.27	0.438	2.25031e-29	PT Metabolism	Cdc42ep5
2.01643e-33	-0.266339	0.338	0.505	3.45132e-29	PT Metabolism	Ltbp3
2.13308e-33	-0.370173	0.33	0.475	3.65098e-29	PT Metabolism	Irx1
2.92108e-33	-0.316662	0.427	0.566	4.99973e-29	PT Metabolism	Cnn2
3.54914e-33	-0.274343	0.541	0.681	6.0747e-29	PT Metabolism	Sema3f
4.18322e-33	-0.435203	0.156	0.316	7.16e-29	PT Metabolism	Akr1c18
4.36617e-33	-0.26061	0.803	0.859	7.47314e-29	PT Metabolism	Mxd4
5.20383e-33	-0.250192	0.602	0.713	8.90688e-29	PT Metabolism	Vamp2
6.00052e-33	-0.601144	0.177	0.338	1.02705e-28	PT Metabolism	Krt19
6.80943e-33	0.302799	0.851	0.705	1.1655e-28	PT Metabolism	Mfsd2a
7.33315e-33	-0.265475	0.839	0.889	1.25514e-28	PT Metabolism	Morf4l2
8.51141e-33	-0.269665	0.816	0.877	1.45681e-28	PT Metabolism	Plpp2
1.27484e-32	-0.486183	0.436	0.562	2.18202e-28	PT Metabolism	Rhcg
1.34077e-32	-0.320974	0.451	0.6	2.29487e-28	PT Metabolism	Fxyd5
1.84887e-32	-0.363033	0.375	0.527	3.16452e-28	PT Metabolism	Anxa3
2.47513e-32	-0.295164	0.386	0.536	4.23644e-28	PT Metabolism	Cdc42ep4
2.91469e-32	-0.266243	0.757	0.844	4.98879e-28	PT Metabolism	Itgb5
4.51887e-32	-0.339043	0.308	0.462	7.7345e-28	PT Metabolism	Serpinb9
4.9612e-32	-0.349789	0.347	0.496	8.4916e-28	PT Metabolism	Arg2
5.13859e-32	-0.268944	0.61	0.729	8.79522e-28	PT Metabolism	Pecam1
5.63175e-32	-0.299542	0.188	0.35	9.63931e-28	PT Metabolism	Phgdh
6.00917e-32	-0.624951	0.137	0.29	1.02853e-27	PT Metabolism	Cck
6.72979e-32	-0.319535	0.841	0.878	1.15187e-27	PT Metabolism	Myh9
8.10846e-32	-0.252219	0.606	0.724	1.38784e-27	PT Metabolism	Dusp3
8.31452e-32	-0.364861	0.333	0.484	1.42311e-27	PT Metabolism	Sdc1
1.16762e-31	-0.308034	0.278	0.435	1.99849e-27	PT Metabolism	Fam43a
1.52428e-31	-0.286184	0.116	0.269	2.60896e-27	PT Metabolism	Ppl
1.72992e-31	-0.278449	0.761	0.817	2.96093e-27	PT Metabolism	Eif1a
1.86666e-31	-0.273252	0.825	0.909	3.19498e-27	PT Metabolism	Plpp1
2.53516e-31	-0.301422	0.524	0.659	4.33918e-27	PT Metabolism	Tpm4
3.11178e-31	-0.272075	0.856	0.91	5.32612e-27	PT Metabolism	Prr13
4.05755e-31	-0.863265	0.512	0.623	6.94491e-27	PT Metabolism	Ifitm1
4.44601e-31	-0.381318	0.506	0.632	7.60979e-27	PT Metabolism	Ercc1
6.75152e-31	-0.274283	0.803	0.866	1.15559e-26	PT Metabolism	Srgn
8.63318e-31	-0.313798	0.412	0.553	1.47766e-26	PT Metabolism	Pdlim7
9.2558e-31	-0.259665	0.517	0.633	1.58422e-26	PT Metabolism	Map7d1
1.113e-30	-0.276457	0.069	0.209	1.90502e-26	PT Metabolism	Penk
1.22624e-30	-0.269161	0.35	0.502	2.09882e-26	PT Metabolism	Siva1
1.58958e-30	-0.253572	0.834	0.89	2.72073e-26	PT Metabolism	Atp1b3
2.12381e-30	-0.269947	0.347	0.496	3.63511e-26	PT Metabolism	Hdac7
2.41532e-30	-0.287974	0.442	0.572	4.13406e-26	PT Metabolism	Tgfbr3
2.711e-30	-0.322157	0.371	0.515	4.64014e-26	PT Metabolism	Slc2a4
3.49525e-30	-0.257054	0.082	0.225	5.98247e-26	PT Metabolism	Proser2
4.11562e-30	-0.360566	0.507	0.613	7.0443e-26	PT Metabolism	Tmem72
5.1503e-30	-0.274435	0.224	0.38	8.81525e-26	PT Metabolism	Irx2
7.75285e-30	-0.270569	0.171	0.328	1.32698e-25	PT Metabolism	Tubb2b
7.85935e-30	-0.253967	0.334	0.485	1.34521e-25	PT Metabolism	Ssbp4
1.07257e-29	-0.278544	0.285	0.441	1.83581e-25	PT Metabolism	Ehd2
1.63389e-29	-0.407847	0.563	0.677	2.79656e-25	PT Metabolism	Gm13889
1.66945e-29	-0.382215	0.291	0.438	2.85743e-25	PT Metabolism	Bsnd
2.28054e-29	-0.268745	0.771	0.842	3.90337e-25	PT Metabolism	Egfl7
2.36722e-29	-0.277034	0.474	0.608	4.05173e-25	PT Metabolism	Jpt1
2.51663e-29	-0.28092	0.33	0.478	4.30746e-25	PT Metabolism	Axl
3.31129e-29	-0.454118	0.649	0.731	5.6676e-25	PT Metabolism	Efhd2
4.30309e-29	-1.10241	0.322	0.46	7.36516e-25	PT Metabolism	Sprr1a
5.24975e-29	-0.258683	0.572	0.684	8.98548e-25	PT Metabolism	Hes1
7.45654e-29	-0.337198	0.165	0.317	1.27626e-24	PT Metabolism	Avpr2
8.51864e-29	-0.458237	0.11	0.25	1.45805e-24	PT Metabolism	Aqp4
9.82668e-29	-0.377095	0.102	0.239	1.68194e-24	PT Metabolism	Bst1
1.40974e-28	-0.435331	0.52	0.628	2.41291e-24	PT Metabolism	Dcn
1.4257e-28	-0.279587	0.526	0.641	2.44023e-24	PT Metabolism	Gng11
1.58763e-28	-0.25504	0.085	0.223	2.71739e-24	PT Metabolism	Fndc4
1.605e-28	-0.250119	0.218	0.37	2.74712e-24	PT Metabolism	Atf5
1.79073e-28	-0.262209	0.271	0.425	3.06502e-24	PT Metabolism	Endod1
1.79633e-28	-0.255153	0.345	0.497	3.0746e-24	PT Metabolism	Kctd1
2.62484e-28	-0.330252	0.452	0.575	4.49268e-24	PT Metabolism	Ephx1
3.47585e-28	-0.27962	0.25	0.398	5.94926e-24	PT Metabolism	Ptgs1
4.24914e-28	-0.258861	0.615	0.724	7.27283e-24	PT Metabolism	Irf2bpl
5.0671e-28	-0.397229	0.749	0.803	8.67285e-24	PT Metabolism	Cox7a1
6.48377e-28	-0.334299	0.192	0.342	1.10976e-23	PT Metabolism	Fam129a
9.57617e-28	-0.252345	0.579	0.69	1.63906e-23	PT Metabolism	Tmem123
1.00958e-27	-0.28835	0.352	0.489	1.728e-23	PT Metabolism	Mpzl1
1.0147e-27	-0.401831	0.299	0.438	1.73676e-23	PT Metabolism	Csf1
1.31214e-27	-0.254605	0.524	0.64	2.24586e-23	PT Metabolism	Vasp
1.32542e-27	-0.272845	0.668	0.733	2.26858e-23	PT Metabolism	Lsm6
1.84007e-27	-0.283184	0.406	0.53	3.14947e-23	PT Metabolism	Ermp1
3.89911e-27	-0.397363	0.243	0.384	6.67372e-23	PT Metabolism	Spon1
4.72614e-27	-0.299823	0.848	0.873	8.08927e-23	PT Metabolism	Map2k3
5.02432e-27	-0.255124	0.144	0.287	8.59963e-23	PT Metabolism	Ehf
6.47183e-27	-0.294769	0.6	0.689	1.10772e-22	PT Metabolism	Sult1a1
6.65769e-27	-0.340266	0.227	0.371	1.13953e-22	PT Metabolism	Atp6v0d2
8.16307e-27	-0.270685	0.32	0.467	1.39719e-22	PT Metabolism	Smad3
8.3833e-27	-0.366012	0.556	0.655	1.43489e-22	PT Metabolism	Acsl4
1.07662e-26	-0.258838	0.698	0.779	1.84275e-22	PT Metabolism	Vcl
1.72821e-26	-0.255884	0.088	0.219	2.95801e-22	PT Metabolism	Nccrp1
1.95142e-26	-0.321867	0.681	0.747	3.34005e-22	PT Metabolism	Mme
2.11696e-26	-0.327266	0.869	0.898	3.62339e-22	PT Metabolism	Tuba1c
3.00551e-26	0.3383	0.696	0.57	5.14423e-22	PT Metabolism	Fga
3.12276e-26	-0.293856	0.3	0.438	5.34492e-22	PT Metabolism	Kcnq1
3.93755e-26	-0.28635	0.576	0.664	6.7395e-22	PT Metabolism	Pfkl
4.25097e-26	-0.275669	0.415	0.546	7.27596e-22	PT Metabolism	Asns
7.18523e-26	-0.261808	0.342	0.472	1.22982e-21	PT Metabolism	Stk39
9.70239e-26	-0.568603	0.303	0.429	1.66066e-21	PT Metabolism	Ppp1r1b
1.01335e-25	-0.28495	0.463	0.565	1.73445e-21	PT Metabolism	Hoxb6
1.23061e-25	-0.391455	0.771	0.829	2.10631e-21	PT Metabolism	Nfkbia
1.58061e-25	-0.331566	0.195	0.336	2.70537e-21	PT Metabolism	Timp1
2.35791e-25	-0.255578	0.274	0.42	4.0358e-21	PT Metabolism	Mthfd2
6.29942e-25	-0.427482	0.479	0.58	1.07821e-20	PT Metabolism	Socs3
9.67667e-25	-0.293643	0.169	0.305	1.65626e-20	PT Metabolism	Rrad
1.26809e-24	-0.305237	0.343	0.47	2.17046e-20	PT Metabolism	Mfsd4a
1.33087e-24	-0.250976	0.547	0.645	2.27792e-20	PT Metabolism	Slc29a1
1.64314e-24	-0.347894	0.339	0.464	2.81241e-20	PT Metabolism	Rgs5
3.38597e-24	-1.23576	0.265	0.391	5.79543e-20	PT Metabolism	Psca
3.89811e-24	-0.27853	0.397	0.52	6.672e-20	PT Metabolism	Rgs2
7.35937e-24	-0.351071	0.292	0.423	1.25963e-19	PT Metabolism	Lyz2
1.15324e-23	-0.308336	0.106	0.231	1.97389e-19	PT Metabolism	Angpt2
1.1594e-23	-0.255771	0.412	0.538	1.98443e-19	PT Metabolism	Ctsc
1.78449e-23	-0.394817	0.505	0.589	3.05433e-19	PT Metabolism	Rap1gap
3.18857e-23	-0.265602	0.318	0.445	5.45755e-19	PT Metabolism	Spns2
3.37596e-23	-0.258384	0.538	0.635	5.7783e-19	PT Metabolism	Rbms1
3.52486e-23	-0.260914	0.42	0.544	6.03315e-19	PT Metabolism	Lrrc32
4.16854e-23	-0.42801	0.969	0.974	7.13488e-19	PT Metabolism	Hsd11b1
7.20025e-23	-0.327436	0.342	0.464	1.23239e-18	PT Metabolism	Col3a1
7.90172e-23	-0.25776	0.37	0.503	1.35246e-18	PT Metabolism	Pdgfb
1.05378e-22	-0.343359	0.214	0.34	1.80365e-18	PT Metabolism	Ptger3
1.60786e-22	-0.271838	0.181	0.31	2.75201e-18	PT Metabolism	Muc1
2.52036e-22	-0.272045	0.274	0.407	4.31385e-18	PT Metabolism	Wfs1
2.86593e-22	-0.534789	0.446	0.542	4.90533e-18	PT Metabolism	Spink8
3.20772e-22	-0.430586	0.407	0.503	5.49034e-18	PT Metabolism	Hmgcr
3.38032e-22	-0.273524	0.952	0.973	5.78576e-18	PT Metabolism	Got1
7.4694e-22	-0.339638	1	1	1.27846e-17	PT Metabolism	S100a10
1.26308e-21	-0.571441	0.175	0.295	2.16189e-17	PT Metabolism	Npy
1.8832e-21	-0.331337	0.422	0.515	3.22329e-17	PT Metabolism	Tmem45b
2.00347e-21	-0.388797	0.628	0.693	3.42913e-17	PT Metabolism	Aqp3
3.42851e-21	-0.351084	0.033	0.127	5.86823e-17	PT Metabolism	Fst
4.27928e-21	-0.273059	0.206	0.331	7.32442e-17	PT Metabolism	Foxi1
4.75731e-21	-0.261157	0.182	0.31	8.14262e-17	PT Metabolism	Pygl
6.14734e-21	-0.352653	0.197	0.319	1.05218e-16	PT Metabolism	Akr1b8
6.59014e-21	-0.258903	0.29	0.411	1.12797e-16	PT Metabolism	Ptges
8.84121e-21	-0.704171	0.706	0.749	1.51326e-16	PT Metabolism	Srxn1
9.48541e-21	-0.250419	0.451	0.558	1.62352e-16	PT Metabolism	C1qb
9.72863e-21	-0.308672	0.147	0.268	1.66515e-16	PT Metabolism	Slc4a1
9.92595e-21	-0.298972	0.374	0.48	1.69893e-16	PT Metabolism	Cav1
1.14834e-20	-0.268945	0.835	0.898	1.9655e-16	PT Metabolism	Wnk1
1.33306e-20	-0.314419	0.148	0.267	2.28167e-16	PT Metabolism	Fgl2
1.339e-20	-0.335621	0.282	0.401	2.29184e-16	PT Metabolism	Rhbg
2.03352e-20	-0.367722	0.316	0.434	3.48057e-16	PT Metabolism	Tpm2
2.66808e-20	-0.306628	0.184	0.299	4.56669e-16	PT Metabolism	Apob
3.39463e-20	-0.263547	0.722	0.779	5.81025e-16	PT Metabolism	Acss1
7.03508e-20	-0.375553	0.636	0.705	1.20412e-15	PT Metabolism	Sphk1
7.53183e-20	-0.314625	0.706	0.754	1.28915e-15	PT Metabolism	Cxcl12
7.65293e-20	-0.40939	0.762	0.796	1.30988e-15	PT Metabolism	Junb
8.38303e-20	-0.275398	0.558	0.655	1.43484e-15	PT Metabolism	Ier5
8.50715e-20	-0.309973	0.297	0.411	1.45608e-15	PT Metabolism	Atp6v1c2
[truncated: 8,610 more rows]

## Sheet: Supplemental Table 4
IRI low expression vs Sham				IRI low expression vs IRI low expression				CLP low expression vs Sham				CLP low expression vs CLP low expression
genes	avg_logFC	p_val_adj		genes	avg_logFC	p_val_adj		genes	avg_logFC	p_val_adj		genes	avg_logFC	p_val_adj
Hspa1a	3.96403	1.08425e-47		Ren1	0.490455	1		Mt2	2.23827	1.47962e-49		Serpina3n	0.354316	1.28606e-05
Hspa1b	3.92441	2.22363e-47		Angptl7	0.42501	1		Gadd45g	2.14419	2.95148e-50		Ifitm1	0.343502	3.16399e-05
Hspb1	2.67533	1.02355e-46		Cyp24a1	0.398286	1		Cxcl1	1.97649	4.10786e-57		Ecm1	0.341407	0.000184223
Atf3	2.6609	3.9296e-53		Cxcl1	0.375063	0.0011831		8430408G22Rik	1.96622	4.06465e-54		Bgn	0.335738	0.000205614
Hsp90aa1	2.40881	1.61031e-46		Tmem252	0.331716	0.0161005		Ddit4	1.79951	1.37779e-50		Cyp7b1	0.323787	0.000728736
Hsph1	2.39447	7.32285e-47		Retreg1	0.276784	0.0129195		Mt1	1.69855	7.8039e-48		Serping1	0.31867	0.000499948
Mt2	2.38452	1.69829e-46		Neat1	0.259694	0.00926694		Cebpd	1.68176	8.77879e-50		Mettl7a2	0.301552	0.00132644
Tnfrsf12a	2.34087	3.18528e-47		Ctsl	0.251097	1		Serpina3n	1.67343	3.55396e-49		Cfh	0.293049	0.00342519
Plk3	2.25192	4.65311e-51		Vmp1	0.23923	0.00107256		Lcn2	1.54316	1.09754e-50		Hsd11b1	0.277728	0.00158351
Dnajb1	2.24873	6.45581e-47		Clic4	0.235762	0.0441594		Tsc22d1	1.50636	9.62894e-50		Akr1b7	0.273756	1
Cxcl1	2.0983	9.2192e-53		Ddx3x	0.2337	0.0597063		Cebpb	1.46757	4.19267e-49		Scd1	0.257468	0.054524
Jun	1.98479	4.33035e-47		Gramd1b	0.233348	1		Noct	1.4578	5.21923e-49		Slc5a3	0.257045	1
Cyr61	1.9396	8.65302e-47		Sptbn1	0.226326	0.109681		Pdk4	1.41425	2.68434e-47		Fbln5	0.25236	0.926748
Ifrd1	1.7946	6.28049e-47		F3	0.221901	1		Arrdc2	1.36956	1.66588e-45		Mgp	0.249778	1
Krt8	1.76856	3.10179e-46		Cdr2	0.215065	1		Igfbp1	1.27309	1.44485e-41		Col4a1	0.242167	0.00268611
Fos	1.75831	1.04122e-46		Cflar	0.214517	1		Zfp36	1.23949	9.02283e-44		Wfdc15b	0.240427	0.111971
Gdf15	1.74655	8.52823e-49		Kap	0.213233	1		Mfsd2a	1.23409	9.94699e-38		Icam1	0.240164	0.609075
Mt1	1.71759	2.83418e-43		Fkbp5	0.212749	1		Saa3	1.20896	4.07036e-35		Cryab	0.232357	1
Egr1	1.69931	5.49021e-51		Pck1	0.207031	1		Junb	1.176	1.9088e-43		Bc1	0.231559	1
Lcn2	1.63142	4.37126e-47		Srxn1	0.206266	0.988784		Txnip	1.13595	1.06838e-46		Clec2d	0.227784	1
Dnaja1	1.61205	6.68202e-46		Fhl1	0.204965	0.126691		Angptl4	1.13225	2.34044e-45		Gm8797	0.227072	0.00220963
Slc20a1	1.60339	6.80626e-45		Slc10a2	0.203599	1		Tmem252	1.1035	1.87928e-46		Mep1b	0.219902	1
Adamts1	1.59939	4.07545e-46		Slc20a1	0.203179	1		Arl4d	1.09474	9.81735e-37		Fabp4	0.219888	0.184264
Sgk1	1.56815	2.0652e-44		Rap1b	0.202833	0.420526		Rasd1	1.08122	2.15463e-35		Rgcc	0.216528	1
Rcan1	1.53599	2.94104e-45		Glrx	0.202332	1		Nfkbia	1.06075	6.16961e-38		Mbnl1	0.210345	1
Cebpb	1.53175	2.23588e-45		Sav1	0.199333	1		Socs3	1.04273	1.1156e-33		F2r	0.208848	1
Bag3	1.51462	1.9701e-43		Ugdh	0.198494	1		Fga	1.02018	4.30876e-35		Sec61g	0.208624	0.00809185
Cdkn1a	1.51084	2.74668e-45		Itgb6	0.197501	1		Plat	1.00855	7.58368e-22		Mt2	0.208471	0.00277259
Klf6	1.49594	4.47614e-43		Il34	0.197045	1		Cxcl10	0.985364	7.49523e-19		Ilk	0.207156	1
Cryab	1.4816	4.63081e-41		Hmox1	0.192093	1		Lrg1	0.970402	5.55449e-33		Tacc1	0.206548	1
Hspe1	1.47162	2.11171e-46		Tnfrsf21	0.191862	1		Dusp1	0.965423	1.8365e-34		Stx12	0.20565	1
S100a10	1.44019	3.20156e-46		Hectd1	0.191812	1		Jun	0.929734	3.28013e-31		Usp47	0.205444	1
Spp1	1.42287	6.53557e-32		Slc38a2	0.19155	1		G6pc	0.927407	1.53835e-45		Cx3cl1	0.203089	1
Hbegf	1.40068	2.30531e-42		S100a10	0.191462	0.000680891		Pim3	0.918189	3.85587e-42		Vezf1	0.200671	1
Krt20	1.383	4.41198e-45		Golph3	0.190213	1		Sgk1	0.91006	2.7465e-33		1500011K16Rik	0.199739	0.86894
Chka	1.33733	1.91393e-42		Jak1	0.189854	1		Prob1	0.892681	2.81387e-29		Adgrl4	0.19671	1
S100a6	1.33702	4.78745e-39		Polr3e	0.189075	1		Tsc22d3	0.870427	1.0629e-35		S100a6	0.195	1
Lgals3	1.32415	1.3761e-31		Ccnl1	0.188401	1		Btg2	0.85349	1.23803e-24		Rdh16f2	0.192944	1
Maff	1.31742	6.14853e-45		Ezr	0.186721	0.00298768		Cirbp	0.835687	1.34699e-26		Klk1	0.191435	1
Ddit3	1.31528	2.17882e-39		Brap	0.185953	1		Stat3	0.808538	8.10661e-30		Klf2	0.189167	1
Srxn1	1.30697	9.2917e-40		Slc27a2	0.185107	1		Ier3	0.802983	1.30239e-23		Id3	0.187432	1
Tacstd2	1.28806	2.17057e-25		Ccdc47	0.184541	1		Rhob	0.797201	1.92274e-23		Abhd2	0.184705	1
Dusp1	1.28719	1.10006e-40		Mat2a	0.184512	1		Herpud1	0.761658	2.96044e-45		Pcbp2	0.182809	0.27151
Hsp90ab1	1.2702	2.89983e-46		Kcnj15	0.184403	1		Pnrc1	0.75622	5.72924e-25		Zfp36l1	0.182322	1
Ubc	1.24511	1.90319e-44		Sgms1	0.183203	1		Ifitm1	0.748967	1.08645e-26		Mt1	0.181663	0.0103889
Gadd45g	1.24038	5.81087e-34		Cyp2a5	0.181512	1		Srsf5	0.740265	1.16296e-28		Slc22a7	0.181374	1
Nr4a1	1.22927	3.07066e-36		Eif4g2	0.181416	0.000412523		Glul	0.723442	5.62068e-46		Cd24a	0.181048	1
Jund	1.22303	1.16558e-39		Myh9	0.18083	1		Per1	0.714275	7.87383e-21		Cops4	0.180697	1
Emp1	1.21245	2.47692e-36		Acnat2	0.180614	1		Cdkn1a	0.706392	2.3049e-19		Golph3	0.179535	1
Atf4	1.20397	1.36389e-43		Hmgcs1	0.180525	1		Plk3	0.701011	7.87428e-15		Slit2	0.178345	1
Zfand5	1.19728	5.95033e-40		Dusp5	0.180359	1		Uap1	0.70042	1.95885e-23		Eif4g2	0.178267	0.0164309
Cyp24a1	1.17183	3.89938e-18		Rcan1	0.178489	1		Icam1	0.697868	1.7128e-19		Slc22a19	0.177206	1
Serpinh1	1.16693	1.10094e-37		Aldh3a2	0.178466	1		Sphk1	0.697809	3.9203e-17		Cxcl12	0.173888	1
Osgin1	1.16393	3.29484e-35		Errfi1	0.17578	0.020684		Sesn2	0.693147	1.76888e-20		Gchfr	0.173779	1
Slc38a2	1.15111	9.32255e-38		Anxa7	0.175389	1		Vmp1	0.687308	3.7265e-27		Pdxdc1	0.173728	1
Dusp5	1.15104	1.13299e-35		Slc6a18	0.17061	1		Trim63	0.685076	1.20953e-15		Pdgfra	0.173472	1
Itgb6	1.137	2.70716e-36		Cd36	0.170442	1		Gadd45b	0.680694	5.39134e-16		Myo1c	0.172351	1
Hspa8	1.12866	2.38702e-42		Rab10	0.169793	1		Serpina3g	0.67788	1.65854e-16		S100a13	0.17144	1
Ier2	1.10498	2.98616e-35		Atp11a	0.169169	1		Ifitm2	0.675794	9.28381e-21		Ifitm2	0.170757	1
Gadd45a	1.1036	2.72063e-36		Gk	0.167745	1		Fosl2	0.672944	1.23186e-16		Sbno1	0.17048	1
Sat1	1.10355	4.2187e-44		Mpp5	0.166857	1		Angptl7	0.672013	1.16913e-28		Sgk1	0.170393	1
Anxa2	1.10037	7.68878e-30		Gclc	0.166421	1		BC018473	0.658512	7.11195e-16		Wdr91	0.17002	1
Junb	1.09035	2.06667e-33		Rdx	0.164651	1		Adamts1	0.65549	3.32638e-09		Ogt	0.169234	1
Hmox1	1.08946	4.95142e-33		Efhd2	0.164607	1		Spp1	0.643422	3.10673e-14		Slc22a13	0.168696	1
Akap12	1.0875	5.36512e-35		Sgk1	0.164587	1		Marcksl1	0.63577	3.69952e-14		Ermp1	0.167352	1
Tsc22d1	1.08296	4.82791e-42		Etf1	0.164303	1		Nudt19	0.633348	2.15273e-28		Pex6	0.167054	1
Ppp1r15a	1.05967	1.53942e-33		Fam120a	0.16411	1		Ifitm3	0.621838	8.28328e-17		Csde1	0.166247	1
Dnajb4	1.05605	1.3917e-31		Ywhaz	0.162629	1		Usp2	0.616087	9.66219e-25		Rhob	0.165985	1
Fosl1	1.05547	8.16981e-35		Mtor	0.16171	1		Ifit3	0.597577	4.0273e-07		Impad1	0.165836	1
Zfp36	1.04982	4.61549e-34		Plat	0.161487	1		Cd14	0.591098	6.38774e-11		Snx1	0.165792	1
Polr3e	1.0448	4.76574e-31		Sqstm1	0.161163	0.731467		Slc25a33	0.587157	2.00911e-17		Gtf2i	0.163907	1
Ptp4a1	1.014	5.33428e-34		Atf4	0.160964	0.388185		Klf15	0.584253	4.34907e-20		Stat5a	0.163789	1
Tinagl1	1.01299	8.6778e-33		Nckap1	0.160951	1		Ctsl	0.578506	1.2901e-41		Lsm7	0.163064	1
Efhd2	1.00912	8.30987e-29		Kcmf1	0.160429	1		Tob2	0.577477	5.37259e-15		Lhfp	0.162056	1
Cdr2	1.00784	1.22043e-30		Hipk1	0.160343	1		Gm13889	0.576613	1.37609e-11		Kyat3	0.161802	1
Dnaja4	1.0073	7.7302e-26		Sdcbp	0.159729	1		Saa1	0.5738	8.59358e-19		Hif1a	0.161571	1
Fosb	0.998178	7.91664e-27		Acox1	0.158999	1		Polr3e	0.571516	3.14369e-13		Osbpl8	0.160682	1
Sphk1	0.995769	3.58438e-32		Naa50	0.158004	1		Trp53inp1	0.555946	1.29145e-11		Gk	0.160281	0.644706
Cd24a	0.987737	2.14981e-24		Crim1	0.156313	1		Rbm3	0.548049	3.72161e-18		Lias	0.160016	1
Txnrd1	0.985284	1.19065e-38		Hsph1	0.156264	1		Nr4a1	0.547152	9.90591e-10		Itga1	0.159808	1
Epha2	0.979349	2.22938e-27		Plpbp	0.155891	1		Btg1	0.546991	6.01454e-15		Hist1h1c	0.159561	1
Phlda1	0.971273	4.4693e-26		Sgms2	0.155719	1		Gadd45a	0.546544	8.87884e-12		Serpina1b	0.159428	1
Zfp36l1	0.963055	6.85198e-34		Chmp3	0.155178	1		Akap12	0.54515	4.38416e-06		Snrpf	0.159065	1
Tubb6	0.962037	1.97353e-30		Ncoa4	0.155054	1		Tef	0.540494	9.59097e-24		Smim7	0.159019	1
Trib1	0.960173	2.7302e-31		Adra2b	0.154976	1		Nupr1	0.539258	0.109026		Ier3	0.158494	1
Tubb2a	0.946406	3.23e-26		Eps8	0.154841	1		Klf2	0.53874	2.80183e-10		Pigr	0.158278	1
Vmp1	0.945177	3.09876e-38		Plk3	0.154046	1		Inhbb	0.535658	6.69402e-12		Acot1	0.158175	1
Tuba1c	0.941093	1.80927e-33		Vcl	0.153864	1		Retreg1	0.534287	9.75759e-22		Gramd1b	0.157716	1
Cebpd	0.935355	5.81363e-23		Sat1	0.152619	1		Aqp2	0.532009	5.44497e-13		Ddx5	0.157661	0.179089
F3	0.908856	5.10567e-27		Degs1	0.152016	1		Igfbp3	0.53006	2.7357e-21		Rasgef1b	0.157092	1
Hspa5	0.906857	8.53696e-39		Gns	0.151685	1		Mat2a	0.525483	8.90155e-19		Mat2a	0.156932	1
Csrnp1	0.904706	2.81814e-27		Psmc6	0.151649	1		Rgcc	0.522695	1.43524e-10		AI314278	0.156842	1
Plat	0.900337	4.12341e-24		Ptbp3	0.151318	1		Tacc2	0.518206	1.87776e-16		Ppp1r2	0.156711	1
Fam107b	0.900037	2.56008e-33		Trip12	0.150865	1		Zfp36l2	0.51337	2.35312e-13		Polr2m	0.15644	1
Plet1	0.898424	2.58845e-22		Rpl22l1	0.150734	0.1909		Tnfrsf21	0.511409	1.81393e-21		Tm4sf1	0.155922	1
Hspd1	0.895778	3.36389e-40		Pttg1ip	0.150635	1		Cyp24a1	0.509262	1.00798e-05		Cd200	0.155622	1
Ctgf	0.893539	3.4799e-10		Herpud1	0.150465	1		Nr1h4	0.504884	8.83073e-19		Maged1	0.155266	1
Chac1	0.892943	7.36659e-24		Rbpms	0.150099	1		Bcl3	0.498827	5.92063e-07		Mrps6	0.154469	1
Btg1	0.882493	2.13038e-28		Acot9	0.150005	1		Pck1	0.495085	7.52924e-30		Igfbp3	0.153204	1
Defb1	0.881887	1.21022e-18		Ptk2b	0.149315	1		Isg15	0.491348	3.07878e-06		Rpl31	0.15303	0.194199
Dusp14	0.878263	8.87094e-27		Dirc2	0.148083	1		Foxo3	0.487777	1.5364e-11		Inpp5a	0.152306	1
Sqstm1	0.877155	6.95196e-43		Tsc22d1	0.147841	1		H3f3b	0.487285	1.03869e-21		Hsd17b11	0.151961	0.75772
Nrg1	0.87702	1.38847e-24		Entpd5	0.147589	1		Csrnp1	0.484347	3.27405e-07		Rps27a	0.151732	9.23434e-05
H3f3b	0.873017	3.12445e-41		Cstb	0.147305	1		Klk1	0.484314	1.42789e-12		Rap1b	0.151346	1
Mcl1	0.860812	1.65148e-32		Rnh1	0.147281	1		Zfand5	0.483762	2.19928e-13		Rbm27	0.151231	1
Eif4ebp1	0.859861	2.27273e-26		Fam107b	0.14665	1		Ddx5	0.48261	5.56963e-23		Dnaja1	0.151113	1
Krt18	0.85745	1.11326e-17		Ndrg1	0.146284	1		Litaf	0.479701	8.88591e-09		Erbin	0.150935	1
Ddx3x	0.854052	3.13824e-31		Akap12	0.146114	1		Sat1	0.47501	9.64604e-20		Btg2	0.150727	1
Nfil3	0.853391	2.29979e-22		Osbpl3	0.146093	1		Ier2	0.473728	3.21777e-09		Cltc	0.150684	1
Thbs1	0.849201	4.45751e-20		Krt8	0.145805	1		Errfi1	0.464257	3.35955e-26		Lmbrd1	0.150573	1
Lmna	0.847585	3.28432e-30		Abhd2	0.145752	1		Wbp1l	0.463452	2.9004e-13		Marcksl1	0.150548	1
Btg2	0.828322	1.19923e-17		Bnip3l	0.145673	1		F2r	0.459242	9.13342e-09		Oxct1	0.150524	0.561674
Clic4	0.823549	2.055e-31		Vezf1	0.145441	1		Pfkfb3	0.456196	8.40546e-07		Plpp3	0.149981	1
Ahnak	0.822845	1.52037e-22		Egfl7	0.145026	1		Bhlhe40	0.447552	8.24859e-12		Trim8	0.149898	1
Zfand2a	0.812656	1.67202e-20		Sult1d1	0.144836	1		Zfp36l1	0.447059	3.98082e-10		Ppp4r2	0.149345	1
Pmaip1	0.812178	1.48639e-16		Hnrnpk	0.143943	1		Col4a3	0.442886	3.83914e-11		Spon1	0.148745	1
Sgms2	0.809364	7.99353e-26		Nus1	0.143778	1		Ptpn1	0.442803	2.74399e-09		Defb29	0.147844	1
Rtn4	0.803922	1.81289e-26		Tra2b	0.143679	1		Umod	0.442291	7.83311e-16		Tbrg1	0.147475	1
Ercc1	0.791245	1.42531e-24		Slc4a4	0.143101	1		Fkbp5	0.43961	1.7432e-22		Esam	0.147204	1
Tubb4b	0.786545	2.23455e-37		Plpp2	0.142435	1		Jund	0.439396	3.07133e-11		Rac1	0.146948	1
Il34	0.777365	1.35473e-17		Ube2d3	0.142322	1		Brap	0.436413	2.63265e-15		Zfand5	0.14693	1
Ets2	0.768413	1.09623e-23		Mgea5	0.142037	1		Slc39a14	0.43579	3.21233e-06		Actb	0.146784	0.655503
Actg1	0.767565	4.77042e-35		BC005537	0.141864	1		Usp53	0.432864	9.42558e-06		Hao2	0.146242	0.361383
Ddx5	0.766342	1.69984e-38		Atp6v1b2	0.141153	1		Nfil3	0.430783	1.75324e-05		Dkk3	0.146053	1
Thbd	0.765145	7.25706e-19		Maged1	0.141031	1		Mettl7a2	0.426343	3.24791e-09		Cxcl10	0.145889	1
Pvr	0.746908	1.168e-17		Glyat	0.140637	1		Bcl2l1	0.424771	6.46199e-14		Eif3c	0.144878	1
S100a9	0.746785	3.81691e-13		Cltc	0.140552	1		Lrrc58	0.42251	1.94909e-12		Thap4	0.144799	1
Tpm4	0.746295	7.74516e-19		Mep1a	0.140471	1		Tacc1	0.416684	2.86599e-06		Ppp1cb	0.144451	1
Cldn4	0.734502	1.07874e-07		Mtss1	0.140392	1		Rap1b	0.414495	1.12644e-08		Myl12a	0.144264	1
Ywhah	0.734241	5.1388e-26		Nedd4	0.139838	1		Esam	0.413099	0.000944001		Col4a2	0.143179	1
Myc	0.733732	3.0341e-14		Angptl4	0.139625	1		Lrrc8a	0.412499	2.41873e-09		Tagln	0.143101	1
Havcr1	0.726271	6.09387e-19		Msn	0.139599	1		Rad21	0.412199	1.45591e-14		Ptges3	0.142831	1
Itga6	0.721823	5.00408e-20		Myo5b	0.139541	1		Nfkbiz	0.410798	5.5677e-05		Arid1a	0.142533	1
Ywhag	0.721029	4.78595e-25		Nr1h4	0.139397	1		Col4a1	0.409371	3.23865e-12		Cdkn1c	0.141186	1
Cflar	0.718211	4.60473e-22		Tspan4	0.138836	1		Klf13	0.408019	2.36855e-08		Rpl35a	0.140623	6.34814e-07
Morf4l2	0.715561	3.95816e-20		Qk	0.138231	1		Sbno2	0.402587	0.0208933		Naa50	0.140623	1
Litaf	0.712458	4.32144e-20		Sh3glb1	0.138205	1		Tmem37	0.40184	2.03439e-14		Stard8	0.138999	1
Clu	0.711206	1.19957e-13		Rac1	0.137709	1		Akr1b7	0.400622	0.40491		Pten	0.13874	1
Slc10a2	0.706392	1.44498e-14		Ahcyl1	0.136611	1		Pank3	0.397683	3.94952e-06		Ube2s	0.138527	1
Srsf3	0.704177	1.64709e-24		Tmsb4x	0.136363	1		Slc12a1	0.397166	5.32301e-05		Slc43a3	0.137959	1
Ier3	0.703483	5.29969e-17		Arf6	0.136012	1		Kcnk5	0.39081	4.21677e-08		Swap70	0.137832	1
Cacybp	0.694567	8.46632e-18		Gosr2	0.135282	1		Scd1	0.388735	2.80024e-08		Fh1	0.137465	1
Sprr1a	0.693147	1.86032e-15		Pnpla8	0.135254	1		Mcl1	0.387312	1.59971e-07		Fkbp5	0.137354	1
Pnrc1	0.691795	9.08809e-21		Sar1a	0.135192	1		Prr15l	0.387047	2.53703e-12		Eif4a3	0.136576	1
Myh9	0.668576	1.29366e-17		Selenot	0.135114	1		Ccl2	0.386656	1.73607e-07		Emcn	0.135923	1
Tm4sf1	0.66181	3.56071e-19		Slc6a6	0.134843	1		Ddx3x	0.385589	7.39685e-08		Aff1	0.135766	1
Gm45716	0.660839	7.1467e-07		Ubqln1	0.13459	1		Lox	0.385294	0.445143		Aldh1l1	0.134861	0.0204727
Wsb1	0.659671	2.19727e-11		Azi2	0.133921	1		Lpin1	0.384904	3.75209e-07		Serpina3g	0.134851	1
Ubqln1	0.65678	1.58204e-19		Srsf5	0.133882	1		Slc22a19	0.384323	1.02779e-05		Rab21	0.134639	1
S100a8	0.656613	5.31097e-11		Hnrnpa2b1	0.13377	1		Tinagl1	0.380951	1.22247e-05		Crip2	0.134461	1
Srsf2	0.654837	7.62404e-23		Arpc5	0.133726	1		Ugt2b37	0.380404	9.75951e-07		Srsf5	0.134129	1
Ezr	0.650185	3.49452e-32		Glud1	0.133642	1		Cfap43	0.380018	0.00149666		Ifitm3	0.133946	1
Hbb-bs	0.650074	6.43017e-10		Pnpla2	0.133153	1		Polr3d	0.373899	0.00902232		Pcmtd2	0.133857	1
Eif6	0.645846	6.82489e-25		Myo6	0.132725	1		Hspb1	0.373296	9.61061e-05		Osbpl9	0.133743	1
Cxcl2	0.645357	7.17857e-15		Nrg1	0.132425	1		Ifit1	0.368651	5.45131e-07		Dcn	0.133531	1
Map2k3	0.642388	9.75796e-22		Cdkn1a	0.131609	1		Arl4a	0.364833	0.000304734		S100g	0.133409	1
Nfkbia	0.640896	1.58907e-17		Polr2f	0.131576	1		G0s2	0.358778	3.32836e-06		Rpl35	0.133226	0.457226
Dnajb9	0.639658	5.54216e-17		Rbm39	0.131411	1		H1f0	0.358433	4.39198e-07		Ctbp1	0.132881	1
Nt5e	0.637849	5.03567e-16		Ets2	0.131384	1		Bcl6	0.35724	3.84205e-06		Acad8	0.132725	1
Tuba1a	0.634689	7.42722e-11		Ywhag	0.13126	1		Ubiad1	0.355034	4.15277e-07		H1f0	0.132361	1
Rgcc	0.633467	5.71702e-12		M6pr	0.131242	1		Trak1	0.353197	1.07677e-05		Kap	0.132268	1
Ccnl1	0.624828	2.38209e-13		Syncrip	0.130734	1		Aldh1a7	0.352489	0.00151895		Timm10	0.132245	1
Nupr1	0.621577	7.13308e-06		Pdk4	0.130551	1		Pim1	0.351924	0.0698035		Nfkbia	0.132073	1
Srsf5	0.619741	8.65237e-17		Ppfibp1	0.130387	1		Tns2	0.350994	6.16278e-06		Macf1	0.13206	1
Tmem252	0.616807	2.81295e-11		Ube2b	0.129987	1		Steap4	0.349376	0.510553		Slco2a1	0.131825	1
Plscr1	0.613635	7.90654e-17		Sphk1	0.129946	1		Map3k6	0.34804	0.189447		Slc9a3	0.131606	1
Itgav	0.611597	3.26215e-19		Rbm22	0.129458	1		Col4a4	0.347418	1.92229e-06		Capza2	0.131414	1
Sfn	0.611469	7.6692e-16		Fam91a1	0.12944	1		Ubc	0.346587	2.32706e-19		Cry2	0.131097	1
Hba-a2	0.611357	8.7376e-09		Wdfy1	0.128891	1		Irf2bp2	0.346523	4.70426e-06		Sult1d1	0.130883	0.270305
Elavl1	0.610181	1.69222e-15		Gm19950	0.1288	1		Ubald2	0.345879	2.91481e-11		Socs3	0.130798	1
Rhob	0.608828	3.66828e-17		Zfand5	0.128749	1		Trp53bp2	0.34476	5.20754e-06		Rps21	0.13077	0.700972
Bcl2l1	0.607478	9.83008e-21		Mbnl2	0.128653	1		Kcnk1	0.34389	6.17171e-05		Arpp19	0.13064	1
Mthfd2	0.605644	4.04925e-11		Rida	0.128617	1		Slfn2	0.341614	0.00144038		Rps15a	0.130508	0.0408964
Arf6	0.60293	7.81884e-13		Nr1d2	0.128309	1		Gem	0.340792	4.67179e-08		Lamb1	0.13033	1
Anxa3	0.602393	1.88127e-07		Rfk	0.12829	1		Slc5a3	0.337806	0.0101115		Nuak2	0.130053	1
Tgif1	0.602175	2.22923e-12		Mark3	0.127753	1		Midn	0.337291	0.00124625		Myl9	0.129925	1
Myl12a	0.600408	8.27618e-21		Hsd17b4	0.127668	1		Sema4c	0.337279	0.00158723		1810022K09Rik	0.129678	1
Pdk4	0.599195	4.25958e-10		Eloc	0.127539	1		Ifrd1	0.337039	0.0524216		Oxr1	0.129617	1
Fabp4	0.598531	1.35731e-16		Osbpl9	0.127114	1		S1pr1	0.335691	0.0246088		Ube2b	0.129496	1
Rdh10	0.598255	7.92509e-15		Bod1	0.126606	1		Aff1	0.335691	0.00310559		Ech1	0.129247	1
Hba-a1	0.597824	6.97803e-08		Car2	0.126455	1		Atp11a	0.334683	2.17113e-08		Cyld	0.129092	1
Cstb	0.596185	1.45768e-20		Xpot	0.126453	1		Acer2	0.333667	1		Lpl	0.129034	1
Tiparp	0.593562	1.04671e-08		Zfp36l1	0.126359	1		Tnfrsf1a	0.331179	0.000565013		Prkag1	0.128343	1
Pdlim7	0.593327	1.53909e-11		Hao2	0.12616	1		Slc25a22	0.331081	0.0192271		Nr1d2	0.128192	1
Plaur	0.587787	9.85578e-13		Picalm	0.126106	1		Cdr2	0.330761	1		Grpel2	0.128082	1
Ier5	0.58734	3.27576e-12		Slc13a1	0.125952	1		Map3k1	0.330242	0.297663		Pard6b	0.12801	1
Pim3	0.587041	7.1818e-23		Plau	0.125907	1		Klf6	0.329134	1		Ctdnep1	0.127833	1
Brd2	0.585013	1.6603e-12		Hnrnph1	0.125447	1		Acox1	0.328999	5.27823e-21		Atp5e	0.1277	0.00010015
Marcksl1	0.583241	2.77135e-11		Pkn2	0.125365	1		Ip6k2	0.325591	0.0284879		Stim1	0.12729	1
Ctla2a	0.581829	3.21392e-12		Usp47	0.125323	1		Birc3	0.325108	4.81857e-05		Ndufa7	0.127262	1
S100a11	0.58016	2.65272e-16		Ifrd1	0.124642	1		Chuk	0.324598	6.21863e-05		Plac8	0.12711	1
Irf2bp2	0.579361	1.52392e-12		Aff1	0.124334	1		Ifi203	0.32132	0.0289464		Ppcs	0.126831	1
Rap1b	0.577045	1.1655e-16		Slco1a1	0.124244	1		Slc45a3	0.320414	0.528268		Matr3	0.126752	1
Rassf1	0.57671	6.29411e-10		Rbm47	0.123701	1		Sema3f	0.31949	1		Tacc2	0.126354	1
Cd93	0.575672	1.26497e-09		Ssr3	0.123511	1		Thbd	0.318454	0.27885		Ndufa3	0.125308	1
Ddit4	0.574573	7.29826e-11		Chmp2b	0.123393	1		Trib1	0.317241	1		Tnks	0.124893	1
AC160336.1	0.574541	2.14838e-10		Txnl1	0.123157	1		Mafb	0.315792	0.697977		Rnaset2a	0.124239	1
Hbb-bt	0.567722	1.21775e-09		Ptpn23	0.122898	1		Suco	0.315419	1		Acta2	0.124166	1
Actb	0.565566	7.0647e-30		Lpl	0.122863	1		Sparc	0.314723	6.17635e-05		Add3	0.124112	1
Socs3	0.565447	6.96672e-11		Rmnd5a	0.122716	1		Hnrnpdl	0.312872	0.0944812		Nagk	0.124053	1
Msn	0.564923	5.04482e-11		Serinc1	0.122694	1		Uba52	0.306884	1.27638e-10		Pkp4	0.123829	1
Aars	0.55931	9.49192e-16		Afg3l1	0.122602	1		Tmem189	0.306872	3.33561e-09		Alkbh5	0.123663	1
Hnrnph1	0.557842	6.06226e-13		Eif4b	0.122142	1		Cobll1	0.306273	0.00116088		Fis1	0.123444	1
Rell1	0.556572	2.14221e-09		Uap1	0.121661	1		Net1	0.305382	0.000685544		Pacsin3	0.123379	1
Nars	0.555728	2.68845e-13		Ipmk	0.121537	1		Rasip1	0.304742	1		Uhmk1	0.123359	1
Cited2	0.554204	9.47432e-13		Gabarapl1	0.121415	1		2810474O19Rik	0.30466	1		Cobll1	0.123145	1
Noct	0.553646	3.75835e-09		Cul1	0.121144	1		Fbxl3	0.302393	0.00485552		Nipal3	0.122776	1
Lamc2	0.553275	2.90849e-10		Ddx5	0.120933	0.570186		Aldh1a1	0.299982	1		Gprc5c	0.122441	1
Rhoc	0.549359	2.90571e-16		Fasn	0.120144	1		Galnt11	0.299108	2.44394e-08		Dnajc3	0.122394	1
Clk1	0.548767	1.10592e-12		Trak1	0.119904	1		Col4a2	0.296547	0.00126764		Rpl24	0.122243	0.013083
Spsb2	0.54732	2.62405e-12		Aass	0.11987	1		Got1	0.295295	0.00598821		Bzw1	0.122103	1
Uap1	0.546544	7.54231e-13		Gna13	0.119801	1		Nedd4l	0.293272	0.000333764		Pak2	0.121937	1
Eif1a	0.544967	2.33691e-14		Csde1	0.119583	1		Slc30a2	0.29267	0.00951706		Atp2c1	0.12189	1
Tfrc	0.542431	8.82028e-10		Igfbp3	0.119366	1		Arid5a	0.290636	0.00134728		Nudt4	0.121837	1
Gadd45b	0.540333	2.40441e-07		1700016C15Rik	0.119298	1		Csf1	0.29023	0.228373		Clk1	0.121587	1
Plec	0.53811	7.03826e-12		Sptlc2	0.118738	1		Ppp1r2	0.289078	0.108147		Scyl1	0.121439	1
Hnrnpc	0.535394	3.42534e-14		Por	0.118536	1		Slc25a25	0.28848	0.000540613		Mfap3l	0.121433	1
Rela	0.534969	3.05506e-11		Larp4b	0.118248	1		Tmprss2	0.288121	0.00125767		Hlf	0.12116	1
Plpp2	0.534677	3.62385e-11		Pdxk	0.117974	1		Gm11827	0.286727	0.558011		Lonp2	0.121131	1
Gclc	0.533536	5.39731e-13		Zbtb20	0.117783	1		Sec14l1	0.286025	1		D630029K05Rik	0.121109	1
Tpm3-rs7	0.531214	3.83366e-12		Znrf2	0.117603	1		Tfcp2l1	0.283667	3.13271e-05		Ubqln1	0.120853	1
Plk2	0.527355	6.59997e-08		Bhlhe40	0.117566	1		Gm45716	0.283507	0.0644797		Usmg5	0.12085	0.0455338
Gm13889	0.522771	0.00145601		Yars	0.117536	1		Cdo1	0.282416	0.00570818		Pxn	0.120742	1
Ube2g2	0.522125	7.67479e-10		Map7d1	0.117409	1		Erbin	0.278598	0.0156669		D10Wsu102e	0.120628	1
Zyx	0.520978	1.74901e-13		Ndel1	0.117258	1		Col27a1	0.277254	1		Dmac1	0.120565	1
Mafk	0.519979	1.54652e-08		Srsf3	0.117212	1		Egr1	0.277084	5.22012e-05		Atp5j2	0.120242	0.00504038
Pmepa1	0.514423	6.21089e-11		2510039O18Rik	0.117207	1		Por	0.275436	2.00477e-09		Stk11	0.119959	1
Asns	0.514313	3.63695e-08		Lrrc58	0.117037	1		Syne2	0.274779	1		Mme	0.119889	1
Cavin3	0.513946	1.48422e-07		Cat	0.116768	1		Paqr5	0.273083	0.0243245		Nhp2	0.119881	1
Rras2	0.513197	6.50764e-13		Mapre1	0.116744	1		Crot	0.271459	0.00328137		Ddx17	0.119844	1
Sdcbp	0.511682	1.35261e-11		Tmed10	0.116609	1		Osbpl9	0.270512	1.27044e-07		Sult1c2	0.119615	1
Lrrc32	0.510826	1.58713e-05		Mthfsl	0.116534	1		Npnt	0.270238	0.0485468		Gnb1	0.118815	1
Card19	0.509605	6.34615e-10		Vnn1	0.116437	1		Gk	0.27006	1.44117e-06		Gsn	0.118802	1
Cxadr	0.509262	8.15704e-09		Smarca5	0.116376	1		Slc10a6	0.269982	0.0194087		Nop53	0.118716	1
Gm15895	0.508413	2.74651e-08		Klf6	0.116102	1		Smim1	0.269664	8.65901e-07		Tor1aip2	0.118281	1
Ran	0.507115	1.93294e-22		Cth	0.115832	1		Plac8	0.269285	1		Polr2b	0.118205	1
Ptbp1	0.507045	4.10776e-14		Anp32b	0.115471	1		Ptp4a1	0.269097	0.0194191		Csrnp1	0.11817	1
Bzw1	0.506361	3.41688e-14		B2m	0.115432	1		Sik1	0.26889	0.132318		Ostf1	0.1181	1
Tes	0.505549	3.52859e-08		Tob1	0.115149	1		Map3k8	0.268264	0.000945331		Mtmr14	0.117783	1
Ptpn23	0.505549	3.79239e-07		Paip2	0.114675	1		Tmem86a	0.265304	0.32447		Slc9a2	0.117783	1
Sertad1	0.505387	7.46865e-09		Frmd4b	0.114499	1		Tgfbr3	0.264224	1		Pacsin2	0.117783	1
Cd14	0.505285	1.97522e-07		Slc30a5	0.114483	1		Ucp2	0.264059	0.119788		Csnk1d	0.117783	1
Clic1	0.504799	1.98119e-14		Dnaja4	0.114458	1		Slc25a30	0.263149	0.0190494		Gna12	0.117261	1
Per1	0.498608	2.74822e-06		Sord	0.114189	1		Fgg	0.26148	0.00138846		Uba52	0.117108	1
Wee1	0.497333	1.51662e-08		Pde4dip	0.113992	1		Slc16a9	0.260231	1		Cct5	0.117016	1
Dusp6	0.496607	4.38156e-07		Ccl28	0.11368	1		Kng2	0.25907	0.0201512		Mib1	0.116799	1
Cldn7	0.496294	0.000215309		Lgr4	0.113329	1		Mtor	0.25821	0.000452811		Tbc1d20	0.116751	1
Ptges3	0.495057	8.12559e-12		Tmem27	0.113133	1		Ednrb	0.254303	1		Gm13889	0.11666	1
Chmp2b	0.49464	7.22738e-13		Epha2	0.112795	1		Fas	0.254234	1		Npnt	0.116652	1
Ubxn4	0.493977	5.88063e-12		Ccng1	0.112647	1		Pdk2	0.253304	0.000438058		Gstt2	0.116611	1
Eif4a1	0.492336	1.06684e-20		Srsf2	0.112619	1		Tob1	0.252496	0.332453		Cops9	0.116233	1
Stk40	0.491747	9.64679e-11		Smap1	0.112537	1		Ncoa4	0.251314	1.62666e-06		Hspg2	0.116217	1
Eif5	0.490575	1.16554e-18		Hsd17b12	0.112526	1		Parp14	0.250694	0.995583		Lox	0.116217	1
Hnrnpdl	0.490387	1.8914e-12		Cebpb	0.112505	1		Kyat1	0.248928	7.84134e-05		Zbtb8os	0.116171	1
Vcl	0.485937	7.24174e-10		Ipo7	0.112478	1		Cdh5	0.248135	1		2300009A05Rik	0.115652	1
Inhbb	0.485508	4.614e-08		Smad3	0.112399	1		Upp2	0.247489	0.00358889		Ift20	0.115549	1
Cavin1	0.484911	8.372e-08		Zfr	0.112348	1		Rela	0.247059	1		Rpl30	0.115281	0.22957
Jmjd1c	0.483734	1.23535e-06		Pcyt1a	0.11195	1		Pde4c	0.246962	1		Kidins220	0.115266	1
Tsc22d3	0.4837	8.20859e-11		Rab14	0.111398	1		Arrdc3	0.245449	1		Pttg1ip	0.115249	1
Tead1	0.479077	2.94218e-08		Erbin	0.111327	1		Tmem140	0.244902	0.0726346		Snd1	0.115001	1
Krt19	0.478155	4.42542e-05		Acss2	0.111294	1		Lbp	0.244197	1		Hook1	0.11488	1
Ccng2	0.478036	0.00481064		Chtf8	0.111226	1		Ttll4	0.244197	1		Papss2	0.114758	1
Flna	0.477121	4.04955e-07		Prnp	0.111091	1		Rad54l2	0.243511	1		Ndufs6	0.114673	1
Stip1	0.475212	3.93712e-11		Flna	0.110496	1		Ly6c1	0.243435	1		Lbp	0.114663	1
Sf3b1	0.473921	2.62605e-12		Cmpk1	0.110437	1		Mrps6	0.242898	0.0335943		Ddx6	0.11462	1
Eif4e	0.472674	8.6616e-10		Ehhadh	0.110061	1		Ctgf	0.241577	1		Fxyd4	0.114036	1
Ctps	0.468413	1.25269e-06		Ado	0.109751	1		Nampt	0.241058	0.36891		Rnh1	0.113944	1
Stat3	0.467808	1.124e-07		Selenop	0.109042	1		Eci2	0.241019	0.000233583		Ergic2	0.113867	1
Rnd3	0.467268	8.81392e-06		Serbp1	0.108029	1		Tnfrsf12a	0.240933	1		Oat	0.113807	1
Tuba1b	0.466327	6.92722e-09		Cd2ap	0.10797	1		Gls	0.240784	0.136952		Bok	0.113581	1
Akirin2	0.466221	1.18009e-05		Rbm3	0.107967	1		Fam214b	0.238411	1		Slc6a6	0.113374	1
Dot1l	0.463573	0.000267066		Arpc1b	0.107528	1		Fus	0.237868	0.618061		Rpl38	0.113341	0.00818988
Pi4k2a	0.463078	2.91098e-09		Capn2	0.10742	1		Hectd1	0.237068	0.520023		Gtf3c3	0.113329	1
Errfi1	0.46283	5.42173e-19		Strap	0.107098	1		Galnt3	0.236967	1		Sestd1	0.113206	1
Il13ra1	0.461346	2.03714e-07		Glul	0.107098	1		Hbp1	0.23628	0.112008		Cd81	0.112965	1
Tubb5	0.45909	5.90255e-06		Zyx	0.107045	1		Dgkh	0.235937	1		Hpd	0.112854	1
Etf1	0.456758	1.25358e-11		Timp3	0.106931	1		Adamts9	0.235314	1		Minos1	0.112721	0.56839
Acot9	0.456604	9.99563e-09		Ssfa2	0.106711	1		Srrm1	0.234768	1		Ddx54	0.112619	1
Vim	0.455766	2.73577e-07		Rhbdf1	0.106646	1		Rab11b	0.23469	0.466466		Dync1h1	0.112602	1
Mpp5	0.455392	2.69559e-05		Eif5	0.106565	1		Wdfy1	0.233874	0.49491		Txnrd1	0.112478	1
Slc3a2	0.455332	6.01572e-13		Scyl2	0.106483	1		2010111I01Rik	0.233311	1		Dlat	0.112449	1
Bhlhe40	0.455209	1.00966e-08		Sash1	0.106132	1		Plaur	0.231993	0.784929		Acsl1	0.112212	1
Cdh1	0.454782	0.000363143		Rad21	0.10597	1		Pear1	0.231802	0.128722		Syne2	0.112117	1
Sptlc2	0.454351	1.05776e-08		Mapk1ip1	0.105919	1		Zc3h12a	0.231203	0.0334467		Ppp5c	0.112057	1
Suco	0.454323	2.31766e-07		Mfsd1	0.105222	1		Bst2	0.228762	1		Sugct	0.112005	1
Tdp2	0.454313	3.29637e-05		Acly	0.105143	1		Pdlim7	0.228058	1		Kremen1	0.111918	1
Fkbp4	0.453917	6.97416e-14		Caskin2	0.105025	1		Emilin1	0.227857	1		Mul1	0.111881	1
Ppp2ca	0.451241	5.6348e-13		Spint1	0.104711	1		Arf1	0.227224	0.0088777		Phkb	0.111828	1
Hspa4l	0.450249	3.18322e-05		Rtn3	0.10466	1		Nucks1	0.226716	0.604996		Atp2a2	0.111791	1
Tgfbi	0.449849	0.0247407		Vdr	0.104329	1		Rsad2	0.226185	1		Fzd4	0.111659	1
Srgn	0.449437	2.55041e-07		Ppm1g	0.104054	1		Galnt18	0.225807	1		Ip6k1	0.111474	1
Myof	0.446506	0.00041869		Abca3	0.103867	1		Pax8	0.22555	1		Tacstd2	0.111385	1
Fosl2	0.44547	4.21823e-06		Mcl1	0.103622	1		Tcp11l2	0.225512	1		Net1	0.111226	1
Plin2	0.444686	0.000116293		Mgat4b	0.103045	1		Srrm2	0.225461	0.900934		Rpl34	0.111079	1
Yars	0.443815	1.01614e-07		Slc25a17	0.102977	1		Ppp1r15a	0.225203	1		R3hdm2	0.111049	1
Tprn	0.440972	2.61867e-07		Fus	0.102857	1		Aadat	0.224617	0.000270007		Commd4	0.110968	1
Wwtr1	0.440791	6.87992e-08		Nampt	0.10276	1		Lims2	0.224393	0.233624		Aldh4a1	0.110891	1
Uba52	0.43803	8.42113e-18		Rora	0.102725	1		Wfdc15b	0.22362	0.000118793		Abca3	0.110837	1
Srsf11	0.437857	1.00988e-05		Hdlbp	0.102484	1		Bmyc	0.223144	1		Atox1	0.110791	1
Tagln	0.436356	0.00616027		Egfr	0.102311	1		Foxo1	0.223144	1		Ddb1	0.110744	1
Tubgcp4	0.436102	0.000837147		Cd81	0.102261	1		Srgn	0.222698	1		Lats2	0.110712	1
Rock2	0.435543	3.0122e-06		Rsrp1	0.102254	1		Ube2b	0.22226	0.123233		Acsm5	0.110666	1
Mapk6	0.435318	5.83529e-05		Baiap2	0.101999	1		Arg2	0.222107	1		Epcam	0.110597	1
Pea15a	0.434552	0.00410821		Elavl1	0.101906	1		Pofut2	0.221668	1		Adk	0.110581	1
Srsf7	0.433215	1.77698e-06		Mrps18b	0.101858	1		Mgp	0.22014	1		Arrdc2	0.110498	1
Arid5b	0.432641	0.000565161		Il13ra1	0.10161	1		Wee1	0.219363	1		Brap	0.110473	1
Col4a1	0.432207	1.9758e-11		Med28	0.101526	1		Acot9	0.218859	1		Crot	0.11021	1
Akr1b8	0.431703	1.89071e-08		Slc12a1	0.101277	1		Fabp4	0.218805	0.255134		Ddit4	0.110091	1
Capn2	0.431258	2.93096e-07		Tnfrsf12a	0.101196	1		Dedd2	0.218776	1		Bop1	0.110091	1
Cd9	0.430102	1.39077e-05		H6pd	0.100824	1		Apoe	0.216483	0.0415456		Eif3d	0.110001	1
Pax8	0.429818	1.1386e-07		Ctdnep1	0.100348	1		Aldob	0.214481	1.4196e-13		Gls	0.109904	1
Taf1d	0.429797	5.6829e-05		Tfg	0.100312	1		Srsf4	0.21441	1		2010111I01Rik	0.109866	1
Epcam	0.426136	9.74372e-07		Ugt3a2	0.100297	1		Tkfc	0.213369	0.00857985		Coq2	0.109853	1
1700016C15Rik	0.42468	0.000120877		Actr2	0.100083	1		Csrp1	0.210417	1		Zbtb4	0.109815	1
Tjp2	0.423984	5.37277e-05		Snhg18	0.100083	1		Adgrg1	0.209109	0.189225		1700020I14Rik	0.109771	1
Gna13	0.421726	4.47227e-08		Rnf10	0.100083	1		Ulk1	0.2088	1		Adamts1	0.109633	1
Sik1	0.418416	0.000232444		Aldh1a7	0.0997712	1		Ppcs	0.208545	1		Spink1	0.109597	1
Vat1	0.414646	0.0110154		Tomm20	0.0996352	1		Mb21d2	0.208372	1		Nptn	0.10958	1
Amotl2	0.413833	4.8896e-06		Srsf7	0.0995296	1		Cry2	0.207902	1		Yy1	0.109484	1
Serpinb6a	0.413612	9.0814e-06		Gclm	0.0994992	1		Mapkapk2	0.207432	1		Eif1ax	0.109409	1
Hsp90b1	0.41302	2.56206e-10		Met	0.0991226	1		Atp6v1g1	0.207196	1.353e-06		Slc25a20	0.10929	1
Eif2s2	0.411185	7.36312e-08		Ndfip2	0.0991226	1		Erbb3	0.206207	1		Endog	0.109258	1
Zfp622	0.410369	1.8898e-05		Pcbp1	0.0990356	1		Pank1	0.205869	0.0565218		Gem	0.109199	1
Cltc	0.410216	2.74239e-12		Ubr3	0.0989399	1		Nans	0.205759	1		Akr1c14	0.109097	1
Itga3	0.409176	9.51119e-05		Maff	0.09862	1		Sdc2	0.205212	0.102679		Rpl36al	0.109037	1
1700017B05Rik	0.408861	3.17386e-05		Tmem30a	0.0985808	1		Sesn1	0.204794	1		Eif4a2	0.109036	1
Fgd3	0.407533	2.1163e-06		Fam234a	0.0976997	1		Arid5b	0.204647	1		Dym	0.108951	1
Rflnb	0.405465	0.000366123		Lipa	0.0976741	1		Rab20	0.204501	1		Smim27	0.10883	1
Pkp3	0.405465	0.000582428		Osbpl8	0.0976385	1		Rasl12	0.203295	0.0199959		Rbm25	0.108803	1
Defb19	0.403559	0.000998127		Nudt3	0.0972784	1		Pik3r1	0.201941	1		Apeh	0.108253	1
Rbm3	0.403002	1.52379e-05		Itgb1	0.0971839	1		Mme	0.20174	1		Stard5	0.108214	1
Midn	0.401182	6.27536e-06		Snu13	0.0971328	1		Cdc37l1	0.201466	1		Rbbp4	0.108105	1
Acsl4	0.400825	0.000993383		Nap1l1	0.0970617	1		Ptpn22	0.200671	1		Cxcl1	0.108041	1
Swt1	0.400324	0.000396281		Stx7	0.0969509	1		Hmgcs1	0.199198	0.307428		Bax	0.107857	1
Mid1ip1	0.400243	0.000427741		Dstn	0.0969038	1		Irf7	0.199001	1		Rnf220	0.107819	1
Pcbp1	0.399507	1.6758e-12		Irf2bp2	0.0968498	1		Wfdc2	0.198963	1		Zmynd10	0.107631	1
Cxcl10	0.399075	3.0456e-06		Srrm2	0.0968498	1		Fnbp4	0.197826	1		Psme1	0.107631	1
Tra2b	0.397228	1.86874e-06		Col4a4	0.0968135	1		Cp	0.197826	1		Tufm	0.107486	1
Alas2	0.396608	0.134582		Arf3	0.0965958	1		Irf1	0.197577	1		Aldh1a7	0.107474	1
Slc25a30	0.394146	5.40291e-05		Slc19a1	0.0965958	1		Secisbp2l	0.197266	1		Rc3h1	0.107459	1
Rbm39	0.392807	2.26737e-08		Ell2	0.0965379	1		Ccnl1	0.195451	1		Srrm2	0.10742	1
Pard6b	0.391788	3.68298e-05		Bag6	0.0965109	1		Ergic2	0.194957	1		Pcnp	0.107399	1
Arpc1b	0.391323	0.00020362		Htra1	0.096485	1		Thrap3	0.194517	1		Cwh43	0.107383	1
Psmd11	0.391015	5.37679e-06		Adi1	0.0964365	1		Papss1	0.193327	1		Eif6	0.107322	1
Utp4	0.391007	1.83665e-05		Epas1	0.0964011	1		Inpp5b	0.193191	1		Acadsb	0.107246	1
Tuba4a	0.39055	1.87702e-09		Chp1	0.0961288	1		Actb	0.19278	0.000430986		Bdh2	0.106938	1
Dnajc5	0.389799	2.60452e-05		Mid1ip1	0.0960958	1		Zfp787	0.190977	1		Timp2	0.106927	1
Ubb	0.389641	1.86631e-14		Dnaja2	0.095912	1		BC049987	0.189826	0.818473		Pm20d1	0.106911	1
Ppp1r2	0.387381	2.78321e-05		Azin1	0.0955907	1		Gramd1b	0.189464	1		Ptpdc1	0.106711	1
Ehd4	0.387168	0.0131633		Tpm4	0.0955172	1		Susd3	0.189445	0.412378		Selenom	0.10638	1
Tax1bp3	0.386122	2.32272e-05		Arpc2	0.095416	1		Mprip	0.189444	1		Kcnj16	0.106338	1
Ptma	0.38611	1.24658e-20		Asl	0.0950225	1		Il4ra	0.189101	1		Nap1l4	0.106222	1
Riok3	0.385578	1.91215e-07		Pum1	0.094708	1		Nek7	0.189077	1		Raly	0.106175	1
S100a16	0.385233	0.000123399		Eif4a2	0.0945884	1		Xbp1	0.189051	1		Egfl7	0.106107	1
Hnrnpab	0.384862	8.48859e-10		Crk	0.0945884	1		Stx12	0.188458	1		Uqcr10	0.106085	0.0258617
Bcl10	0.384323	0.0360691		Slc17a1	0.0942058	1		Arpc5	0.188006	1		Top1	0.106038	1
Pfn1	0.384048	2.99511e-15		Rnf13	0.0939575	1		Hnrnpa0	0.187883	1		Agtpbp1	0.105868	1
Skil	0.382551	0.000384491		Tmem9b	0.0938855	1		H2-D1	0.187392	0.0217822		Fam107b	0.105781	1
Gm8797	0.382442	1.31661e-12		Dnajb9	0.0937416	1		Sema7a	0.187334	1		Acox1	0.105725	0.680323
Ch25h	0.381834	6.79291e-06		Gpbp1	0.0934746	1		S1pr3	0.186816	1		Gm42418	0.105709	1
Ddit4l	0.381614	0.167954		Selenbp1	0.0934364	1		Tnip1	0.186282	1		Tsc22d3	0.105561	1
Arrdc4	0.380859	0.0037326		Slmap	0.0934201	1		Akr1b3	0.185776	1		Snrpb	0.105361	1
Nras	0.378558	0.00132747		Tmem229a	0.0930904	1		Thbs1	0.185717	1		Hnrnpu	0.105206	1
Qk	0.37848	0.00656137		Man2a1	0.09304	1		Cpm	0.185203	1		Arf4	0.105184	1
Klf4	0.378279	0.00260466		Spink1	0.0929626	1		Tmem119	0.184623	1		Capn2	0.10513	1
Cdc42se1	0.378166	2.06041e-06		Wasf2	0.0925363	1		Slc5a8	0.183915	1		Secisbp2l	0.105076	1
S1pr1	0.377763	0.00659579		Bmpr1a	0.0924873	1		Osmr	0.183751	1		Nrbp1	0.105069	1
Dynll1	0.377567	1.0074e-10		Zfp706	0.0924456	1		Cep85	0.183019	1		Ndrg1	0.105052	1
Clk4	0.375739	0.0582775		Pvr	0.0922845	1		Anxa7	0.182786	1		Lrrc8a	0.105014	1
Vcam1	0.375723	0.836343		Sgpp1	0.0922699	1		Ywhaz	0.182425	0.0565581		Cfap43	0.104979	1
Ptbp3	0.37508	0.000179274		Map2k3	0.0922441	1		Irf2bpl	0.182322	1		Gak	0.10489	1
Ube2d3	0.375033	1.71774e-13		Hbegf	0.0922197	1		Hsd17b11	0.182278	0.00229997		Per1	0.104587	1
Col18a1	0.373657	0.000463552		Myc	0.0921901	1		Fnip2	0.181739	1		Mtpn	0.10436	1
Ttbk2	0.37303	0.0564905		Clcn3	0.0921367	1		Rhoc	0.181723	1		Oard1	0.104094	1
Hnrnpa3	0.37298	7.69849e-06		Ppp1cb	0.0921153	1		Nsd3	0.181139	1		Ppp1r16b	0.104054	1
Sparc	0.372733	0.000947797		Oxct1	0.09211	1		Myl12a	0.180811	1		Tubb2a	0.103946	1
Tpm3	0.371176	0.00476354		Chchd1	0.0919566	1		Clcnka	0.180784	1		Laptm4b	0.103752	1
Tubb2b	0.369442	0.138386		Slc6a19	0.0919375	1		4833439L19Rik	0.180737	0.000738057		Zswim7	0.103752	1
Nop58	0.369217	0.0075315		Cirbp	0.0918075	1		Clic4	0.179705	1		Usp9x	0.103664	1
Lama5	0.369175	0.00027078		Psmc1	0.0916804	1		Mkrn1	0.179277	0.203651		Tspan1	0.103589	1
Jak1	0.368631	4.62147e-06		Dram2	0.0915927	1		Piezo1	0.179101	1		Irf2bpl	0.103541	1
Snrpd1	0.368169	4.62882e-05		mt-Atp6	0.0914804	1		B4galt1	0.179012	1		Sf3b6	0.103295	1
Rbm8a	0.368169	0.000225487		Ptma	0.0914631	1		Fcho2	0.178801	1		Rps7	0.103133	1
Lrrfip2	0.368017	0.026413		Rpl39	0.0914014	1		Clk1	0.17859	1		BC005537	0.102995	1
Vasn	0.367165	0.0266961		F2r	0.0913878	1		Tmem106b	0.178146	0.352034		Tnfrsf1a	0.102968	1
Atp2a2	0.366842	6.16316e-10		Fnbp1l	0.0913498	1		Nfkb2	0.178146	1		Ccnl1	0.102948	1
Wdr1	0.366751	6.37058e-05		Umod	0.0913366	1		Mdk	0.177225	1		Rpl5	0.102937	1
Ndel1	0.366325	0.00123903		Trio	0.0912914	1		Tiparp	0.177052	1		Sparc	0.102725	1
Serpine1	0.365725	2.09866e-09		Ctnna1	0.0909718	1		Ivns1abp	0.176931	1		Acy1	0.102608	1
Gprc5a	0.365725	3.31096e-08		Nt5e	0.0909718	1		2021-03-06	0.176538	0.300583		Ndufa5	0.102433	1
Ppp2r2a	0.365691	0.0572205		Tmprss2	0.0908241	1		Pnpla2	0.176525	0.248081		Jade1	0.102382	1
Cars	0.365114	0.0890981		Zcchc14	0.0907921	1		Aplp2	0.176407	0.407951		Nadk2	0.102311	1
Ybx3	0.364715	0.0355294		Tcirg1	0.090775	1		Acta2	0.176351	1		Adgre5	0.102279	1
Eif2ak3	0.364515	0.0200429		Bmp6	0.0905728	1		Sun2	0.176109	1		Cdo1	0.102198	1
Mef2d	0.363618	0.848304		Slc30a9	0.0904571	1		Klhdc3	0.175891	1		Ssu72	0.102148	1
Rasd1	0.363442	1.51072e-05		Nrip1	0.0903841	1		Frmd4b	0.175694	1		Stat3	0.102039	1
Shb	0.362406	0.000110348		Tm9sf3	0.0903669	1		Slc18a1	0.17524	1		Ahcy	0.101894	1
Trp53inp1	0.361448	0.107876		Hnrnpf	0.0903592	1		Cyth1	0.174991	1		Apoc3	0.101783	1
Csnk1d	0.359141	0.00159279		4931406C07Rik	0.090269	1		Plpbp	0.174848	1		Pfdn5	0.101692	1
Eaf1	0.358255	0.0987174		Slc51b	0.0901511	1		Snx10	0.174136	1		Aadat	0.10166	1
Anxa1	0.357609	0.343222		Rpl17	0.0900299	0.808253		Tsku	0.173472	1		Chuk	0.101455	1
Comt	0.355419	3.72239e-05		1810037I17Rik	0.0899965	1		Smad1	0.173382	1		Ndufa2	0.101373	1
Txnl1	0.355186	5.49263e-06		Emc10	0.0899482	1		Nos3	0.173019	1		Tmem229a	0.101352	1
Tmbim1	0.354955	0.0743665		Arid5b	0.0896959	1		Ddx39b	0.172639	1		Pla2g12a	0.101318	1
U2af1	0.354513	7.3663e-06		Pax8	0.0896775	1		Elf3	0.172333	1		Ndufv1	0.101067	1
Cdh5	0.354097	1		Kcnk1	0.0894817	1		Ctla2a	0.17185	1		Gstm2	0.101041	1
Arl4d	0.353729	0.0383042		Ssrp1	0.0893451	1		E130102H24Rik	0.17185	1		Slc39a14	0.101041	1
Mdm2	0.353139	0.147518		Hspd1	0.0892854	1		Dstn	0.171685	0.628575		Plpp1	0.101027	1
Apln	0.352318	0.000145351		Trap1	0.0892744	1		Itgav	0.171591	1		Rbm39	0.100742	1
Naa50	0.352289	7.97704e-05		Myo10	0.0892311	1		S100a9	0.170849	1		Atp5k	0.100606	1
Adamts4	0.352119	2.11676e-06		Fuca2	0.0891895	1		Sult1d1	0.170527	0.000386063		H3f3b	0.100589	1
Ptp4a2	0.351875	0.000162542		2610001J05Rik	0.0890796	1		Folh1	0.17013	1		Eif4e2	0.100452	1
Cd2ap	0.35151	0.000308135		2021-09-07	0.0890041	1		Cmtm6	0.169621	1		Bcam	0.100379	1
Med13	0.351398	0.0201692		Pacsin2	0.0889475	1		Mep1b	0.169418	1		D1Ertd622e	0.100083	1
Arf2	0.350405	0.00434398		Ybx3	0.0888213	1		Hif1a	0.168705	1		Appbp2	0.100083	1
Gm12840	0.350202	2.68516e-07		Gak	0.0886808	1		Mad2l2	0.168623	1		Trappc3	0.0999722	1
Mapre1	0.349867	8.05482e-05		Tinag	0.0885996	1		Grpel2	0.168214	1		Hk1	0.0999482	1
Timp1	0.349051	5.86246e-05		Rela	0.0885534	1		Atp1b1	0.167951	1.64512e-06		Klf15	0.0994781	1
Zfp367	0.348307	0.00127697		Crebrf	0.088411	1		Nrbp2	0.167692	1		Kcnk1	0.0994759	1
Ipo7	0.348146	1.61974e-05		Eva1a	0.0882406	1		Gm44386	0.167506	1		Rpl7l1	0.0991803	1
Cnih4	0.347587	9.98163e-05		Cdc42	0.0881343	1		Egf	0.165941	0.106062		Rpl21	0.0991704	1
Palld	0.347153	0.106143		Spag9	0.0881073	1		Irgm1	0.165514	1		Ndufb2	0.0991389	1
Icosl	0.346969	0.0121677		Dnm1l	0.0875762	1		Ugt8a	0.165514	1		Ltbr	0.0989571	1
Elf3	0.346276	0.446975		Clic1	0.0874825	1		Fmnl1	0.16508	1		Map1lc3b	0.0989399	1
Tnfrsf1a	0.345974	0.00387847		Gatm	0.0874396	1		Rtp4	0.164962	1		Rab1a	0.0989154	1
Arl4c	0.345567	0.000295938		Susd3	0.0872061	1		Furin	0.164755	1		Ankrd46	0.0987644	1
Snhg12	0.345225	0.00120489		Gstm5	0.0870956	1		Fh1	0.164511	0.059015		Yif1b	0.0986425	1
Mapkapk2	0.343834	1.12042e-05		Secisbp2	0.0870114	1		Mast3	0.164418	1		Bckdha	0.0986407	1
Ptk2b	0.343657	0.0120338		Slc47a1	0.0870114	1		Jmjd1c	0.164177	1		Rpl22	0.0986394	1
Arf4	0.341981	1.34938e-06		Ugp2	0.0868894	1		Thrsp	0.164177	1		Rpl36	0.0985949	0.482107
Tagln2	0.341881	5.35462e-07		Rnf11	0.086815	1		Slc9a3	0.162859	1		Rps6kb1	0.0985808	1
F2r	0.339972	0.602241		Zfp91	0.0867677	1		S100a8	0.162519	1		Fbf1	0.0984401	1
Ddx21	0.339802	0.0174839		Tagln2	0.0866888	1		Cd24a	0.162144	1		Cdc42se2	0.0984401	1
Ptpn12	0.339507	0.131765		Pi4k2a	0.0866604	1		Arpc2	0.161085	1		Rpl37	0.0983658	1
Itgb1	0.339235	3.32327e-06		Itgb8	0.086568	1		Entpd1	0.159895	1		Slc12a1	0.0983306	1
Cct3	0.338774	1.23476e-05		Arrdc2	0.0861777	1		Coq10b	0.159507	1		Cisd2	0.098225	1
Crim1	0.338634	0.0390371		Ccng2	0.0861027	1		Cd200	0.159065	1		Arhgef3	0.0982176	1
Pafah1b1	0.338129	1.27362e-05		Chchd3	0.0860578	1		Pcnp	0.158573	1		Pccb	0.0980491	1
Met	0.337081	1.30073e-05		Tet3	0.0857668	1		Slc8b1	0.158344	1		Zfand3	0.0979506	1
Spag9	0.335669	0.00633256		Glb1l2	0.0855694	1		Ttpa	0.158139	1		Lsm4	0.0976385	1
Tuft1	0.335377	0.0412884		Rwdd1	0.0855694	1		Tmcc3	0.158111	1		Insig2	0.0976385	1
Gars	0.33537	0.00180319		Lmbrd2	0.0853852	1		Morf4l2	0.158101	1		Cd38	0.097525	1
Pfkp	0.335326	0.102322		Hnrnpa3	0.0852976	1		Bsdc1	0.157788	1		Ggh	0.0973742	1
Wsb2	0.334955	2.1925e-07		Nploc4	0.0852789	1		Etv6	0.157251	1		2010107E04Rik	0.0968543	1
Spry2	0.334935	0.508382		Tead1	0.0852534	1		Atf4	0.157071	1		Tma7	0.0967296	1
Mgea5	0.334892	0.000254415		Eif4e	0.0851948	1		Adh5	0.156419	1		Itpr1	0.0965898	1
Kcnk1	0.33397	0.268534		Cryz	0.0851455	1		Atp6v1h	0.156281	1		Psmc6	0.0964814	1
5430416N02Rik	0.333856	0.00397353		Ywhah	0.0851336	1		Mknk2	0.155497	1		Gcat	0.0964365	1
Herpud1	0.33235	6.33746e-08		Wsb2	0.0851156	1		Fhl1	0.155462	1		Pank1	0.0959771	1
Ppp1r14b	0.331777	0.000166646		Hnrnpu	0.0850872	1		Lrig1	0.154815	1		Eif3e	0.095964	1
Smtn	0.331687	0.00829275		Lrrc19	0.0849932	1		Nphs2	0.154151	1		Lrp1	0.0959201	1
Rabggtb	0.331494	0.0011645		Cab39	0.0849932	1		Ugt2b34	0.154151	1		Echs1	0.0958854	1
Syncrip	0.331095	0.0420038		Amotl2	0.0849932	1		Nus1	0.154151	1		Ube2z	0.0958818	1
Actn4	0.330764	1.33745e-05		Eif4h	0.0848696	1		Sf3b1	0.154151	1		Ednrb	0.0958325	1
Strap	0.330242	0.00266163		Ifitm2	0.0845189	1		Serinc1	0.153708	1		Ctgf	0.0957669	1
Rnh1	0.330242	6.91118e-06		Aplp2	0.0838567	1		Wipi1	0.153348	1		Cstb	0.0957557	1
Anxa5	0.330242	0.0386193		Kyat1	0.0837142	1		Serping1	0.152712	1		Gucd1	0.095668	1
Anxa7	0.329108	8.73735e-05		Epcam	0.0835951	1		Nat2	0.151916	1		Hnrnpa1	0.0955126	1
Dusp8	0.328249	3.12666e-06		Gprc5c	0.0834709	1		Tmem87b	0.150639	1		Neat1	0.0954003	1
Mvp	0.327978	0.0236726		Tmed7	0.0831043	1		Psat1	0.150527	1		Thrap3	0.0953102	1
Coro1c	0.327133	0.0104175		S100a6	0.0831043	1		Tgfbr1	0.150481	1		Pias2	0.0953102	1
Ndfip2	0.326477	0.00337986		Tacc2	0.0829596	1		Ip6k1	0.14994	1		Col14a1	0.0953102	1
Tbrg1	0.326361	0.00258966		P4hb	0.0829345	1		Rab18	0.149363	1		Laptm4a	0.0953102	1
Tnfaip2	0.326092	0.6023		Stip1	0.0828877	1		Inpp5a	0.149085	1		Rpl7	0.0952149	1
Syne2	0.324633	0.0101177		Srpr	0.082836	1		Akap13	0.148923	1		Ap2a2	0.0950862	1
Spint1	0.324613	6.08367e-05		Nfs1	0.0828059	1		Irf9	0.148711	1		Fau	0.0950444	1
Apold1	0.32434	2.93566e-07		Eif3a	0.0827723	1		5730559C18Rik	0.148587	1		Myl6	0.0948511	1
Lrrc59	0.323722	0.00569259		Zc3h15	0.0827619	1		Znrf1	0.148279	1		Nedd4l	0.0946415	1
Trib3	0.323227	3.02756e-07		Wipi2	0.0827619	1		Dag1	0.14781	1		Sdha	0.0946075	1
Vasp	0.322249	0.0763441		Ghitm	0.082761	1		H2-Q7	0.147636	1		Sf3b1	0.0944602	1
Klf5	0.32142	6.11319e-07		Eloa	0.082148	1		Tmem229a	0.147396	1		Glul	0.0943325	1
Ppard	0.318454	0.0609804		Btg1	0.0820238	1		Smpd2	0.146183	1		Xdh	0.0942727	1
Sap30	0.318192	0.135629		Ldhd	0.0819419	1		Ywhah	0.1456	1		Rpl37a	0.0941479	1
Smad3	0.318039	0.231302		Mapk6	0.081678	1		Gpc4	0.144748	1		Apoe	0.0940772	1
Trio	0.317196	0.998774		Il6st	0.081678	1		Wwtr1	0.144581	1		Cluh	0.0939953	1
Sbno2	0.316337	1		Pard6b	0.081633	1		Gnb1	0.144372	1		Ccdc6	0.0938775	1
Prss23	0.316154	1		Nubp2	0.08158	1		Nr1d2	0.144012	1		Cox20	0.0938188	1
Rsl1d1	0.315714	0.0157757		Cldn2	0.08147	1		Hnrnpa2b1	0.143767	0.437833		Ctla2a	0.0937325	1
Manf	0.314758	0.000260509		Sypl	0.0809901	1		Il34	0.143351	1		Gpm6a	0.0935641	1
Arpc2	0.314493	0.00011502		Aldob	0.0806458	1		Fmo5	0.143225	1		Cmtm4	0.0934812	1
Twsg1	0.312818	0.276785		Cyb5r3	0.0801838	1		Hipk1	0.142365	1		Sat1	0.0934095	1
Magoh	0.311896	0.154153		Tm9sf2	0.0800427	1		S100g	0.142133	0.250191		Ncoa4	0.0933916	1
Rasip1	0.311856	0.471867		Rab1a	0.0799208	1		Calm2	0.141304	1		Ly6c1	0.0932493	1
Rab10	0.31185	0.000571466		Eif4a3	0.0798867	1		Trp53inp2	0.141079	1		Phactr4	0.0932181	1
Slc16a1	0.311493	1		Mrps15	0.079865	1		Pfdn2	0.141003	1		Wwtr1	0.0931491	1
Prpf38b	0.311261	0.234958		Git1	0.0796561	1		Tmem72	0.14074	1		Hipk3	0.0928937	1
Arc	0.30973	3.5509e-06		Fosl1	0.0796561	1		Dnajc5	0.139976	1		Ss18l2	0.0928604	1
Far1	0.309281	0.00300511		Nrbp1	0.0796313	1		Fpgs	0.139673	1		Purb	0.0928202	1
Dsp	0.308124	1		Chmp1a	0.0794811	1		Agxt2	0.139055	1		Churc1	0.0927817	1
Hmga1b	0.308043	0.000200558		Cyp2a4	0.0794283	1		Rbbp6	0.13862	1		Ndufa6	0.092693	1
Ifitm3	0.30744	0.00500448		Zfand6	0.0793736	1		Usp9x	0.13815	1		Dido1	0.0926588	1
Calm2	0.307409	0.00793458		Slc12a2	0.0792494	1		Sec23b	0.137683	1		Aldh2	0.0926443	1
Tnfaip1	0.305964	0.304324		2021-03-06	0.0792327	1		Gns	0.136798	1		Vps26a	0.0926328	1
Kdelr2	0.305898	0.0283704		Ctgf	0.0792062	1		Tap1	0.136683	1		Nectin2	0.0926111	1
Tcp1	0.305818	2.05833e-05		Snrpc	0.0785744	1		Gdi1	0.136628	1		Rps28	0.09259	1
Cdc42	0.305676	2.7455e-07		Yy1	0.078027	1		Afdn	0.135851	1		Mfn2	0.0925363	1
Gnl3	0.30495	1		Gsr	0.077817	1		Aldh1l1	0.13568	0.00644728		Arrdc3	0.0923733	1
Jmjd6	0.30466	1		Acad11	0.0777488	1		Dync1li1	0.135254	1		Ndufs5	0.0923251	1
Adm	0.304369	1		Zfp598	0.077737	1		Flt1	0.135116	1		Mettl9	0.0922753	1
Klf2	0.304113	1		Spin1	0.077737	1		Mpv17l	0.134003	1		Kcnj15	0.0922456	1
Spry4	0.304113	7.90346e-05		Ankrd33b	0.0776509	1		Cflar	0.13383	1		Wfdc2	0.092238	1
Kcnk5	0.302107	0.0802127		Nfkbia	0.0776509	1		Snhg9	0.133531	1		Foxo3	0.0922062	1
Egfr	0.301162	1		Myl12a	0.0775036	1		Csnk1a1	0.133314	1		Pum2	0.091852	1
Zfp703	0.300631	0.0565191		Uri1	0.0774875	1		Rapgef5	0.132976	1		Tcf25	0.0918446	1
Mcam	0.300486	0.537141		Hnrnpab	0.0773775	1		Epcam	0.132311	1		Tmem208	0.0918075	1
Kansl2	0.29956	1		Rps15a	0.0771041	1		Gng12	0.132284	1		Cyp27a1	0.0918075	1
Cttn	0.29942	0.0224273		Zmiz1	0.0770509	1		Pdxdc1	0.132192	1		Fgfr1	0.0917451	1
Gorasp2	0.298875	0.00707943		Lmna	0.07703	1		Rdh16	0.131812	1		Gldc	0.0917022	1
Actr3	0.297313	9.22878e-05		Akr1c14	0.0768656	1		Rasgef1b	0.131645	1		Usp39	0.0916672	1
Calm1	0.297089	2.63163e-06		Ash1l	0.0767871	1		Rgs2	0.131161	1		Kdelr2	0.0915672	1
Iqgap1	0.297022	0.33641		Tpt1	0.0767795	1		Efhd2	0.130478	1		Srgn	0.0913963	1
Nfkbiz	0.296732	0.0218525		Agps	0.0767338	1		Efhd1	0.130314	1		Nup88	0.0913498	1
Edrf1	0.295464	0.548953		Sparc	0.0766014	1		Eif3c	0.129547	1		1810037I17Rik	0.0913333	1
Pdcd6ip	0.295464	0.00964289		Sf3b1	0.0765401	1		Riok3	0.129325	1		Glis2	0.0912914	1
Atg12	0.295028	0.15875		Mxd4	0.0764861	1		Ankrd9	0.128966	1		Pim3	0.0912556	1
Pgm1	0.294508	1		Baz2b	0.076373	1		Gm10076	0.128508	1		D10Jhu81e	0.0912369	1
Egfl7	0.294371	1		Mprip	0.076373	1		1810022K09Rik	0.12797	1		Ppp2r2d	0.0910902	1
Rnps1	0.294297	0.0150599		Rere	0.0762833	1		Tagln	0.127833	1		Napsa	0.0909782	1
Krt7	0.294106	1		Tns1	0.0762543	1		Abcd3	0.127358	1		Cgnl1	0.0909718	1
Rpl22l1	0.292469	1.19071e-09		Enpp5	0.0761614	1		Oat	0.12729	1		Mrpl52	0.0909242	1
Polr3d	0.292388	0.300323		Slain2	0.0761614	1		Piga	0.126867	1		Hspe1	0.0908439	1
Arntl	0.292301	0.0010831		Mafk	0.0756862	1		Atp6v1a	0.126636	1		0610005C13Rik	0.0908241	1
Rasa2	0.292136	0.847934		Macrod2	0.0756663	1		Ezr	0.126585	1		Tmem204	0.090775	1
Git1	0.291557	0.0475245		Gng12	0.0756625	1		Lypla1	0.126309	1		Ubr1	0.0905596	1
Abl2	0.290154	1		Paip1	0.0755604	1		Mef2a	0.126232	1		Dtnb	0.0904776	1
G3bp2	0.28968	0.0620438		Usp9x	0.0755407	1		Mboat2	0.125769	1		Fam58b	0.0903841	1
Hnrnpk	0.289051	1.08562e-06		Nadk	0.0755379	1		Krt8	0.124845	1		Tbc1d13	0.0903841	1
Nrip1	0.287682	1		Wbp1l	0.0753698	1		Vezf1	0.124772	1		Lrch3	0.0903226	1
G3bp1	0.287682	0.14061		Huwe1	0.0753044	1		Crebrf	0.124642	1		Ywhaz	0.0901805	1
Med28	0.286595	3.15911e-07		Eif3m	0.0752662	1		Chic2	0.124454	1		Rpl23	0.0901046	1
Calr	0.28639	3.14701e-11		Slc31a1	0.0752492	1		Ppp2r5a	0.124343	1		Dcaf7	0.0900804	1
Ube2d2a	0.28621	0.00880874		App	0.0750406	1		Hoxd8	0.12414	1		Mrps14	0.0899108	1
Spsb1	0.286118	0.000154625		Senp6	0.0750352	1		Nfe2l1	0.124053	1		Cebpb	0.0898924	1
mt-Atp8	0.285386	0.00142706		Hnrnpl	0.0750098	1		Arpc4	0.123925	1		Txnip	0.0898712	1
Chordc1	0.28499	0.584824		Tmem33	0.0746971	1		Pmepa1	0.123614	1		Osbpl1a	0.08977	1
Fermt2	0.284451	0.125926		Igfbp4	0.0745938	1		Gskip	0.123444	1		Ssr1	0.0897288	1
Nup50	0.284216	0.733713		Mettl7a1	0.0745224	1		Eif4a3	0.123359	1		Glud1	0.0896741	1
Fkbp1a	0.284186	0.000189395		Xbp1	0.074353	1		Rbm47	0.123182	1		Arpc1a	0.0896122	1
Oser1	0.283674	1		Rtn4	0.0743047	1		Msi2	0.122467	1		Osmr	0.0896122	1
Calu	0.282405	0.200288		Per1	0.0742748	1		Tgif1	0.122218	1		Lrrc41	0.0896122	1
Rala	0.282129	1		Mafb	0.074108	1		Ripk4	0.122148	1		Crip1	0.0895215	1
Nes	0.28164	0.0061796		Dock9	0.074108	1		Nr1h2	0.122077	1		Cflar	0.0894817	1
St14	0.280514	1		Slc25a36	0.0737176	1		Ube2d3	0.121926	1		Hint1	0.0894148	1
Ctnna1	0.280462	0.000152221		Cyp2j5	0.0736859	1		Csnk1g3	0.121805	1		Mprip	0.0893602	1
Plxna2	0.28043	0.00612061		Suco	0.0734794	1		Rin2	0.121631	1		Elp3	0.0892786	1
Cpeb2	0.279909	1		Letm1	0.0732505	1		Aco1	0.121447	1		Wwp1	0.0892786	1
Sars	0.279777	0.000824607		Ube2e3	0.0732034	1		Hlf	0.12116	1		Rps13	0.0891935	1
Hnrnpu	0.279243	0.0020223		Pdhb	0.0731816	1		H2-K1	0.121031	1		Hnrnpf	0.089001	1
Slc2a1	0.2788	0.0534396		Tmem123	0.0731646	1		Itgb1	0.120743	1		Lrrfip1	0.0889475	1
Ist1	0.278793	1		Dnajb6	0.0731223	1		Clcnkb	0.120128	1		Mtor	0.0889475	1
Gnai3	0.278203	0.0493219		Dnajc19	0.0730856	1		Hacd2	0.11999	1		Lrpprc	0.088894	1
Hnrnpf	0.277926	0.00150095		Acot12	0.073076	1		Larp4	0.119935	1		Ppic	0.0888312	1
Pter	0.277292	0.000126502		Pdha1	0.072969	1		Pcx	0.119556	1		Cebpzos	0.0888312	1
Tgfbr1	0.276025	1		Gm8797	0.0727482	1		Myd88	0.119545	1		Hax1	0.0886656	1
Hp	0.275634	0.0274651		Eif3d	0.0726626	1		Tsc22d4	0.119312	1		Tm9sf3	0.0884931	1
Ssfa2	0.275609	0.587188		Nceh1	0.0726626	1		Ank3	0.119083	1		Rmnd5a	0.0884787	1
Tars	0.275412	1		Ltbr	0.0726392	1		H2-Ab1	0.119073	1		Srp19	0.0884373	1
Timp3	0.274903	4.7526e-11		Trp53inp1	0.0725707	1		Hnrnpa1	0.118036	1		Atp5j	0.0881786	1
Hif1a	0.274644	0.0264662		Anapc16	0.0725097	1		Ocln	0.117337	1		Ube2d3	0.0880731	1
Arhgdia	0.274016	0.000185414		Furin	0.0724955	1		Tcf25	0.116458	1		Mcrip1	0.0880473	1
Maged1	0.27352	0.133624		Hsp90aa1	0.0724292	1		Tle3	0.1163	1		Slc4a4	0.088017	1
Sh3glb1	0.272954	0.0146391		Pcx	0.0723678	1		Lsm4	0.116123	1		Atp6v0b	0.0879052	1
Plp2	0.272592	1		Trib1	0.0723207	1		Usp47	0.115999	1		Acat1	0.0878999	1
Bcl6	0.272507	0.00275503		Tax1bp1	0.0721333	1		Slc39a1	0.115919	1		Rpl8	0.0878776	1
Ankrd33b	0.272473	1		Glis2	0.0720809	1		Mettl9	0.115885	1		Il6st	0.0878427	1
Esam	0.271791	0.808705		Rab8a	0.0720049	1		Carhsp1	0.115662	1		Lrrc58	0.0878361	1
Fxyd5	0.271614	0.0550602		Galnt3	0.0718872	1		Slc20a1	0.115652	1		Setd3	0.0878022	1
Atp13a3	0.27148	0.0291126		Psmd2	0.0717855	1		Slc37a4	0.115646	1		Pcca	0.0878022	1
Yrdc	0.270808	1		Txn1	0.0717317	1		Pcbp2	0.115575	1		Cox7b	0.0877442	1
Picalm	0.27044	0.00416943		Ahnak	0.0716487	1		Cnbp	0.115549	1		Gpr137b	0.0877136	1
Snu13	0.270133	0.0440362		Pdlim7	0.0715613	1		Srsf11	0.115459	1		Birc2	0.0877056	1
1810032O08Rik	0.269824	1		Gtf3c2	0.071459	1		Pipox	0.115199	1		1110032A03Rik	0.08769	1
Osbpl8	0.269756	0.334576		Nbr1	0.071459	1		Tmem150a	0.114991	1		Fbxo3	0.087685	1
Sav1	0.269377	1		Tgfbi	0.0713481	1		Wnk1	0.114309	1		Fosl2	0.08763	1
Pole4	0.268095	0.830487		Tmem120a	0.071263	1		Map2k6	0.114305	1		Isg15	0.0875762	1
Tspan8	0.267421	1		Cand1	0.0712467	1		Mbd2	0.114094	1		Pcyox1	0.0875559	1
Phlda2	0.267273	1		Cpt2	0.0709252	1		Slc25a10	0.113996	1		Eps8	0.087531	1
Pdia6	0.267169	0.565786		B4galt5	0.0708958	1		Cd93	0.113807	1		Spry2	0.0874343	1
Tardbp	0.266491	0.0200966		Snx5	0.0706554	1		Sulf2	0.113659	1		Eif5	0.0873825	1
Bcl3	0.266405	0.372293		Pgrmc1	0.070564	1		Dazap2	0.113619	1		Dynll1	0.0873679	1
Sema6a	0.266405	1		Calm1	0.0705491	1		Msn	0.113224	1		Cic	0.0873282	1
Tob1	0.266268	0.409173		Acmsd	0.0700852	1		Fam76a	0.113206	1		Map2k6	0.0873282	1
Impact	0.265872	1		Cars	0.0700438	1		Tubb4b	0.11312	1		Golga7	0.0873282	1
Relb	0.265508	0.476157		Alas1	0.0699956	1		Car5b	0.113023	1		Fmo5	0.0873037	1
Tmem43	0.265409	1		Tgoln1	0.0699425	1		Rpl22l1	0.112934	1		Dhrs3	0.0870976	1
Phldb2	0.264581	0.424523		Dars	0.0699209	1		Fbxo34	0.112795	1		Svip	0.0870114	1
Tmem251	0.264507	1		Ubxn4	0.06985	1		Atp2a2	0.112769	1		Aar2	0.0870114	1
Slc25a24	0.264262	0.0063883		Eif4ebp1	0.0697958	1		Cd164	0.112688	1		Pdcd6ip	0.0868505	1
Ddx17	0.263706	0.488228		Gjb2	0.0697958	1		Dlat	0.112449	1		Mrps18c	0.086847	1
Eprs	0.263468	1		Cxcl12	0.0696484	1		Fam107b	0.112117	1		Vegfa	0.0868314	1
Pmp22	0.262364	1		Ube2k	0.0694035	1		4931406C07Rik	0.111736	1		Smarcd3	0.0866145	1
Ripk4	0.262364	1		Kmt2a	0.0693347	1		Fmnl2	0.111496	1		Ptp4a2	0.0863973	1
Nfe2l2	0.261459	0.0336538		Larp1	0.0692918	1		Cldn3	0.11144	1		Fam120a	0.0863281	1
Piezo1	0.261331	1		Rexo2	0.0692827	1		Ssr2	0.111408	1		Abr	0.0862212	1
Siah2	0.261071	1		Pfkp	0.0692661	1		Tmem123	0.111049	1		Eif3b	0.0860403	1
Tmem41b	0.260499	1		Fth1	0.0692608	1		Mafk	0.110863	1		Macrod1	0.0860129	1
Clrn3	0.260283	1		Mbd2	0.0692318	1		Slc51b	0.110712	1		Trpc4ap	0.0859995	1
Ell2	0.260117	1		Cyp4b1	0.0692133	1		Hnrnpa3	0.110348	1		Ube4b	0.0859789	1
Gcnt2	0.25986	1		Nolc1	0.06921	1		Agps	0.110295	1		Acadvl	0.0859078	1
Lamc1	0.259511	1		Coro1c	0.0689929	1		Cldn5	0.110281	1		Fhl1	0.0858571	1
Serpina3n	0.259389	1		Pter	0.0688996	1		Nsmce4a	0.110236	1		Acadm	0.085677	1
Procr	0.259173	0.128458		Midn	0.0688396	1		Stat5a	0.110168	1		Zfp106	0.0856554	1
Tsc22d2	0.259154	1		Grpel2	0.0688396	1		Ctnna1	0.110073	1		Cmas	0.0855785	1
Atp2b1	0.258922	1		Cxcl2	0.0687432	1		Arpc1b	0.109543	1		Mrpl22	0.0855785	1
Cap1	0.258862	0.903893		Smtn	0.0687293	1		Slco2a1	0.109353	1		Sirt2	0.0855629	1
Pak2	0.258467	0.284255		Lclat1	0.0686965	1		Rab5a	0.109353	1		Aplp2	0.0854717	1
Prnp	0.258031	0.532325		Chka	0.0686089	1		AC149090.1	0.109304	1		Rock1	0.0853951	1
BC005537	0.257461	1.20733e-05		Mapk14	0.0685752	1		Dusp7	0.108214	1		Naca	0.0852486	1
Gnb1	0.2568	0.117659		Slc1a1	0.0685627	1		Golph3	0.107948	1		Eif3k	0.0852443	1
Tgm2	0.2566	0.0213463		Trim63	0.0684678	1		Sh3bgrl	0.107739	1		Rab5a	0.0852021	1
Sema3f	0.254701	1		Net1	0.0681627	1		Mtdh	0.107448	1		Map4	0.0851578	1
Dusp4	0.253988	0.149718		Noct	0.0681378	1		Lama5	0.107292	1		Ddx3x	0.0850742	1
Serbp1	0.253822	0.00151776		Atp1b3	0.0680834	1		Zmiz1	0.107177	1		Gm13594	0.0850624	1
Golph3	0.253813	0.214148		Papss2	0.0679784	1		Spint2	0.107124	1		Lrba	0.0850185	1
Sec22b	0.253234	1		Galnt11	0.0679763	1		Cyp27a1	0.106878	1		Emp1	0.0849932	1
Hspa4	0.252655	1		Gmfb	0.0679667	1		Reep3	0.106739	1		Epn2	0.0849567	1
Dnajb2	0.252557	1		Rab11b	0.0679378	1		D1Ertd622e	0.106684	1		Pgrmc1	0.0848796	1
B4galt6	0.251893	0.952116		Map4	0.0679112	1		Txndc11	0.10661	1		Tm9sf2	0.0848796	1
Galnt3	0.251727	1		Ercc1	0.0678575	1		Cyp2d22	0.106336	1		Banf1	0.0848118	1
B4galt5	0.251586	1		Atp13a3	0.0675679	1		Snd1	0.10567	1		Plat	0.0846344	1
Col4a2	0.250503	0.983737		Cpeb4	0.067502	1		Mtmr11	0.105626	1		Trappc6b	0.0845574	1
Pak1	0.250025	1		Zfand3	0.0674902	1		Pip4k2c	0.105187	1		Stx5a	0.0845574	1
Fam83g	0.248653	1		Tpm1	0.0673436	1		Capn2	0.10513	1		Lrp2	0.0845165	1
Arl6ip5	0.248461	1		Atp2a2	0.0672397	1		Hbegf	0.104479	1		Id1	0.0844383	1
Sumo3	0.248151	0.976765		Atxn2	0.0671393	1		Irgm2	0.10436	1		Fam174a	0.0844038	1
Bach1	0.247724	1		Csnk1g3	0.0671393	1		Eif4g3	0.103646	1		U2af1	0.0843987	1
Arf1	0.247522	0.000755674		Smim10l1	0.0669074	1		Glo1	0.103184	1		Bhlhe40	0.0843287	1
Trim47	0.24707	1		Bzw1	0.0665988	1		Gm47283	0.102894	1		2021-09-07	0.0842932	1
Eif3d	0.246928	0.264681		Tmem174	0.0665745	1		Cpt1a	0.102786	1		Abhd17b	0.0841447	1
Ivns1abp	0.246345	0.00453809		Cpt1a	0.0665365	1		Spry2	0.10278	1		Ctsh	0.0840962	1
5730559C18Rik	0.246225	1		Mavs	0.0664451	1		Srek1	0.102339	1		Cited2	0.0840831	1
[truncated: 7,899 more rows]

## Sheet: Supplemental Table 5
IRI low expression vs Sham				IRI low expression vs IRI low expression				CLP low expression vs Sham				CLP low expression vs CLP low expression
[truncated: 5,268 more rows]

[truncated: 5 more sheets: Supplemental Table 6, Supplemental Table 7, Supplemental Table 8, Supplemental Table 9, Supplemental Table 10]
